# Supplementary material for: Toward an improved definition of a healthy microbiome for healthy aging
Source: Nat Aging. 2022 Nov 17;2(11):1054–69. doi: 10.1038/s43587-022-00306-9 (PMC10154212; doi:10.1038/s43587-022-00306-9)
Supplement: Supplementary file 3 — All supplementary tables combined into a single worksheet. [file 43587_2022_306_MOESM3_ESM.xlsx]

## Sheet: Legends
	Legends
	Table S1	Results of the Robust Linear Regression models investigating the associations between different shannon diversity and the four different measures of uniqueness for A) Genus and Species level taxonomy levels for 28 investigated studies B) MetaCyc-based Pathway level profiles available for 23 of the investigated Shotgun metagenomic studies. Note: For P-Values, Q-Values, all values less than 0.05 ar…
	Table S2	Association between different measures of uniqueness investigated using Robust Linear Regression Models at A) Taxonomy levels for Genus and Species for the 28 16S-based and Shotgun based studies and, B) Pathway levels for the 23 Shotgun-based studies. Note: For P-Values, Q-Values, all values less than 0.05 are highlighted in bold and the corresponding cells are filled in green.
	Table S3	Results of the Study-specific PERMANOVA analyses investigating the association of age versus microbiome composition using various distance measures at the level of A) Taxonomy (Species and Genus levels) and B) Pathways. Cells showing associations with significant P-values (P <= 0.05) are highlighted in bold and filled in green.
	Table S4	Results of Study-Specific Robust Linear Regression Models, showing the estimates, the p-values and q-values, associating various microbiome summary statistics at the level of A) Taxonomy (Species and Genus) and B) Pathways
	Table S5	Results of Random Effect Models, applied Overall across all studies as well as to Study Cohorts from Specific geographies associating various microbiome summary statistics at the level of A) Taxonomy (Species and Genus) and B) Pathways. Shown are the Estimates, P-values and Q-Values of the summarized statistics.
	Table S6	Results of Study-Specific shannon-adjusted Robust Linear Regression Models, showing the estimates, the p-values and q-values, associating various uniqueness measures at the level of A) Taxonomy (Species and Genus) and B) Pathways
	Table S7	Results of Random Effect Models, applied Overall across all studies as well as to Study Cohorts from Specific geographies associating various microbiome uniqueness (after adjusting for Shannon diversity index) at the level of A) Taxonomy (Species and Genus) and B) Pathways. Shown are the Estimates, P-values and Q-Values of the summarized statistics.
	Table S8	Study-specific association of different species with microbiome summary statistics using robust linear regressions. A shows the associations for Shotgun-based studies and B shows the associations for 16S-based studies. For each microbiome summary statistics, indicated are the estimates, and q-values of association for each genera in each study. Also indicated are the consistencies of association …
	Table S9	Results of the Random Effect Models associating the various species level features with A. Bray-Curtis Uniqueness B. Jaccard Uniqueness C. Aitchison Uniqueness D. Kendall Uniqueness and E. Shannon Diversity. Indicated are the following: Summarized estimates, p-values and confidence intervals; The results of the Tests for heterogeneity; The summarized q-values of (Benjamini-Hochberg corrected summ…
	Table S10	Details of the study-cohorts utilized for investigating the reproducibility of the disease associations of the multiple-disease-enriched and multiple-disease-depleted taxa
	Table S11	Results of the study-specific Robust Linear Regression models showing the association of the various species (clr-transformed abundances) belonging to A. Species-level taxa negatively associated negatively with Kendall Uniqueness, B. Group positively associated with Kendall Uniqueness with age in microbiomes with subject age >= 60 years C. Results of the Meta-Analytic Random Effects Model associa…
	Table S12	Results of the Random Effect Models associating the various pathway level features with A. Kendall Uniqueness Negative Species Group B. Kendall Uniqueness Positive Species Group. Indicated are the following: Summarized estimates, p-values and confidence intervals; The results of the Tests for heterogeneity; The summarized q-values of (Benjamini-Hochberg corrected summarized p-value adjusted acros…
	Table S13	Comparison of different centrality measures namely, Degree (A), Betweenness (B) and Hub-Score (C), for the different species-level taxa in the co-occurrence networks obtained for the young (age < 60 years) and the older subjects (age >= 60 years)
	Table S14	List of 100 species-level taxa that displayed significant (+ve or -ve) association with at least one of the five microbiome summary statistic measures (four measures of uniqueness plus shannon diversity) along with their assigned group (based on Figure 2 of the manuscript), their NCBI taxid and the list of representative genomes in GTDB. The list of 19 taxa constituting the older subjects' health…

## Sheet: TableS1_A
Study Name	Estimate								P-Value								Q-Value
	Genus				Species				Genus				Species				Genus				Species
	Bray-Curtis	Jaccard	Aitchison	Kendall	Bray-Curtis	Jaccard	Aitchison	Kendall	Bray-Curtis	Jaccard	Aitchison	Kendall	Bray-Curtis	Jaccard	Aitchison	Kendall	Bray-Curtis	Jaccard	Aitchison	Kendall	Bray-Curtis	Jaccard	Aitchison	Kendall
HMP_2019_ibdmdb	0.0858454	0.137902	1.49483	-0.00509257	0.0604889	0.0871733	1.62706	-0.0104971	1.806e-42	7.01052e-46	0.0555885	0.114238	1.64846e-10	4.25854e-11	0.0763487	0.00219321	1.9866e-41	8.41263e-45	0.389119	0.57119	1.48361e-09	4.25854e-10	0.458092	0.0175457
SankaranarayananK_2015	-0.0144018	-0.0128939	-4.53197	-0.0293224	0.132435	0.117019	10.3808	0.00742287	0.814858	0.832034	0.129305	0.0750084	0.246575	0.231279	0.191862	0.810328	1	1	1	0.900101	1	1	1	1
CosteaPI_2017	0.107984	0.145041	0.564197	-0.00687101	0.110585	0.129419	-1.14138	-0.0163205	1.21074e-22	1.41136e-23	0.591344	0.0851469	7.10768e-14	8.66426e-15	0.509781	0.0020332	1.33182e-21	1.69363e-22	1	0.510882	6.39691e-13	8.66426e-14	1	0.0142324
AsnicarF_2021	0.0734072	0.103848	-0.203711	-0.00948725	0.0830248	0.0962608	1.24472	-0.015968	5.85862e-62	8.45106e-64	0.634973	1.40218e-08	6.35461e-48	4.61903e-50	0.00682404	3.57816e-17	6.44448e-61	1.01413e-62	1	9.81527e-08	5.71915e-47	4.61903e-49	0.0341202	2.86252e-16
HansenLBS_2018	0.0402169	0.0544375	-2.15096	-0.0140031	0.00152161	0.00214754	-1.86374	-0.0173129	0.000569241	0.000502887	0.0246276	3.94436e-05	0.919968	0.905084	0.148445	1.13557e-05	0.00301732	0.00301732	0.0985106	0.000315549	1	1	0.445334	0.000113557
NielsenHB_2014	0.0994025	0.139461	1.16551	-0.00763018	0.123067	0.136637	3.14135	-0.0124198	1.6826e-32	6.37672e-34	0.174675	0.0387964	1.54382e-25	1.33986e-26	0.000573694	0.0022539	1.85086e-31	7.65206e-33	0.174675	0.0775927	1.38943e-24	1.33986e-25	0.00229478	0.00676169
SchirmerM_2016	0.0438317	0.0591299	-1.52437	-0.0200485	0.0589902	0.0684997	1.94772	-0.0205972	6.31265e-08	3.6682e-08	0.0325811	4.20851e-11	2.12719e-08	3.64353e-09	0.0161425	3.42411e-10	4.41885e-07	2.93456e-07	0.130325	5.05021e-10	1.91447e-07	3.64353e-08	0.0807126	3.76652e-09
WirbelJ_2018	0.0495384	0.0629316	0.118252	-0.0170283	-0.0283597	-0.0245479	0.35497	-0.029339	0.0442798	0.0419252	0.949078	0.0280649	0.343561	0.38133	0.891851	0.00148356	0.335401	0.335401	1	0.252585	1	1	1	0.0163192
ZellerG_2014	0.0300865	0.0366451	0.75164	-0.00379929	-0.0495636	-0.042335	2.59315	-0.0187879	0.15159	0.141546	0.597053	0.522019	0.0611123	0.0754513	0.192338	0.00624271	1	1	1	1	0.672235	0.754513	1	0.0749125
KeohaneDM_2020	0.122966	0.159454	4.91879	0.00328623	0.12995	0.148892	7.48901	-0.000190806	3.14844e-15	2.98186e-16	1.48746e-05	0.460232	1.22098e-14	1.25318e-16	1.73141e-08	0.969555	3.14844e-14	3.28005e-15	0.000104122	1	1.09888e-13	1.50381e-15	1.38513e-07	1
QinN_2014	0.10101	0.147821	1.11848	-0.00970471	0.0795179	0.0886695	1.75387	-0.0209378	3.0551e-29	2.86029e-30	0.0765652	0.00636778	6.1551e-10	2.29429e-09	0.0489585	1.0468e-06	3.36061e-28	3.43235e-29	0.306261	0.0382067	6.1551e-09	2.06486e-08	0.244792	7.32759e-06
YeZ_2018	0.152911	0.22511	2.63654	-0.00479739	0.136699	0.171631	5.31519	0.00339235	2.93502e-12	5.04471e-14	0.0124524	0.433094	1.99776e-05	1.46904e-07	2.99901e-06	0.601322	3.22852e-11	6.05365e-13	0.0498097	0.979993	0.000159821	1.46904e-06	2.69911e-05	0.979993
QinJ_2012	0.0575955	0.0824545	0.931131	-0.00984879	0.128726	0.146156	4.84934	-0.010955	4.01757e-08	3.92084e-08	0.128194	0.00711467	3.94556e-28	2.50856e-29	1.71155e-10	0.0137599	3.13667e-07	3.13667e-07	0.128194	0.0284587	4.34012e-27	3.01028e-28	1.54039e-09	0.0335419
YachidaS_2019	0.10693	0.146976	0.954885	-0.0171936	0.112423	0.118495	5.23462	-0.0210248	2.05928e-41	7.08101e-45	0.08712	5.29387e-07	1.12363e-28	5.04778e-28	6.38504e-15	6.89861e-09	2.26521e-40	8.49721e-44	0.34848	3.17632e-06	1.12363e-27	4.54301e-27	5.10803e-14	4.82903e-08
DhakanDB_2019	0.176813	0.236742	6.05437	0.00709608	0.212006	0.235489	8.51314	0.00445017	8.94669e-18	2.63708e-19	1.62448e-08	0.325594	1.72208e-19	3.13881e-21	8.17088e-10	0.53321	8.05202e-17	2.63708e-18	1.13713e-07	0.976783	1.89429e-18	3.76657e-20	6.5367e-09	1
GuptaA_2019	0.0863635	0.106765	2.24522	-0.0175694	0.0452273	0.0586198	2.25461	-0.0304447	0.111391	0.164297	0.582165	0.47424	0.418033	0.418006	0.665197	0.238895	1	1	1	1	1	1	1	1
BritoIL_2016	0.137891	0.196886	3.32794	0.0035231	0.151106	0.178496	5.04304	-0.00106243	1.48173e-43	2.18303e-44	2.64742e-08	0.1845	4.18255e-28	1.34148e-29	3.47661e-08	0.720506	1.6299e-42	2.61964e-43	1.8532e-07	0.5535	3.7643e-27	1.34148e-28	2.08597e-07	0.720506
PehrssonE_2016	0.0365827	0.0556428	0.0393121	-0.0423193	0.00896917	0.00369995	5.46658	-0.04154	0.0190633	0.0198561	0.978052	4.26009e-08	0.652391	0.890456	0.00999063	9.42808e-06	0.0953167	0.0953167	1	3.40807e-07	1	1	0.0599438	6.59965e-05
LokmerA_2019	0.120403	0.157921	-0.316525	-0.023035	0.0632766	0.0670103	-2.20079	-0.0458225	3.91879e-10	2.18649e-10	0.855408	0.00391101	0.0193226	0.0152094	0.287473	1.68759e-05	4.31067e-09	2.62379e-09	1	0.0351991	0.115936	0.106466	1	0.000168759
PasolliE_2019	0.0941389	0.117735	1.97197	-0.00360686	0.113652	0.13078	3.78789	-0.0131726	2.397e-07	7.708e-08	0.0528717	0.40249	9.14501e-11	8.192e-12	0.000511348	0.00561774	1.1985e-06	4.6248e-07	0.105743	0.40249	9.14501e-10	9.8304e-11	0.00204539	0.0168532
RubelMA_2020	0.15393	0.214233	2.5644	0.00153441	0.191687	0.212615	5.20936	-0.00363472	5.47217e-21	1.47378e-24	0.0146276	0.751993	2.29445e-19	1.02919e-19	0.000249923	0.538671	6.01938e-20	1.76854e-23	0.0877654	1	2.06501e-18	1.02919e-18	0.00174946	1
RampelliS_2015	0.128717	0.159186	1.04365	0.00176665	0.0110303	0.00964117	-0.127057	-0.0209376	0.0170978	0.0197037	0.815232	0.922687	0.896356	0.907634	0.986324	0.511749	0.188076	0.197037	1	1	1	1	1	1
AG	0.0874343	0.119363	0.74924	-0.0223885	0.106807	0.133984	1.96761	-0.0189071	0	0	1.14905e-14	5.09861e-173	0	0	4.19711e-72	4.11087e-86	0	0	1.14905e-14	2.03944e-172	0	0	8.39421e-72	1.23326e-85
NU-AGE	0.000773638	0.00162578	1.65888	-0.00599781	0.0175312	0.0224841	-0.313344	-0.0187536	0.937624	0.907158	0.000543204	0.0907775	0.0302818	0.0280347	0.512363	3.12204e-10	1	1	0.00380243	0.36311	0.168208	0.168208	1	2.49763e-09
ISC	0.102909	0.147312	1.563	-0.00231472	0.0540512	0.05592	0.715831	-0.0239071	7.74715e-68	1.94082e-72	0.00137989	0.397132	8.57017e-11	8.99341e-11	0.205397	2.16654e-17	5.423e-67	1.55266e-71	0.00413966	0.410795	4.28509e-10	4.28509e-10	0.410795	1.29992e-16
HE	0.0897248	0.135123	2.57347	-0.00177149	0.107374	0.136782	2.17853	-0.00948859	0	0	4.05672e-165	0.00284092	0	0	1.40417e-100	5.97617e-58	0	0	1.62269e-164	0.00284092	0	0	4.2125e-100	1.19523e-57
Odamaki	0.0549458	0.070785	1.99423	0.000822206	0.0163896	0.0175274	3.02319	-0.0155374	9.23486e-10	6.18191e-10	9.57685e-10	0.715652	0.138326	0.125101	1.77305e-10	9.83721e-10	5.54092e-09	4.32734e-09	5.54092e-09	0.715652	0.375304	0.375304	1.41844e-09	5.54092e-09
LOGMPIE	0.0545905	0.0880869	0.706371	-0.00602539	0.0658022	0.098996	1.176	-0.00917532	1.66319e-28	1.16704e-29	0.0205947	0.00163655	4.14198e-36	2.60086e-37	0.00195907	5.14718e-06	8.31595e-28	7.00224e-29	0.0205947	0.00490964	2.89939e-35	2.08069e-36	0.00490964	2.05887e-05

## Sheet: TableS1_B
Study Name	Estimate				P-Value				Q-Value
	MetaCyc Pathways				MetaCyc Pathways				MetaCyc Pathways
	Bray-Curtis	Jaccard	Aitchison	Kendall	Bray-Curtis	Jaccard	Aitchison	Kendall	Bray-Curtis	Jaccard	Aitchison	Kendall
HMP_2019_ibdmdb	0.00909745	0.0158303	0.606029	-0.00373986	0.316056	0.315393	0.338912	0.508242	1	1	1	1
SankaranarayananK_2015	-0.00287038	-0.00452703	0.828224	0.00492641	0.950543	0.952831	0.758434	0.844722	1	1	1	1
CosteaPI_2017	-0.00594538	-0.0101093	-0.584212	-0.0250612	0.487066	0.489347	0.283753	3.61481e-09	1	1	1	2.89185e-08
AsnicarF_2021	0.00834857	0.0145906	1.17599	-0.000587235	0.0374539	0.0396149	2.9603e-06	0.785202	0.149816	0.149816	1.77618e-05	1
HansenLBS_2018	-0.0410064	-0.0732652	-2.84359	-0.0473389	0.000317232	1.5858e-05	1.21685e-22	9.50372e-15	0.00222062	0.000142722	1.46022e-21	1.04541e-13
NielsenHB_2014	-0.0746935	-0.123745	-2.46811	-0.026496	7.34994e-15	7.76218e-15	2.59645e-06	1.953e-11	5.87995e-14	5.87995e-14	1.29823e-05	1.1718e-10
SchirmerM_2016	0.00305657	0.00542158	-0.0755769	0.0194984	0.669843	0.668424	0.892932	6.35593e-05	1	1	1	0.000381356
WirbelJ_2018	-0.0109941	-0.018555	-2.57349	-0.0305308	0.474804	0.475845	0.00381876	1.0597e-06	1	1	0.0381876	1.27164e-05
ZellerG_2014	-0.0220142	-0.0367929	-1.04721	0.00338666	0.164996	0.166795	0.264217	0.564337	1	1	1	1
KeohaneDM_2020	-0.00877287	-0.0146404	0.944469	0.00684549	0.363305	0.370974	0.133953	0.145149	1	1	0.803717	0.803717
ISC	-0.0136633	-0.0231535	-3.76302	-0.0110875	0.000317382	0.000307321	1.10426e-21	6.60684e-11	0.000317382	0.000317382	4.41702e-21	1.32137e-10
QinN_2014	0.0102761	0.0176283	-1.01315	-0.0243814	0.297995	0.2863	0.0868797	4.81685e-08	0.572601	0.572601	0.306261	3.85348e-07
YeZ_2018	-0.0271091	-0.0430146	-0.617456	-0.0225469	0.00700291	0.00928546	0.326664	5.92921e-05	0.0420174	0.0464273	0.979993	0.000415045
QinJ_2012	-0.0233906	-0.0398607	-1.05779	-0.0192374	0.000382152	0.000370824	0.0111806	9.45476e-11	0.00222494	0.00222494	0.0335419	9.45476e-10
YachidaS_2019	0.0029474	0.00512979	0.897112	-0.00104987	0.592334	0.583367	0.00892804	0.668009	1	1	0.0446402	1
DhakanDB_2019	0.0173328	0.026416	0.252958	-0.014704	0.0952933	0.102177	0.529828	2.36298e-05	0.476466	0.476466	1	0.000141779
GuptaA_2019	0.0105369	0.0164339	-1.57997	-0.0283176	0.649447	0.646709	0.0995326	0.000641488	1	1	1	0.00769786
BritoIL_2016	0.0106686	0.0186887	0.448584	-0.0216938	0.0500185	0.0490931	0.219248	3.03248e-13	0.245466	0.245466	0.5535	2.42598e-12
PehrssonE_2016	-0.121428	-0.181242	-7.82701	-0.0503439	2.336e-10	2.60372e-10	2.39512e-11	2.83812e-12	2.336e-09	2.34335e-09	2.63464e-10	3.40574e-11
LokmerA_2019	0.0103556	0.0175919	-0.0678311	-0.0196439	0.475881	0.460175	0.928795	0.00614872	1	1	1	0.0491897
PasolliE_2019	-0.0594117	-0.0965629	-3.34664	-0.0331328	3.97301e-08	1.95238e-08	3.79452e-09	3.42717e-11	2.78111e-07	1.5619e-07	3.41507e-08	3.76989e-10
RubelMA_2020	0.0158026	0.026437	-0.327473	-0.0270694	0.0455751	0.0440553	0.565985	9.26988e-09	0.220276	0.220276	1	7.4159e-08
RampelliS_2015	-0.0257803	-0.0415444	-3.01388	-0.0465973	0.419521	0.427851	0.136823	0.000880039	1	1	1	0.0105605

## Sheet: TableS2_A
Study Name	Kendall v/s Bray-Curtis						Kendall v/s Jaccard						Kendall v/s Aitchison						Aitchison v/s Jaccard						Aitchison v/s Bray						Bray v/s Jaccard
	Genus			Species			Genus			Species			Genus			Species			Genus			Species			Genus			Species			Genus			Species
	Estimate	P-Value	Q-Value	Estimate	P-Value	Q-Value	Estimate	P-Value	Q-Value	Estimate	P-Value	Q-Value	Estimate	P-Value	Q-Value	Estimate	P-Value	Q-Value	Estimate	P-Value	Q-Value	Estimate	P-Value	Q-Value	Estimate	P-Value	Q-Value	Estimate	P-Value	Q-Value	Estimate	P-Value	Q-Value	Estimate	P-Value	Q-Value
HMP_2019_ibdmdb	0.131633	8.19338e-30	3.82358e-29	0.176217	1.8599e-52	1.04154e-51	0.0846508	1.62233e-26	7.57089e-26	0.126572	1.96453e-47	1.37517e-46	0.00400624	5.42E-310	0	0.00343058	2.28236e-247	1.27812e-246	27.1316	9.80847e-58	6.86593e-57	45.4035	3.16892e-110	2.21824e-109	40.1283	2.22904e-60	1.56033e-59	60.1492	4.52661e-115	3.16862e-114	0.648068	0	0	0.735749	0	0
SankaranarayananK_2015	0.144604	9.20691e-05	0.000117179	0.239304	1.70163e-08	2.16572e-08	0.194622	7.39627e-07	1.08998e-06	0.256064	1.42061e-12	2.48607e-12	0.00352959	1.3414e-19	1.39108e-19	0.0028966	1.13714e-18	1.2736e-18	47.2677	1.26272e-09	1.6071e-09	85.6133	5.12825e-16	6.83767e-16	42.7055	2.34054e-08	2.84936e-08	63.3488	5.34597e-09	5.98749e-09	0.941427	1.06795e-45	1.10751e-45	1.09381	6.2307e-41	6.46146e-41
CosteaPI_2017	0.0675544	0.00254319	0.00296705	0.122984	1.25689e-07	1.53013e-07	0.0516348	0.00263291	0.00307173	0.106446	1.47945e-07	1.80107e-07	0.00355431	8.2189e-92	2.09208e-91	0.0027632	2.06303e-79	5.25135e-79	23.0325	1.17944e-07	1.37601e-07	47.4948	2.62669e-13	3.34306e-13	29.524	2.44781e-07	2.74155e-07	53.8759	4.81383e-13	6.41844e-13	0.763116	7.01276e-247	1.30905e-246	0.869795	3.42371e-228	6.39092e-228
AsnicarF_2021	0.114764	3.34976e-31	1.87587e-30	0.127076	5.07492e-39	2.3465e-38	0.0831277	1.31981e-29	7.39093e-29	0.109267	2.69719e-35	1.07888e-34	0.00350777	0	0	0.00321595	4.86651e-251	3.40655e-250	27.6554	3.70335e-52	1.72823e-51	39.3501	9.76646e-84	5.46922e-83	37.5692	9.13837e-54	5.11749e-53	44.0871	1.84858e-90	1.03521e-89	0.729975	0	0	0.915204	0	0
HansenLBS_2018	0.119148	1.78819e-13	4.17244e-13	0.13331	2.99912e-18	7.63411e-18	0.0847185	7.18802e-13	1.67721e-12	0.103049	8.60205e-18	2.00714e-17	0.00311032	2.26239e-88	5.2789e-88	0.00253863	9.59285e-92	2.686e-91	29.2208	8.86517e-17	1.55141e-16	39.7559	1.54043e-20	2.69576e-20	40.4038	1.01327e-16	1.89143e-16	50.566	4.39656e-20	8.2069e-20	0.748135	4.43303e-251	8.86605e-251	0.835199	3.16738e-242	6.33476e-242
NielsenHB_2014	0.143612	1.70282e-16	5.29767e-16	0.209653	8.83945e-33	3.09381e-32	0.107959	3.86328e-16	1.08172e-15	0.187609	1.10752e-33	3.87633e-33	0.0035469	2.40023e-144	7.46737e-144	0.00292467	4.31013e-135	1.72405e-134	33.2182	1.03725e-23	3.22699e-23	66.3984	7.5874e-54	2.65559e-53	41.0065	4.49176e-21	1.25769e-20	70.4102	5.109e-47	1.78815e-46	0.738416	0	0	0.890925	0	0
SchirmerM_2016	0.139522	2.46047e-20	9.8419e-20	0.18614	5.86625e-39	2.3465e-38	0.105409	2.78355e-19	1.11342e-18	0.165453	9.03474e-36	4.21621e-35	0.00358727	3.64381e-149	1.45752e-148	0.0032545	3.48888e-114	1.08543e-113	33.466	4.6273e-32	1.61956e-31	49.7007	8.97891e-63	4.19016e-62	43.6199	2.60004e-33	9.10015e-33	53.12	3.6349e-63	1.69629e-62	0.754432	0	0	0.918648	0	0
WirbelJ_2018	0.117305	4.63561e-07	7.21095e-07	0.170012	1.63229e-12	3.04694e-12	0.0903413	2.88436e-06	4.0381e-06	0.143605	1.13942e-10	1.67915e-10	0.00330978	5.33402e-32	6.78876e-32	0.00244552	4.59227e-27	6.76755e-27	29.5314	1.55395e-11	2.29002e-11	56.3564	3.84819e-19	5.98607e-19	35.3549	4.43734e-12	6.90253e-12	59.4711	2.4436e-19	4.14046e-19	0.813794	5.85406e-163	8.62703e-163	1.04516	5.93209e-167	8.74203e-167
ZellerG_2014	0.0915861	5.42633e-07	7.59686e-07	0.174288	2.1942e-15	4.72596e-15	0.0771972	5.07702e-06	6.76935e-06	0.188893	7.62643e-14	1.52529e-13	0.00392937	1.39449e-41	2.05503e-41	0.00271896	4.08294e-22	5.44392e-22	21.6313	1.81575e-08	2.21048e-08	34.7432	3.87526e-09	4.34029e-09	24.1384	1.34451e-08	1.71119e-08	30.7857	3.23382e-09	3.77279e-09	0.876462	1.29054e-189	2.25844e-189	1.12024	9.56663e-196	1.67416e-195
KeohaneDM_2020	0.11752	9.69526e-08	1.59687e-07	0.134653	1.65273e-09	2.31382e-09	0.0988715	2.46035e-08	3.82722e-08	0.128857	5.75309e-10	7.67078e-10	0.00297312	2.48228e-40	3.47519e-40	0.00255262	1.18927e-33	2.37854e-33	37.0513	5.84873e-15	9.6332e-15	53.8546	4.64255e-20	7.64655e-20	44.6286	7.24623e-14	1.26809e-13	56.4674	2.51385e-19	4.14046e-19	0.79281	3.02907e-137	4.2407e-137	0.912697	6.529e-122	9.1406e-122
QinN_2014	0.114202	4.59645e-15	1.17001e-14	0.14808	6.75636e-17	1.57648e-16	0.0929434	2.24497e-15	5.71447e-15	0.138324	5.67412e-18	1.44432e-17	0.00397813	3.24e-70	6.97845e-70	0.00286768	2.2861e-59	5.33424e-59	19.1393	3.15822e-20	7.36918e-20	41.7206	4.14503e-27	9.67175e-27	22.964	5.06317e-18	1.09053e-17	41.5998	1.72266e-22	3.44531e-22	0.741958	5.28853e-263	1.13907e-262	0.916684	2.13871e-247	4.60645e-247
YeZ_2018	0.0266731	0.312841	0.312841	0.0183979	0.501696	0.501696	0.0159781	0.42039	0.42039	0.0103021	0.645185	0.645185	0.00403865	6.18093e-12	6.18093e-12	0.00219875	6.67309e-05	6.67309e-05	11.101	8.86236e-05	9.54408e-05	19.7842	4.40148e-07	4.74005e-07	15.1991	6.32543e-05	6.55971e-05	23.6175	6.84722e-07	7.37393e-07	0.728379	8.80637e-65	1.02741e-64	0.841432	7.71711e-64	9.0033e-64
QinJ_2012	0.107681	7.28721e-12	1.56955e-11	0.0995253	4.11462e-10	6.06365e-10	0.0788511	2.28558e-10	4.57116e-10	0.0868837	1.83122e-08	2.33065e-08	0.004219	1.5007e-65	3.0014e-65	0.00242394	5.07176e-27	7.10046e-27	17.8093	1.85849e-18	3.93034e-18	29.3429	2.65337e-23	5.30675e-23	22.9348	1.18866e-18	2.77355e-18	30.2742	4.36505e-23	9.40166e-23	0.761239	0	0	0.982756	0	0
YachidaS_2019	0.0567745	1.35402e-05	1.80536e-05	0.0804847	3.34188e-11	5.19848e-11	0.0418205	5.83704e-05	7.42896e-05	0.0755573	2.29044e-10	3.20662e-10	0.00394302	1.11359e-108	3.11806e-108	0.00125505	1.11514e-12	1.20092e-12	16.6323	2.86525e-21	7.29337e-21	27.0925	1.50287e-29	4.20805e-29	20.9884	4.13077e-21	1.25769e-20	27.9941	1.4332e-29	4.01296e-29	0.76367	0	0	0.981689	0	0
DhakanDB_2019	0.15392	5.17948e-07	7.59686e-07	0.230187	3.56169e-13	7.12338e-13	0.143822	6.71535e-09	1.17519e-08	0.218629	2.95798e-16	6.37104e-16	0.00451504	5.42488e-34	7.23318e-34	0.00387966	8.24631e-29	1.28276e-28	33.2458	1.19512e-14	1.85908e-14	56.8329	2.18877e-22	4.0857e-22	37.3555	1.29683e-11	1.91112e-11	56.6761	2.68558e-17	4.17757e-17	0.766876	8.02314e-80	9.7673e-80	0.865858	3.51699e-72	4.28155e-72
GuptaA_2019	0.19063	3.1573e-09	5.89362e-09	0.247341	1.83033e-09	2.44044e-09	0.164409	8.19576e-11	1.76524e-10	0.227135	6.76797e-11	1.0528e-10	0.00435143	2.07263e-22	2.32135e-22	0.00383909	5.5536e-21	7.06822e-21	42.0856	9.77776e-18	1.82518e-17	61.6875	4.06265e-17	5.68771e-17	50.1847	9.62844e-13	1.58586e-12	68.5819	9.17948e-15	1.35277e-14	0.778976	3.31469e-54	3.56966e-54	0.855009	6.28989e-51	6.77373e-51
BritoIL_2016	0.0399577	0.00270673	0.00303154	0.0180154	0.186809	0.193728	0.0293799	0.00468147	0.00524325	0.0182203	0.135304	0.140316	0.00321378	2.32376e-44	3.61474e-44	0.00222184	6.93302e-38	1.49327e-37	14.425	5.09698e-10	7.13577e-10	25.1867	1.15478e-10	1.34725e-10	18.7631	4.42799e-10	6.19919e-10	27.0842	3.72022e-10	4.52897e-10	0.726665	2.72249e-177	4.23498e-177	0.877161	1.43711e-168	2.367e-168
PehrssonE_2016	0.244272	3.20006e-16	8.96018e-16	0.327079	1.30104e-30	4.04769e-30	0.17387	7.61625e-17	2.3695e-16	0.255669	1.48381e-28	4.61631e-28	0.00399114	1.81274e-46	2.98569e-46	0.00297689	9.28323e-30	1.57413e-29	41.7483	1.52888e-23	4.28088e-23	64.9999	3.80826e-27	9.67175e-27	55.1063	2.70248e-20	6.87905e-20	82.9626	7.72987e-28	1.96761e-27	0.680982	1.71187e-123	2.2825e-123	0.749224	4.22849e-115	5.38172e-115
LokmerA_2019	0.1021	0.010753	0.0115802	0.129807	0.0188756	0.0211407	0.0792216	0.0156254	0.0168273	0.138398	0.0101828	0.0114048	0.00407871	3.73624e-24	4.35895e-24	0.00328816	6.66931e-20	7.78086e-20	27.1583	0.000126915	0.000131616	46.346	0.000140173	0.000140173	33.4301	3.70314e-05	3.98799e-05	43.7953	0.00027517	0.00027517	0.815491	1.06979e-55	1.19817e-55	0.965107	1.00477e-61	1.12534e-61
PasolliE_2019	0.0384346	0.0433271	0.0449318	0.0321572	0.111553	0.120134	0.0355101	0.0331376	0.034365	0.0301568	0.126906	0.136668	0.00351616	2.25006e-28	2.73921e-28	0.00204726	1.0262e-07	1.06421e-07	14.8264	0.000444159	0.000444159	19.345	4.71839e-05	4.89315e-05	16.5178	0.000900753	0.000900753	19.5797	5.985e-05	6.20667e-05	0.842622	1.06422e-122	1.35446e-122	0.978661	3.57218e-121	4.7629e-121
RubelMA_2020	0.0701362	0.000146015	0.000177757	0.0589435	0.00279359	0.00325919	0.0519797	0.0001935	0.000235565	0.0518009	0.00471611	0.00550213	0.00413701	1.06441e-64	1.9869e-64	0.00302491	3.6208e-32	6.75883e-32	18.7077	9.08444e-10	1.21126e-09	31.0903	3.45836e-12	4.21018e-12	25.3967	5.53031e-10	7.37374e-10	34.3365	1.90819e-12	2.4286e-12	0.738737	2.90229e-180	4.78025e-180	0.919116	5.61333e-167	8.73186e-167
RampelliS_2015	0.227702	4.10917e-08	7.19105e-08	0.351099	5.07291e-12	8.35539e-12	0.190602	7.87367e-09	1.29684e-08	0.323076	5.54748e-12	9.13703e-12	0.00417699	1.29662e-19	1.39108e-19	0.00339596	8.86963e-21	1.07978e-20	42.9094	1.26023e-07	1.41146e-07	94.3751	1.90233e-17	2.80343e-17	51.1598	1.23995e-07	1.4466e-07	102.242	6.89303e-14	9.65024e-14	0.802552	1.8865e-36	1.8865e-36	0.876084	1.60499e-32	1.60499e-32
AG	0.0731036	4.99956e-42	6.99939e-41	0.0870803	3.42433e-57	3.19604e-56	0.0494227	3.17968e-30	2.22578e-29	0.0666335	4.63536e-45	2.5958e-44	0.00539863	0	0	0.00536234	0	0	15.8467	1.12959e-226	1.58143e-225	18.5271	0	6.79722e-308	20.1578	9.96367e-239	1.39491e-237	21.7971	1.834551e-317	2.568372e-316	0.774159	0	0	0.852813	0	0
NU-AGE	0.134577	1.193e-32	8.35102e-32	0.190879	8.53975e-59	1.19556e-57	0.108731	2.66035e-34	2.48299e-33	0.154572	8.93364e-50	8.33806e-49	0.00584285	5.09013e-145	1.78154e-144	0.00495586	1.18232e-154	5.51748e-154	18.2605	2.80958e-55	1.57337e-54	25.5716	4.60627e-61	1.84251e-60	22.6892	3.83848e-50	1.79129e-49	28.7371	2.08355e-60	8.33421e-60	0.72691	0	0	0.803912	0	0
ISC	0.0991666	6.9628e-10	1.39256e-09	0.110146	2.16135e-12	3.78237e-12	0.0725345	1.61623e-09	3.01697e-09	0.109182	2.9143e-13	5.44003e-13	0.00501206	8.15282e-187	3.80465e-186	0.00344047	1.0129e-118	3.54514e-118	18.9116	1.96517e-18	3.93034e-18	31.0982	8.01236e-26	1.72574e-25	25.3097	1.09204e-17	2.18407e-17	31.5071	1.01337e-24	2.36454e-24	0.72765	0	0	0.970053	0	0
HE	0.136957	0	0	0.123103	0	0	0.095283	0	0	0.0966935	0	0	0.00385226	0	0	0.00325614	0	0	29.3817	0	0	33.8565	0	0	42.4842	0	0	42.9206	0	0	0.660056	0	0	0.746777	0	0
Odamaki	0.102535	1.013e-17	3.54549e-17	0.127648	6.60233e-27	1.84865e-26	0.0844364	1.97744e-17	6.92105e-17	0.118679	5.04796e-26	1.41343e-25	0.00485874	1.14653e-56	2.00644e-56	0.0029048	9.55722e-30	1.57413e-29	18.7383	4.84659e-41	1.93864e-40	29.8253	4.90443e-48	1.52582e-47	23.6295	7.00199e-41	2.8008e-40	32.2865	6.14973e-47	1.91325e-46	0.798395	0	0	0.981946	0	0
LOGMPIE	0.161698	3.48309e-40	3.25088e-39	0.187335	2.70344e-53	1.89241e-52	0.118445	9.20967e-47	1.28935e-45	0.149852	7.29693e-65	1.02157e-63	0.00652266	1.9677e-299	1.10191e-298	0.0053938	0	0	26.267	1.87789e-98	1.7527e-97	37.0962	3.44212e-134	3.21264e-133	36.5541	6.75293e-87	6.30273e-86	47.8467	6.08401e-117	5.67841e-116	0.638877	0	0	0.67818	0	0

## Sheet: TableS2_B
Study Name	Kendall v/s Bray-Curtis			Kendall v/s Jaccard			Kendall v/s Aitchison			Aitchison v/s Bray			Aitchison v/s Jaccard			Bray v/s Jaccard
	Pathway			Pathway			Pathway			Pathway			Pathway			Pathway
	Estimate	P-Value	Q-Value	Estimate	P-Value	Q-Value	Estimate	P-Value	Q-Value	Estimate	P-Value	Q-Value	Estimate	P-Value	Q-Value	Estimate	P-Value	Q-Value
HMP_2019_ibdmdb	0.377053	8.71706e-220	2.00492e-218	0.240775	6.59387e-166	1.51659e-164	0.00693791	1.15588e-237	2.65852e-236	37.7495	4.159e-131	3.18857e-130	25.9005	4.26728e-153	4.90737e-152	0.590171	0	3.9433e-160
SankaranarayananK_2015	0.320693	4.35623e-06	5.27333e-06	0.19206	3.17129e-06	3.83893e-06	0.00512189	2.14938e-11	2.47179e-11	56.858	7.13204e-08	7.50792e-08	36.0113	6.1329e-09	6.71699e-09	0.609234	1.45959e-62	1.11964e-05
CosteaPI_2017	0.267395	3.38798e-17	7.08395e-17	0.158139	4.80468e-17	1.00461e-16	0.00575787	9.74993e-35	1.86874e-34	47.8466	2.60983e-41	6.00261e-41	28.4772	7.5757e-42	1.74241e-41	0.587926	0	1.02916e-15
AsnicarF_2021	0.312659	2.5293e-97	2.9087e-96	0.178625	6.0902e-97	7.00373e-96	0.00565694	1.3497e-161	1.55215e-160	47.8667	4.092e-195	9.41161e-194	27.3174	3.13659e-192	7.21416e-191	0.568344	0	1.13093e-108
HansenLBS_2018	0.408299	1.2755e-70	4.88941e-70	0.281772	1.39474e-64	5.3465e-64	0.00719637	7.44788e-59	2.14126e-58	31.2158	5.46395e-55	1.7953e-54	26.1696	1.16913e-67	3.84144e-67	0.576828	0	1.27817e-48
NielsenHB_2014	0.32934	1.14066e-82	5.24702e-82	0.203253	6.32145e-85	2.90787e-84	0.00663401	7.27701e-117	3.34743e-116	45.3608	2.5931e-104	1.19283e-103	27.8687	4.27471e-107	1.96637e-106	0.601674	0	2.84455e-68
SchirmerM_2016	0.394407	7.39419e-84	4.25166e-83	0.248412	8.39088e-86	6.43301e-85	0.00699929	4.56641e-138	3.50091e-137	56.8652	3.24344e-107	1.86498e-106	33.4075	3.22655e-125	2.47369e-124	0.574626	0	2.23508e-65
WirbelJ_2018	0.200205	1.2106e-08	1.98885e-08	0.122772	1.00995e-08	1.6592e-08	0.00546547	3.22406e-22	4.63459e-22	38.3187	9.33299e-18	1.2627e-17	23.4178	2.73601e-17	3.70166e-17	0.599042	6.30865e-223	5.60295e-09
ZellerG_2014	0.214658	1.13989e-24	2.62174e-24	0.154095	4.91142e-32	1.12963e-31	0.00588732	1.16497e-42	2.67944e-42	44.4288	1.60631e-38	3.35864e-38	28.138	6.97018e-40	1.4574e-39	0.610774	2.70406e-256	2.90681e-27
KeohaneDM_2020	0.234726	2.22e-07	3.19126e-07	0.146753	6.05113e-08	8.6985e-08	0.00581632	3.208e-27	5.27029e-27	51.258	1.37966e-22	2.44094e-22	31.5554	3.67019e-24	6.49341e-24	0.595908	6.20635e-217	3.28908e-06
ISC	0.165898	1.93875e-15	3.71593e-15	0.105042	9.44004e-16	1.80934e-15	0.00241926	1.84584e-42	3.85949e-42	65.3033	1.24685e-28	2.38979e-28	41.4756	8.36953e-28	1.60416e-27	0.596009	4.69875e-245	1.28793e-18
QinN_2014	0.257011	5.98807e-29	1.53028e-28	0.166914	6.30743e-35	1.6119e-34	0.00534622	1.00886e-68	3.31484e-68	53.4657	3.52643e-50	1.01385e-49	33.6566	7.11333e-54	2.04508e-53	0.59466	0	1.68668e-19
YeZ_2018	0.250544	2.99769e-07	4.0557e-07	0.159181	5.07197e-07	6.86208e-07	0.00482505	1.50747e-08	1.57599e-08	31.8432	7.18149e-08	7.50792e-08	20.095	1.2646e-07	1.32209e-07	0.63611	7.98219e-104	2.69966e-08
QinJ_2012	0.294737	1.24698e-48	4.0972e-48	0.179885	2.70737e-46	8.89565e-46	0.00577594	5.91797e-88	2.26856e-87	47.8465	1.47268e-70	5.64526e-70	29.3825	3.02767e-70	1.16061e-69	0.599748	0	1.03064e-40
YachidaS_2019	0.30955	9.04841e-89	6.93711e-88	0.185245	2.19334e-85	1.26117e-84	0.00525767	9.48765e-131	5.4554e-130	51.2161	2.77668e-146	3.19318e-145	30.7435	1.9845e-123	1.14109e-122	0.598983	0	6.95255e-68
DhakanDB_2019	0.122517	8.43901e-05	9.70486e-05	0.0828766	1.99047e-05	2.28904e-05	0.00495642	1.40775e-10	1.54182e-10	31.2204	7.9473e-22	1.21859e-21	20.4751	9.19509e-24	1.40991e-23	0.618825	3.27051e-120	2.14466e-12
GuptaA_2019	0.27521	4.90398e-08	7.51944e-08	0.177269	1.34824e-08	2.06729e-08	0.00793515	2.18366e-23	3.34828e-23	44.0186	6.46348e-19	9.29125e-19	28.1918	1.54922e-20	2.22701e-20	0.612382	2.87452e-81	5.07012e-12
BritoIL_2016	0.0867529	0.00072689	0.000796118	0.0608602	0.000245694	0.000256862	0.00451381	3.58501e-14	4.33975e-14	31.0544	7.24947e-22	1.19098e-21	19.5275	7.0701e-24	1.16152e-23	0.583762	1.06023e-265	0.0115212
PehrssonE_2016	0.354118	1.61136e-42	4.63267e-42	0.230317	1.20566e-37	3.46627e-37	0.00555628	5.10588e-50	1.30484e-49	55.812	3.27483e-46	8.36901e-46	36.4367	8.63389e-50	2.20644e-49	0.622257	1.66729e-147	2.35294e-39
LokmerA_2019	0.102769	0.000970094	0.00101419	0.106406	9.44508e-05	0.000103446	0.00614038	2.7401e-14	3.50124e-14	23.5601	6.22134e-15	7.94949e-15	18.8544	4.0077e-15	5.12095e-15	0.618845	6.76046e-92	0.0115712
PasolliE_2019	0.22591	6.22965e-09	1.10217e-08	0.14451	5.10876e-09	9.03857e-09	0.00774411	3.01918e-31	5.34162e-31	29.9759	1.69803e-13	2.05551e-13	19.3687	8.75282e-14	1.05955e-13	0.631175	2.063e-167	1.14528e-14
RubelMA_2020	0.0984175	0.0298475	0.0298475	0.0606434	0.0309736	0.0309736	0.00613072	9.25424e-16	1.25205e-15	27.0211	2.06793e-12	2.37812e-12	16.7887	7.87732e-13	9.05892e-13	0.602766	9.60098e-274	0.027348
RampelliS_2015	0.396161	1.46022e-06	1.86583e-06	0.2426	1.84115e-06	2.35258e-06	0.00559902	1.73189e-07	1.73189e-07	52.7586	1.66208e-05	1.66208e-05	32.4349	2.18147e-05	2.18147e-05	0.614019	1.01977e-49	2.69121e-07

## Sheet: TableS3_A
Study Name	P-Value								Estimate
	Genus				Species				Genus				Species
	Bray-Curtis	Jaccard	Aitchison	Kendall	Bray-Curtis	Jaccard	Aitchison	Kendall	Bray-Curtis	Jaccard	Aitchison	Kendall	Bray-Curtis	Jaccard	Aitchison	Kendall
HMP_2019_ibdmdb	0.001	0.001	0.002	0.001	0.001	0.001	0.001	0.001	0.00645204	0.00461994	0.00392124	0.00179793	0.00524428	0.00366821	0.00357922	0.00213345
SankaranarayananK_2015	0.004	0.003	0.196	0.118	0.076	0.046	0.04	0.043	0.00975234	0.008196	0.00824001	0.0063843	0.0103104	0.00856111	0.0104582	0.00764208
CosteaPI_2017	0.074	0.1	0.024	0.017	0.028	0.026	0.001	0.002	0.00450234	0.00490784	0.00703581	0.00574642	0.005773	0.00618884	0.00700005	0.00585855
AsnicarF_2021	0.001	0.001	0.001	0.001	0.001	0.001	0.001	0.001	0.0243616	0.0202661	0.0174163	0.011223	0.0279728	0.0215729	0.020279	0.0144882
HansenLBS_2018	0.512	0.431	0.058	0.048	0.22	0.104	0.045	0.05	0.0101253	0.00939584	0.0143833	0.0107667	0.00871955	0.00868154	0.0133059	0.0115446
NielsenHB_2014	0.048	0.064	0.001	0.001	0.002	0.001	0.001	0.001	0.00780892	0.00683096	0.0164647	0.00973608	0.0108542	0.00870111	0.0161085	0.0111146
SchirmerM_2016	0.001	0.001	0.001	0.001	0.001	0.002	0.001	0.001	0.134791	0.115293	0.0687165	0.0655317	0.0854	0.0792593	0.0843911	0.074405
WirbelJ_2018	1	1	0.995	0.989	0.826	0.796	0.843	0.879	0.00813961	0.00646457	0.0113344	0.00543683	0.00657211	0.00515623	0.00839735	0.00491144
ZellerG_2014	0.788	0.852	0.021	0.007	0.447	0.535	0.19	0.061	0.00263612	0.00537222	0.00903811	0.0128904	0.011646	0.0132441	0.0131452	0.0140685
KeohaneDM_2020	0.271	0.272	0.03	0.033	0.356	0.406	0.031	0.007	0.011395	0.012492	0.025014	0.0221348	0.0170297	0.016183	0.0188537	0.0194444
QinN_2014	0.732	0.527	0.126	0.273	0.687	0.683	0.138	0.179	0.00507255	0.00757776	0.0115275	0.00928856	0.00669936	0.00761821	0.0104955	0.00949304
YeZ_2018	0.205	0.275	0.34	0.153	0.05	0.063	0.209	0.159	0.00480577	0.00524581	0.0136678	0.0102098	0.00695639	0.00646831	0.0108683	0.0100893
QinJ_2012	0.494	0.457	0.003	0.001	0.227	0.253	0.009	0.001	0.032145	0.0272291	0.0243985	0.0250226	0.0439671	0.0362224	0.0260274	0.0246608
YachidaS_2019	0.05	0.06	0.023	0.03	0.062	0.041	0.009	0.023	0.0084595	0.00688372	0.00675894	0.00515379	0.00645724	0.00561493	0.00685269	0.00515506
DhakanDB_2019	0.167	0.168	0.012	0.035	0.104	0.146	0.01	0.01	0.0170945	0.0154369	0.0206082	0.0150669	0.0179223	0.0153977	0.0195615	0.0164947
GuptaA_2019	0.09	0.091	0.015	0.007	0.032	0.054	0.005	0.004	0.0612614	0.0557611	0.0809643	0.0607465	0.0713374	0.0585728	0.0784216	0.0655238
BritoIL_2016	0.01	0.003	0.023	0.012	0.007	0.003	0.01	0.007	0.021957	0.0177038	0.0107753	0.00812181	0.0172827	0.0139764	0.0115174	0.00872417
PehrssonE_2016	0.001	0.001	0.006	0.022	0.003	0.002	0.005	0.02	0.0174546	0.0173924	0.0254265	0.0211921	0.0197639	0.0189459	0.0211142	0.0192634
LokmerA_2019	0.414	0.428	0.07	0.07	0.31	0.309	0.187	0.211	0.00888265	0.00904204	0.00954206	0.00924145	0.00998319	0.00949189	0.00870201	0.00931869
PasolliE_2019	0.436	0.416	0.359	0.384	0.281	0.353	0.512	0.339	0.0492327	0.0349502	0.0241207	0.0116941	0.0328754	0.0242348	0.0213688	0.012557
RubelMA_2020	0.717	0.81	0.368	0.19	0.421	0.416	0.469	0.319	0.00796399	0.00838089	0.0134719	0.0139893	0.0126713	0.0128943	0.0123898	0.0132855
RampelliS_2015	0.352	0.359	0.327	0.582	0.447	0.475	0.279	0.445	0.031844	0.032586	0.0324088	0.0289859	0.0299119	0.0301964	0.0330784	0.029781
AG	0.001	0.001	0.001	0.001	0.001	0.001	0.001	0.001	0.00591834	0.00410628	0.00671095	0.00302473	0.00384571	0.00256313	0.00516966	0.00284591
NUAGE	0.787	0.72	0.47	0.62	0.933	0.929	0.295	0.118	0.0011255	0.00130264	0.00162436	0.00159591	0.000921041	0.00116441	0.0017508	0.0017771
ISC	0.001	0.001	0.001	0.001	0.001	0.001	0.001	0.001	0.0254658	0.0200534	0.0653972	0.0298096	0.0262886	0.0175436	0.0366295	0.0209615
HE	0.001	0.001	0.001	0.001	0.001	0.001	0.001	0.001	0.0050552	0.00353904	0.00311476	0.00113305	0.00427131	0.00278092	0.00341477	0.00127584
Odamaki	0.001	0.001	0.001	0.001	0.001	0.001	0.001	0.001	0.0880695	0.0585726	0.0755667	0.0198372	0.0517184	0.0328017	0.0549012	0.0190651
LOGMPIE	0.234	0.248	0.032	0.01	0.215	0.199	0.01	0.003	0.00248441	0.00243881	0.00313275	0.00239095	0.0025395	0.00256192	0.00326055	0.00252541

## Sheet: TableS3_B
Study Name	P-Value				Estimate
	Pathway				Pathway
	Bray-Curtis	Jaccard	Aitchison	Kendall	Bray-Curtis	Jaccard	Aitchison	Kendall
HMP_2019_ibdmdb	0.001	0.001	0.001	0.001	0.00544639	0.00487752	0.00529588	0.00143958
SankaranarayananK_2015	0.001	0.001	0.001	0.001	0.0225832	0.0208714	0.0294594	0.00933882
CosteaPI_2017	0.023	0.005	0.011	0.022	0.0117803	0.0125856	0.0118613	0.0057545
AsnicarF_2021	0.001	0.001	0.005	0.003	0.0287824	0.0270741	0.0153669	0.00681678
HansenLBS_2018	0.333	0.368	0.189	0.153	0.00937361	0.00900406	0.0110879	0.00903822
NielsenHB_2014	0.001	0.001	0.001	0.001	0.0510512	0.040624	0.0300621	0.00730982
SchirmerM_2016	0.112	0.084	0.01	0.017	0.094304	0.0983463	0.138366	0.0727647
WirbelJ_2018	0.008	0.005	0.001	0.001	0.00663857	0.0063571	0.00904158	0.00277423
ZellerG_2014	0.047	0.045	0.131	0.2	0.0332585	0.0313752	0.0243278	0.01627
KeohaneDM_2020	0.043	0.044	0.014	0.035	0.0368494	0.03341	0.0465981	0.0201733
QinN_2014	0.967	0.974	0.909	0.449	0.00298225	0.00382299	0.0042483	0.00874604
YeZ_2018	0.42	0.37	0.179	0.022	0.00571178	0.00596386	0.00856505	0.00709714
QinJ_2012	0.136	0.178	0.065	0.131	0.0360192	0.0306662	0.0477728	0.0244449
YachidaS_2019	0.002	0.001	0.001	0.001	0.0222783	0.0182462	0.0286304	0.00813916
DhakanDB_2019	0.038	0.034	0.499	0.489	0.0284598	0.0259837	0.00878852	0.011144
GuptaA_2019	0.193	0.193	0.45	0.456	0.0492818	0.0475938	0.0303459	0.0338864
BritoIL_2016	0.027	0.024	0.055	0.057	0.0184902	0.0178706	0.0171141	0.00735466
PehrssonE_2016	0.293	0.218	0.116	0.071	0.0208767	0.0223836	0.0324437	0.0199337
LokmerA_2019	0.457	0.543	0.77	0.877	0.00794546	0.00749335	0.0040088	0.00844784
PasolliE_2019	0.014	0.032	0.528	0.484	0.0225695	0.0171064	0.00668834	0.00820259
RubelMA_2020	0.774	0.75	0.851	0.774	0.00750474	0.00882024	0.00715416	0.0120515
RampelliS_2015	0.632	0.57	0.781	0.158	0.0219535	0.024977	0.0190713	0.0342228
ISC	0.001	0.001	0.001	0.001	0.160017	0.138955	0.160435	0.0993917

## Sheet: TableS4_A
Study Name	Estimate										P-Value										Q-Value
	Diversity		Uniqueness								Diversity		Uniqueness								Diversity		Uniqueness
	Genus	Species	Genus				Species				Genus	Species	Genus				Species				Genus	Species	Genus				Species
	Shannon	Shannon	Bray-Curtis	Jaccard	Aitchison	Kendall	Bray-Curtis	Jaccard	Aitchison	Kendall	Shannon	Shannon	Bray-Curtis	Jaccard	Aitchison	Kendall	Bray-Curtis	Jaccard	Aitchison	Kendall	Shannon	Shannon	Bray-Curtis	Jaccard	Aitchison	Kendall	Bray-Curtis	Jaccard	Aitchison	Kendall
HMP_2019_ibdmdb	0.00232966	0.00173358	0.000384455	0.000541623	0.0147323	-2.89939e-05	0.000580428	0.000626569	0.0502774	-2.53843e-05	0.00139569	0.017017	0.00197181	0.00169206	0.17759	0.494295	0.000512784	0.000474987	0.000175574	0.641405	0.00348923	0.0255256	0.00369713	0.00362585	0.221988	0.529602	0.00190511	0.00190511	0.00190511	0.641405
SankaranarayananK_2015	-0.0039616	-0.00407798	0.000400307	0.000500381	-0.00062307	0.000104688	0.00046836	0.000516988	-0.00696369	1.21912e-05	0.177229	0.161071	0.457588	0.480697	0.988752	0.522149	0.511727	0.525793	0.930623	0.958799	0.669256	0.669256	0.669256	0.669256	0.988752	0.669256	0.669256	0.669256	0.988752	0.988752
CosteaPI_2017	0.00237422	0.00483558	-0.000295994	-0.000393096	0.0175434	2.97622e-05	-8.0864e-06	-2.92872e-05	-0.00661597	5.47578e-05	0.228578	0.0167525	0.455615	0.454564	0.571099	0.782648	0.98797	0.963314	0.88635	0.68986	0.97831	0.125643	0.97831	0.97831	0.97831	0.97831	0.98797	0.98797	0.98797	0.97831
AsnicarF_2021	-0.00291973	0.00131483	-0.000753275	-0.00122873	0.020811	3.84603e-05	-0.000258153	-0.000362888	-0.00847597	-0.000175475	0.248232	0.595062	0.00518683	0.00530233	0.443459	0.731803	0.488581	0.497264	0.802774	0.1386	0.41372	0.68661	0.0397675	0.0397675	0.621581	0.784075	0.621581	0.621581	0.802774	0.363037
HansenLBS_2018	0.00242304	0.00372452	0.00109419	0.00135117	0.0941867	0.000278714	0.00148403	0.00164257	0.188066	0.000764408	0.457004	0.357122	0.102202	0.0954124	0.024081	0.0708035	0.10387	0.106967	0.00330807	9.40002e-05	0.527313	0.446403	0.16045	0.16045	0.120405	0.16045	0.16045	0.16045	0.0248105	0.00141
NielsenHB_2014	-0.00124209	-0.00280389	0.000734382	0.00102122	0.0592364	0.000251259	0.00169162	0.00171192	0.120091	0.000758347	0.550733	0.182818	0.0266713	0.023611	0.0491229	0.0324448	0.00104811	0.00119301	0.00284975	3.99519e-06	0.550733	0.195877	0.0363699	0.0354165	0.0566803	0.040556	0.00255646	0.00255646	0.00484714	4.16797e-05
SchirmerM_2016	0.00871353	0.0079785	0.00360969	0.0038718	0.302017	0.00113657	0.00530969	0.00464479	0.401869	0.00176107	0.0722055	0.121729	0.0564178	0.0619516	0.010599	0.0617954	0.0148586	0.0202353	0.00711519	0.0238232	0.0902569	0.140456	0.0844795	0.0844795	0.0397462	0.0844795	0.0445757	0.0505882	0.0389922	0.0510496
WirbelJ_2018	0.00318149	0.00275499	0.000856037	0.00113034	0.0393884	7.38936e-05	0.00107214	0.00113201	0.111528	0.000177175	0.000337837	0.00513172	1.95518e-06	2.09231e-06	0.00980199	0.224106	2.75896e-05	5.42561e-05	1.81553e-08	0.017672	0.000844593	0.00855287	1.04616e-05	1.04616e-05	0.0122525	0.224106	0.000103461	0.000162768	2.7233e-07	0.0203907
ZellerG_2014	-0.00138673	-0.00190614	0.000569085	0.000721821	-0.0113829	1.52183e-06	0.00069378	0.000653171	0.0245831	0.000194919	0.68951	0.553524	0.448949	0.427002	0.840386	0.994785	0.390478	0.406623	0.76529	0.428463	0.955879	0.955879	0.955879	0.955879	0.955879	0.994785	0.955879	0.955879	0.955879	0.955879
KeohaneDM_2020	0.00139646	0.00177594	0.000844352	0.00102769	0.0343244	-7.31509e-05	0.000680133	0.000604718	0.0756408	0.000112897	0.689965	0.616416	0.213636	0.21589	0.471943	0.709358	0.459574	0.455145	0.21863	0.644308	0.709358	0.709358	0.707914	0.707914	0.707914	0.709358	0.707914	0.707914	0.707914	0.709358
QinN_2014	-0.00767778	-0.0101521	-8.30191e-05	-0.000100037	-0.0121598	0.00020883	-0.000402203	-0.000456692	0.0203318	0.000381457	0.115929	0.0276899	0.893767	0.915238	0.69129	0.255541	0.566754	0.550643	0.681403	0.12819	0.640951	0.415349	0.980612	0.980612	0.864113	0.790306	0.85013	0.85013	0.864113	0.640951
YeZ_2018	-0.00211362	-0.00211362	0.00042224	0.0006305	0.0379654	0.000233653	0.00076274	0.00080808	0.104686	0.000382029	0.496141	0.496141	0.381327	0.350134	0.14782	0.142371	0.239895	0.226976	0.00408831	0.0423789	0.572471	0.572471	0.519991	0.519991	0.44346	0.44346	0.51406	0.51406	0.0613247	0.317842
QinJ_2012	0.00188422	0.00131925	0.000325144	0.00045293	0.0580361	0.000287753	0.000522456	0.000615916	0.0646939	0.000477801	0.775047	0.815539	0.791406	0.795029	0.152627	0.2508	0.697198	0.677087	0.234205	0.0685855	0.845788	0.845788	0.845788	0.845788	0.617231	0.627	0.845788	0.845788	0.627	0.617231
YachidaS_2019	0.00186149	0.00262202	-9.28754e-05	-0.000123458	0.00283062	-9.92208e-05	-0.000865699	-0.000874698	0.0422445	-9.40945e-05	0.450213	0.29394	0.794314	0.797621	0.89053	0.447868	0.0592954	0.0614216	0.133624	0.517925	0.647406	0.551137	0.854594	0.854594	0.89053	0.647406	0.230331	0.230331	0.286337	0.647406
DhakanDB_2019	-0.00418337	-0.00510418	-7.30628e-05	-0.00044463	-0.0723849	-8.81516e-05	-0.000573036	-0.00142576	-0.0934498	0.000128841	0.374345	0.33863	0.952526	0.782789	0.248172	0.781749	0.713786	0.441625	0.28069	0.700979	0.623908	0.623908	0.952526	0.838702	0.601479	0.838702	0.838702	0.662438	0.601479	0.838702
GuptaA_2019	0.0042014	0.00894493	-0.00221716	-0.00285306	-0.0490928	-0.000725795	-0.00183882	-0.00168655	-0.0861515	-0.00143626	0.487912	0.22659	0.222188	0.232373	0.682422	0.282974	0.414032	0.548696	0.67319	0.151905	0.633111	0.633111	0.633111	0.633111	0.682422	0.633111	0.633111	0.633111	0.682422	0.633111
BritoIL_2016	0.0054838	0.00468953	0.00136078	0.00190923	0.0386857	6.0433e-05	0.00168224	0.00191053	0.0401128	-1.53773e-05	0.0349726	0.0775362	0.00153495	0.0019129	0.0455051	0.44094	0.00336442	0.00324655	0.202516	0.868152	0.0749413	0.129227	0.0126166	0.0126166	0.085322	0.508777	0.0126166	0.0126166	0.253144	0.868152
PehrssonE_2016	-0.00171743	0.000338162	-0.00112838	-0.00135917	-0.00795187	0.000165631	3.38779e-05	-1.77507e-05	-0.00459565	0.000260427	0.770784	0.945057	0.409751	0.402521	0.905055	0.589288	0.974775	0.986003	0.952055	0.473811	0.986003	0.986003	0.878037	0.878037	0.986003	0.982146	0.986003	0.986003	0.986003	0.888396
LokmerA_2019	-0.00267522	-0.00221602	-0.000612701	-0.000630142	0.00663614	6.67013e-05	0.000154466	0.00016478	0.0511554	8.56651e-05	0.551879	0.661478	0.499805	0.549952	0.889958	0.727205	0.885199	0.877035	0.398948	0.712506	0.889958	0.889958	0.889958	0.889958	0.889958	0.889958	0.889958	0.889958	0.889958	0.889958
PasolliE_2019	0.00938142	0.0100887	5.88576e-05	0.000149784	-0.000128594	-0.000394807	-0.000632649	-0.000929364	0.0842303	-0.000469782	0.0061907	0.00630275	0.914584	0.854884	0.998019	0.169391	0.443125	0.417624	0.335668	0.213789	0.0472706	0.0472706	0.979912	0.979912	0.998019	0.738542	0.738542	0.738542	0.738542	0.738542
RubelMA_2020	0.000973819	-0.000679083	-0.000418944	-0.000537976	-0.0350448	-0.000214187	-0.000961605	-0.000940026	-0.0401088	-0.000130259	0.820691	0.877491	0.600563	0.618581	0.366176	0.192895	0.377755	0.409627	0.475828	0.552215	0.939804	0.939804	0.773226	0.773226	0.773226	0.773226	0.773226	0.773226	0.773226	0.773226
RampelliS_2015	-0.00160811	0.00558614	-0.00238399	-0.00324503	-0.0421163	-0.00028873	-0.00160838	-0.00169928	-0.0648768	-0.000348964	0.727251	0.173996	0.214719	0.184458	0.772476	0.648202	0.538128	0.544791	0.787595	0.716999	0.787595	0.787595	0.787595	0.787595	0.787595	0.787595	0.787595	0.787595	0.787595	0.787595
AG	0.00218185	0.00252631	0.000170295	0.000244516	0.0217681	1.99684e-05	0.000517426	0.000592083	0.018508	-3.68081e-05	0.000942517	1.84376e-05	0.0771396	0.0554315	1.33997e-07	0.551191	2.4331e-06	4.52543e-06	2.24711e-05	0.322487	0.00157086	4.49423e-05	0.0964245	0.0791879	1.33997e-06	0.551191	1.21655e-05	1.50848e-05	4.49423e-05	0.358319
NUAGE	0.00139747	0.0028246	0.000182648	0.000306791	0.00600193	4.77335e-05	-2.87739e-05	-3.88197e-05	0.049728	0.000149283	0.448499	0.227083	0.704387	0.650691	0.79826	0.781314	0.953095	0.949936	0.0747419	0.390522	0.953095	0.953095	0.953095	0.953095	0.953095	0.953095	0.953095	0.953095	0.747419	0.953095
ISC	0.00385361	0.00295745	0.000479206	0.000682352	0.0132722	8.60949e-05	0.000559715	0.000599823	0.0156563	-0.000270446	0.000556024	0.00217965	0.00517755	0.00471479	0.245242	0.142848	0.00118574	0.00061127	0.212824	4.81238e-05	0.00203757	0.00435929	0.00739651	0.00739651	0.245242	0.17856	0.00296436	0.00203757	0.236472	0.000481238
HE	0.00109587	1.30286e-05	0.000181292	0.000288371	0.00580938	1.18349e-05	2.72879e-05	5.34071e-05	0.00959873	1.90361e-05	0.0330042	0.982148	0.029598	0.0227548	0.207401	0.629529	0.841913	0.759688	0.0976741	0.516678	0.110014	0.982148	0.110014	0.110014	0.414803	0.899328	0.935459	0.935459	0.244185	0.86113
Odamaki	0.00679706	0.0069043	0.00137936	0.00171277	0.0560987	0.000272088	0.000719856	0.000707508	0.0688825	2.63928e-05	1.66478e-12	1.11662e-15	5.09818e-21	1.30256e-20	1.07381e-22	1.46559e-11	0.000219806	0.000287118	7.53409e-16	0.58706	2.77464e-12	2.23325e-15	2.54909e-20	4.34188e-20	1.07381e-21	2.0937e-11	0.000274757	0.00031902	1.88352e-15	0.58706
LOGMPIE	0.00038224	0.0014022	-5.71675e-05	-0.000152265	-0.0360415	-8.05802e-05	-0.00037828	-0.00066398	-0.0722252	-0.000217308	0.706179	0.219675	0.791664	0.659253	0.000778397	0.229564	0.168047	0.104725	6.21837e-06	0.0087436	0.784644	0.327948	0.791664	0.784644	0.00389198	0.327948	0.327948	0.261812	6.21837e-05	0.0291453

## Sheet: TableS4_B
Study Name	Estimate					P-Value					Q-Value
	Diversity	Uniqueness				Diversity	Uniqueness				Diversity	Uniqueness
	Shannon	Bray-Curtis	Jaccard	Aitchison	Kendall	Shannon	Bray-Curtis	Jaccard	Aitchison	Kendall	Shannon	Bray-Curtis	Jaccard	Aitchison	Kendall
AsnicarF_2021	-0.000169586	0.00010202	0.000179924	0.00433916	4.23415e-05	0.330425	0.000599406	0.000635036	0.0227889	0.00987452	0.381259	0.00190511	0.00190511	0.0310757	0.0164575
CosteaPI_2017	-0.0025608	8.16597e-05	0.000135837	-0.00724164	8.75803e-05	0.015499	0.523644	0.535405	0.376187	0.207887	0.232486	0.669256	0.669256	0.669256	0.669256
HansenLBS_2018	-0.00167467	-7.8839e-05	-0.000138731	-0.00247861	2.50492e-05	0.011966	0.486989	0.487181	0.764769	0.703251	0.125643	0.97831	0.97831	0.97831	0.97831
HMP_2019_ibdmdb	-0.000659794	-0.000135289	-0.000240479	-0.0188027	-0.000142195	0.145215	0.210022	0.202864	0.0224431	0.0377142	0.363037	0.393792	0.393792	0.112215	0.141428
KeohaneDM_2020	0.00167169	3.24675e-05	5.45628e-05	0.0148843	0.000113092	0.126777	0.759757	0.760189	0.0456671	0.0545536	0.172878	0.760189	0.760189	0.16045	0.16045
NielsenHB_2014	-0.00212612	0.000497918	0.00083454	0.031755	0.000195773	0.00290829	0.00010368	0.000101518	5.5573e-06	0.000549199	0.00484714	0.000388799	0.000388799	4.16797e-05	0.0016476
SankaranarayananK_2015	0.0043169	0.000665829	0.00106393	0.0764875	0.000500986	0.0472668	0.156044	0.165169	0.00255778	0.00779844	0.0844795	0.165169	0.165169	0.0383666	0.0389922
SchirmerM_2016	-0.000492094	0.000113004	0.000198265	0.0110774	9.91545e-05	0.0725761	0.0068889	0.00713396	0.00118593	0.00146294	0.0777601	0.00972813	0.00972813	0.00254128	0.00274301
WirbelJ_2018	-0.000923156	6.49455e-05	0.00011368	0.0013794	-6.21093e-05	0.343588	0.704458	0.695986	0.892154	0.405352	0.955879	0.955879	0.955879	0.955879	0.955879
ZellerG_2014	0.00456701	-0.000182985	-0.000309291	-0.00558094	7.92165e-05	0.0199591	0.416566	0.414589	0.685084	0.344488	0.299386	0.707914	0.707914	0.709358	0.707914
QinN_2014	-1.10665e-05	0.000127825	0.000218519	0.0106349	8.73533e-05	0.994469	0.451957	0.451998	0.299571	0.316122	0.994469	0.847497	0.847497	0.790306	0.790306
QinJ_2012	0.00117896	2.05369e-05	3.50546e-05	0.0102103	5.86705e-05	0.366191	0.843476	0.845048	0.12865	0.275078	0.519991	0.845048	0.845048	0.44346	0.515771
YeZ_2018	0.00211546	-0.000284236	-0.000452154	-0.00244404	5.07827e-05	0.519992	0.162929	0.164595	0.845788	0.684677	0.845788	0.617231	0.617231	0.845788	0.845788
YachidaS_2019	0.00344475	-0.000134204	-0.000228043	-0.0129089	-2.522e-05	0.00031334	0.098368	0.0967041	0.0100266	0.482117	0.0047001	0.24592	0.24592	0.0751995	0.647406
DhakanDB_2019	0.00296314	-0.000642822	-0.00104123	-0.021344	-0.000230807	0.264943	0.0365848	0.0389362	0.0480358	0.0134518	0.601479	0.180134	0.180134	0.180134	0.180134
GuptaA_2019	0.00353118	0.000274399	0.000414672	-0.0150499	-0.000158155	0.319238	0.469124	0.481438	0.528966	0.392665	0.633111	0.633111	0.633111	0.633111	0.633111
BritoIL_2016	0.00184537	0.00019015	0.000331758	0.00612984	-3.36759e-05	0.117539	0.00857074	0.00773076	0.199371	0.480161	0.176309	0.0214269	0.0214269	0.253144	0.514458
LokmerA_2019	0.00258636	-0.000357417	-0.000576031	-0.025185	-0.000304426	0.299184	0.152562	0.162298	0.052069	0.0190278	0.878037	0.608617	0.608617	0.390518	0.285417
PasolliE_2019	0.00190015	0.000274494	0.000444752	-0.00509344	-1.7761e-05	0.419377	0.283955	0.280901	0.692977	0.880538	0.889958	0.889958	0.889958	0.889958	0.889958
PehrssonE_2016	-0.000197716	0.00012943	0.000208735	0.0190008	0.000129074	0.88954	0.649177	0.666501	0.395912	0.294766	0.979912	0.908866	0.908866	0.738542	0.738542
RubelMA_2020	0.000126035	-9.85078e-05	-0.000163753	-0.0141782	-6.29804e-05	0.939804	0.426513	0.427626	0.0585756	0.420741	0.939804	0.773226	0.773226	0.773226	0.773226
RampelliS_2015	0.00120135	-0.000142627	-0.000255129	-0.0256291	0.000211592	0.681765	0.771863	0.76312	0.465589	0.389222	0.787595	0.787595	0.787595	0.787595	0.787595
ISC	0.00743754	-4.07272e-05	-6.93819e-05	-0.0407244	-6.38806e-05	6.76656e-12	0.515462	0.513157	1.4497e-08	0.0314503	3.38328e-11	0.515462	0.515462	3.62424e-08	0.0524171

## Sheet: TableS5_A
Study Groups	Estimate										P-Value										Q-Value
	Diversity		Uniqueness								Diversity		Uniqueness								Diversity		Uniqueness
	Genus	Species	Genus				Species				Genus	Species	Genus				Species				Genus	Species	Genus				Species
	Shannon	Shannon	Bray-Curtis	Jaccard	Aitchison	Kendall	Bray-Curtis	Jaccard	Aitchison	Kendall	Shannon	Shannon	Bray-Curtis	Jaccard	Aitchison	Kendall	Bray-Curtis	Jaccard	Aitchison	Kendall	Shannon	Shannon	Bray-Curtis	Jaccard	Aitchison	Kendall	Bray-Curtis	Jaccard	Aitchison	Kendall
Overall	0.054403	0.0645592	0.0627832	0.0624786	0.0701286	0.0438631	0.0587349	0.0570752	0.0929532	0.0327345	0.0310862	0.0167535	0.0433786	0.0433827	0.0160334	0.0373032	0.00947757	0.0110597	0.00125906	0.21077	0.124345	0.0670138	0.0867571	0.0867654	0.0320668	0.0746065	0.0189551	0.0221194	0.00251813	0.22808
European/North American Cohorts	0.0429678	0.0491728	0.0717012	0.0722108	0.0707712	0.0283319	0.0942446	0.0924459	0.103083	0.065242	0.130927	0.0742859	0.0229196	0.0216688	4.73634e-05	0.034118	0.000333561	0.000337492	0.000252984	0.155593	0.261854	0.148572	0.0867571	0.086675	0.000189454	0.0746065	0.00133424	0.00134997	0.00101193	0.22808
East Asian Cohorts	0.102233	0.111053	0.143353	0.143573	0.188055	0.121531	0.0489735	0.0491742	0.204273	0.0268739	0.233565	0.258689	0.199202	0.194103	0.094297	0.137532	0.428515	0.417599	0.0219119	0.22808	0.303825	0.258689	0.265603	0.258804	0.125729	0.183376	0.571354	0.556799	0.0292159	0.22808
Other Cohorts	0.0445217	0.06379	-0.0124526	-0.0142904	-0.0248206	-0.0168984	-0.0126184	-0.0158173	-0.0204422	-0.0392459	0.303825	0.120729	0.793176	0.760905	0.512226	0.566103	0.77617	0.723851	0.623142	0.182654	0.303825	0.160972	0.793176	0.760905	0.512226	0.566103	0.77617	0.723851	0.623142	0.22808

[truncated: 22 more sheets: TableS5_B, TableS6_A, TableS6_B, TableS7_A, TableS7_B, TableS8_A, TableS8_B, TableS9_A, TableS9_B, TableS9_C, TableS9_D, TableS9_E, TableS10, TableS11_A, TableS11_B, TableS11_C, TableS12_A, TableS12_B, TableS13_A, TableS13_B …]
