# Supplementary material for: Toward an improved definition of a healthy microbiome for healthy aging
Source: Nat Aging. 2022 Nov 17;2(11):1054–69. doi: 10.1038/s43587-022-00306-9 (PMC10154212; doi:10.1038/s43587-022-00306-9)
Supplement: Supplementary file 4 — Node list and edge list for Fig. 2. [file 43587_2022_306_MOESM4_ESM.xlsx]

## Sheet: NodeList
Node Name	BroadGroup
Adlercreutzia_equolifaciens	Other
Acidaminococcus_intestini	Other
Alistipes_indistinctus	Other
Anaerostipes_hadrus	Other
Bacteroides_eggerthii	Other
Bacteroides_finegoldii	Other
Bacteroides_nordii	Other
Bacteroides_plebeius	Other
Bacteroides_salyersiae	Other
Bacteroides_uniformis	Other
Bacteroides_vulgatus	Other
Bacteroides_xylanisolvens	Other
Bifidobacterium_bifidum	Other
Clostridium_bartlettii	Other
Clostridium_spiroforme	Other
Parabacteroides_johnsonii	Other
Parasutterella_excrementihominis	Other
Phascolarctobacterium_faecium	Other
Pseudoflavonifractor_capillosus	Other
Ruminococcus_albus	Other
Turicibacter_sanguinis	Other
Shannon Index
Bray-Curtis Uniqueness
Bacteroides_ovatus	Other
Bacteroides_dorei	Other
Bifidobacterium_longum	Other
Holdemania_filiformis	Other
Intestinimonas_butyriciproducens	Other
Haemophilus_parainfluenzae	Other
Jaccard Uniqueness
Bacteroides_fragilis	Other
Anaerotruncus_colihominis	Other
Bacteroides_thetaiotaomicron	Other
Clostridium_leptum	Other
Coprobacillus_cateniformis	Other
Parabacteroides_distasonis	Other
Parabacteroides_goldsteinii	Other
Clostridium_disporicum	Other
Streptococcus_thermophilus	Other
Aitchison Uniqueness
Clostridium_citroniae	G2
Actinomyces_odontolyticus	G2
Clostridium_hathewayi	G2
Gordonibacter_pamelaeae	G2
Streptococcus_mutans	G2
Clostridium_clostridioforme	G2
Clostridium_aldenense	G2
Clostridium_innocuum	G2
Clostridium_nexile	G2
Clostridium_ramosum	G2
Clostridium_symbiosum	G2
Eggerthella_lenta	G2
Flavonifractor_plautii	G2
Ruminococcus_gnavus	G2
Streptococcus_sanguinis	G2
Bifidobacterium_dentium	G2
Veillonella_dispar	G2
Veillonella_parvula	G2
Veillonella_atypica	G2
Klebsiella_pneumoniae	G2
Streptococcus_anginosus	G2
Rothia_mucilaginosa	G2
Bilophila_wadsworthia	G1
Bacteroides_caccae	G1
Alistipes_shahii	G1
Akkermansia_muciniphila	G1
Methanobrevibacter_smithii	G1
Alistipes_putredinis	G1
Alistipes_finegoldii	G1
Allisonella_histaminiformans	G1
Bacteroides_cellulosilyticus	G1
Bacteroides_clarus	G1
Bacteroides_coprocola	G1
Bacteroides_intestinalis	G1
Bacteroides_massiliensis	G1
Bacteroides_stercoris	G1
Barnesiella_intestinihominis	G1
Bifidobacterium_adolescentis	G1
Butyricimonas_virosa	G1
Collinsella_aerofaciens	G1
Coprobacter_fastidiosus	G1
Coprococcus_catus	G1
Coprococcus_comes	G1
Desulfovibrio_piger	G1
Dorea_formicigenerans	G1
Dorea_longicatena	G1
Eubacterium_biforme	G1
Eubacterium_hallii	G1
Eubacterium_ramulus	G1
Eubacterium_siraeum	G1
Fusicatenibacter_saccharivorans	G1
Gemmiger_formicilis	G1
Odoribacter_splanchnicus	G1
Oxalobacter_formigenes	G1
Parabacteroides_merdae	G1
Paraprevotella_clara	G1
Phascolarctobacterium_succinatutens	G1
Roseburia_faecis	G1
Roseburia_hominis	G1
Roseburia_inulinivorans	G1
Ruminococcus_bromii	G1
Ruminococcus_lactaris	G1
Ruminococcus_obeum	G1
Ruminococcus_torques	G1
Slackia_isoflavoniconvertens	G1
Victivallis_vadensis	G1
Catenibacterium_mitsuokai	G1
Faecalibacterium_prausnitzii	G1
Ruminococcus_callidus	G1
Lachnospira_pectinoschiza	G1
Eubacterium_eligens	G1
Coprococcus_eutactus	G1
Roseburia_intestinalis	G1
Eubacterium_ventriosum	G1
Eubacterium_rectale	G1
Prevotella_copri	Other
Kendall Uniqueness

## Sheet: EdgeList
source	target	direction
Shannon_Index	Clostridium_citroniae	1
Shannon_Index	Actinomyces_odontolyticus	1
Shannon_Index	Clostridium_hathewayi	1
Shannon_Index	Gordonibacter_pamelaeae	1
Shannon_Index	Streptococcus_mutans	1
Shannon_Index	Bacteroides_fragilis	1
Shannon_Index	Anaerotruncus_colihominis	1
Shannon_Index	Bacteroides_thetaiotaomicron	1
Shannon_Index	Clostridium_leptum	1
Shannon_Index	Coprobacillus_cateniformis	1
Shannon_Index	Parabacteroides_distasonis	1
Shannon_Index	Bacteroides_ovatus	1
Shannon_Index	Bacteroides_dorei	1
Shannon_Index	Bifidobacterium_longum	1
Shannon_Index	Holdemania_filiformis	1
Shannon_Index	Intestinimonas_butyriciproducens	1
Shannon_Index	Streptococcus_sanguinis	1
Shannon_Index	Bifidobacterium_dentium	1
Shannon_Index	Veillonella_dispar	1
Shannon_Index	Veillonella_parvula	1
Shannon_Index	Parabacteroides_goldsteinii	1
Shannon_Index	Clostridium_disporicum	1
Shannon_Index	Streptococcus_thermophilus	1
Shannon_Index	Streptococcus_anginosus	1
Shannon_Index	Rothia_mucilaginosa	1
Shannon_Index	Bilophila_wadsworthia	1
Shannon_Index	Bacteroides_caccae	1
Shannon_Index	Alistipes_shahii	1
Shannon_Index	Akkermansia_muciniphila	1
Shannon_Index	Methanobrevibacter_smithii	1
Shannon_Index	Adlercreutzia_equolifaciens	1
Shannon_Index	Acidaminococcus_intestini	1
Shannon_Index	Alistipes_indistinctus	1
Shannon_Index	Anaerostipes_hadrus	1
Shannon_Index	Bacteroides_eggerthii	1
Shannon_Index	Bacteroides_finegoldii	1
Shannon_Index	Bacteroides_nordii	1
Shannon_Index	Bacteroides_plebeius	1
Shannon_Index	Bacteroides_salyersiae	1
Shannon_Index	Bacteroides_uniformis	1
Shannon_Index	Bacteroides_vulgatus	1
Shannon_Index	Bacteroides_xylanisolvens	1
Shannon_Index	Bifidobacterium_bifidum	1
Shannon_Index	Clostridium_bartlettii	1
Shannon_Index	Clostridium_spiroforme	1
Shannon_Index	Parabacteroides_johnsonii	1
Shannon_Index	Parasutterella_excrementihominis	1
Shannon_Index	Phascolarctobacterium_faecium	1
Shannon_Index	Pseudoflavonifractor_capillosus	1
Shannon_Index	Ruminococcus_albus	1
Shannon_Index	Turicibacter_sanguinis	1
Shannon_Index	Alistipes_putredinis	1
Shannon_Index	Alistipes_finegoldii	1
Shannon_Index	Allisonella_histaminiformans	1
Shannon_Index	Bacteroides_cellulosilyticus	1
Shannon_Index	Bacteroides_clarus	1
Shannon_Index	Bacteroides_coprocola	1
Shannon_Index	Bacteroides_intestinalis	1
Shannon_Index	Bacteroides_massiliensis	1
Shannon_Index	Bacteroides_stercoris	1
Shannon_Index	Barnesiella_intestinihominis	1
Shannon_Index	Bifidobacterium_adolescentis	1
Shannon_Index	Butyricimonas_virosa	1
Shannon_Index	Collinsella_aerofaciens	1
Shannon_Index	Coprobacter_fastidiosus	1
Shannon_Index	Coprococcus_catus	1
Shannon_Index	Coprococcus_comes	1
Shannon_Index	Desulfovibrio_piger	1
Shannon_Index	Dorea_formicigenerans	1
Shannon_Index	Dorea_longicatena	1
Shannon_Index	Eubacterium_biforme	1
Shannon_Index	Eubacterium_hallii	1
Shannon_Index	Eubacterium_ramulus	1
Shannon_Index	Eubacterium_siraeum	1
Shannon_Index	Fusicatenibacter_saccharivorans	1
Shannon_Index	Gemmiger_formicilis	1
Shannon_Index	Odoribacter_splanchnicus	1
Shannon_Index	Oxalobacter_formigenes	1
Shannon_Index	Parabacteroides_merdae	1
Shannon_Index	Paraprevotella_clara	1
Shannon_Index	Phascolarctobacterium_succinatutens	1
Shannon_Index	Roseburia_faecis	1
Shannon_Index	Roseburia_hominis	1
Shannon_Index	Roseburia_inulinivorans	1
Shannon_Index	Ruminococcus_bromii	1
Shannon_Index	Ruminococcus_lactaris	1
Shannon_Index	Ruminococcus_obeum	1
Shannon_Index	Ruminococcus_torques	1
Shannon_Index	Slackia_isoflavoniconvertens	1
Shannon_Index	Victivallis_vadensis	1
Shannon_Index	Faecalibacterium_prausnitzii	1
Shannon_Index	Ruminococcus_callidus	1
Shannon_Index	Lachnospira_pectinoschiza	1
Shannon_Index	Eubacterium_eligens	1
Shannon_Index	Coprococcus_eutactus	1
Shannon_Index	Roseburia_intestinalis	1
Shannon_Index	Eubacterium_ventriosum	1
Shannon_Index	Eubacterium_rectale	1
Shannon_Index	Prevotella_copri	-1
BrayCurtis_Uniqueness	Clostridium_citroniae	1
BrayCurtis_Uniqueness	Actinomyces_odontolyticus	1
BrayCurtis_Uniqueness	Clostridium_hathewayi	1
BrayCurtis_Uniqueness	Gordonibacter_pamelaeae	1
BrayCurtis_Uniqueness	Streptococcus_mutans	1
BrayCurtis_Uniqueness	Bacteroides_fragilis	1
BrayCurtis_Uniqueness	Anaerotruncus_colihominis	1
BrayCurtis_Uniqueness	Bacteroides_thetaiotaomicron	1
BrayCurtis_Uniqueness	Clostridium_leptum	1
BrayCurtis_Uniqueness	Coprobacillus_cateniformis	1
BrayCurtis_Uniqueness	Parabacteroides_distasonis	1
BrayCurtis_Uniqueness	Bacteroides_ovatus	1
BrayCurtis_Uniqueness	Bacteroides_dorei	1
BrayCurtis_Uniqueness	Bifidobacterium_longum	1
BrayCurtis_Uniqueness	Holdemania_filiformis	1
BrayCurtis_Uniqueness	Intestinimonas_butyriciproducens	1
BrayCurtis_Uniqueness	Clostridium_clostridioforme	1
BrayCurtis_Uniqueness	Clostridium_aldenense	1
BrayCurtis_Uniqueness	Clostridium_innocuum	1
BrayCurtis_Uniqueness	Clostridium_nexile	1
BrayCurtis_Uniqueness	Clostridium_ramosum	1
BrayCurtis_Uniqueness	Clostridium_symbiosum	1
BrayCurtis_Uniqueness	Eggerthella_lenta	1
BrayCurtis_Uniqueness	Flavonifractor_plautii	1
BrayCurtis_Uniqueness	Ruminococcus_gnavus	1
BrayCurtis_Uniqueness	Streptococcus_anginosus	1
BrayCurtis_Uniqueness	Rothia_mucilaginosa	1
BrayCurtis_Uniqueness	Bilophila_wadsworthia	1
BrayCurtis_Uniqueness	Bacteroides_caccae	1
BrayCurtis_Uniqueness	Alistipes_shahii	1
BrayCurtis_Uniqueness	Akkermansia_muciniphila	1
BrayCurtis_Uniqueness	Haemophilus_parainfluenzae	-1
BrayCurtis_Uniqueness	Ruminococcus_callidus	-1
BrayCurtis_Uniqueness	Lachnospira_pectinoschiza	-1
BrayCurtis_Uniqueness	Eubacterium_eligens	-1
BrayCurtis_Uniqueness	Coprococcus_eutactus	-1
BrayCurtis_Uniqueness	Roseburia_intestinalis	-1
BrayCurtis_Uniqueness	Eubacterium_ventriosum	-1
BrayCurtis_Uniqueness	Eubacterium_rectale	-1
BrayCurtis_Uniqueness	Prevotella_copri	-1
Jaccard_Uniqueness	Clostridium_citroniae	1
Jaccard_Uniqueness	Actinomyces_odontolyticus	1
Jaccard_Uniqueness	Clostridium_hathewayi	1
Jaccard_Uniqueness	Gordonibacter_pamelaeae	1
Jaccard_Uniqueness	Streptococcus_mutans	1
Jaccard_Uniqueness	Bacteroides_fragilis	1
Jaccard_Uniqueness	Anaerotruncus_colihominis	1
Jaccard_Uniqueness	Bacteroides_thetaiotaomicron	1
Jaccard_Uniqueness	Clostridium_leptum	1
Jaccard_Uniqueness	Coprobacillus_cateniformis	1
Jaccard_Uniqueness	Parabacteroides_distasonis	1
Jaccard_Uniqueness	Bacteroides_ovatus	1
Jaccard_Uniqueness	Bacteroides_dorei	1
Jaccard_Uniqueness	Bifidobacterium_longum	1
Jaccard_Uniqueness	Holdemania_filiformis	1
Jaccard_Uniqueness	Intestinimonas_butyriciproducens	1
Jaccard_Uniqueness	Clostridium_clostridioforme	1
Jaccard_Uniqueness	Clostridium_aldenense	1
Jaccard_Uniqueness	Clostridium_innocuum	1
Jaccard_Uniqueness	Clostridium_nexile	1
Jaccard_Uniqueness	Clostridium_ramosum	1
Jaccard_Uniqueness	Clostridium_symbiosum	1
Jaccard_Uniqueness	Eggerthella_lenta	1
Jaccard_Uniqueness	Flavonifractor_plautii	1
Jaccard_Uniqueness	Ruminococcus_gnavus	1
Jaccard_Uniqueness	Bilophila_wadsworthia	1
Jaccard_Uniqueness	Bacteroides_caccae	1
Jaccard_Uniqueness	Alistipes_shahii	1
Jaccard_Uniqueness	Akkermansia_muciniphila	1
Jaccard_Uniqueness	Haemophilus_parainfluenzae	-1
Jaccard_Uniqueness	Ruminococcus_callidus	-1
Jaccard_Uniqueness	Lachnospira_pectinoschiza	-1
Jaccard_Uniqueness	Eubacterium_eligens	-1
Jaccard_Uniqueness	Coprococcus_eutactus	-1
Jaccard_Uniqueness	Roseburia_intestinalis	-1
Jaccard_Uniqueness	Eubacterium_ventriosum	-1
Jaccard_Uniqueness	Eubacterium_rectale	-1
Jaccard_Uniqueness	Prevotella_copri	-1
Aitchison_Uniqueness	Clostridium_citroniae	1
Aitchison_Uniqueness	Actinomyces_odontolyticus	1
Aitchison_Uniqueness	Clostridium_hathewayi	1
Aitchison_Uniqueness	Gordonibacter_pamelaeae	1
Aitchison_Uniqueness	Streptococcus_mutans	1
Aitchison_Uniqueness	Bacteroides_fragilis	1
Aitchison_Uniqueness	Anaerotruncus_colihominis	1
Aitchison_Uniqueness	Bacteroides_thetaiotaomicron	1
Aitchison_Uniqueness	Clostridium_leptum	1
Aitchison_Uniqueness	Coprobacillus_cateniformis	1
Aitchison_Uniqueness	Parabacteroides_distasonis	1
Aitchison_Uniqueness	Clostridium_clostridioforme	1
Aitchison_Uniqueness	Clostridium_aldenense	1
Aitchison_Uniqueness	Clostridium_innocuum	1
Aitchison_Uniqueness	Clostridium_nexile	1
Aitchison_Uniqueness	Clostridium_ramosum	1
Aitchison_Uniqueness	Clostridium_symbiosum	1
Aitchison_Uniqueness	Eggerthella_lenta	1
Aitchison_Uniqueness	Flavonifractor_plautii	1
Aitchison_Uniqueness	Ruminococcus_gnavus	1
Aitchison_Uniqueness	Streptococcus_sanguinis	1
Aitchison_Uniqueness	Bifidobacterium_dentium	1
Aitchison_Uniqueness	Veillonella_dispar	1
Aitchison_Uniqueness	Veillonella_parvula	1
Aitchison_Uniqueness	Parabacteroides_goldsteinii	1
Aitchison_Uniqueness	Clostridium_disporicum	1
Aitchison_Uniqueness	Streptococcus_thermophilus	1
Aitchison_Uniqueness	Veillonella_atypica	1
Aitchison_Uniqueness	Klebsiella_pneumoniae	1
Aitchison_Uniqueness	Streptococcus_anginosus	1
Aitchison_Uniqueness	Rothia_mucilaginosa	1
Aitchison_Uniqueness	Bilophila_wadsworthia	1
Aitchison_Uniqueness	Bacteroides_caccae	1
Aitchison_Uniqueness	Methanobrevibacter_smithii	1
Aitchison_Uniqueness	Faecalibacterium_prausnitzii	-1
Aitchison_Uniqueness	Roseburia_intestinalis	-1
Aitchison_Uniqueness	Eubacterium_ventriosum	-1
Aitchison_Uniqueness	Eubacterium_rectale	-1
Aitchison_Uniqueness	Prevotella_copri	-1
Kendall_Uniqueness	Clostridium_citroniae	1
Kendall_Uniqueness	Actinomyces_odontolyticus	1
Kendall_Uniqueness	Clostridium_hathewayi	1
Kendall_Uniqueness	Gordonibacter_pamelaeae	1
Kendall_Uniqueness	Streptococcus_mutans	1
Kendall_Uniqueness	Clostridium_clostridioforme	1
Kendall_Uniqueness	Clostridium_aldenense	1
Kendall_Uniqueness	Clostridium_innocuum	1
Kendall_Uniqueness	Clostridium_nexile	1
Kendall_Uniqueness	Clostridium_ramosum	1
Kendall_Uniqueness	Clostridium_symbiosum	1
Kendall_Uniqueness	Eggerthella_lenta	1
Kendall_Uniqueness	Flavonifractor_plautii	1
Kendall_Uniqueness	Ruminococcus_gnavus	1
Kendall_Uniqueness	Streptococcus_sanguinis	1
Kendall_Uniqueness	Bifidobacterium_dentium	1
Kendall_Uniqueness	Veillonella_dispar	1
Kendall_Uniqueness	Veillonella_parvula	1
Kendall_Uniqueness	Veillonella_atypica	1
Kendall_Uniqueness	Klebsiella_pneumoniae	1
Kendall_Uniqueness	Streptococcus_anginosus	1
Kendall_Uniqueness	Rothia_mucilaginosa	1
Kendall_Uniqueness	Bilophila_wadsworthia	-1
Kendall_Uniqueness	Bacteroides_caccae	-1
Kendall_Uniqueness	Alistipes_shahii	-1
Kendall_Uniqueness	Akkermansia_muciniphila	-1
Kendall_Uniqueness	Methanobrevibacter_smithii	-1
Kendall_Uniqueness	Alistipes_putredinis	-1
Kendall_Uniqueness	Alistipes_finegoldii	-1
Kendall_Uniqueness	Allisonella_histaminiformans	-1
Kendall_Uniqueness	Bacteroides_cellulosilyticus	-1
Kendall_Uniqueness	Bacteroides_clarus	-1
Kendall_Uniqueness	Bacteroides_coprocola	-1
Kendall_Uniqueness	Bacteroides_intestinalis	-1
Kendall_Uniqueness	Bacteroides_massiliensis	-1
Kendall_Uniqueness	Bacteroides_stercoris	-1
Kendall_Uniqueness	Barnesiella_intestinihominis	-1
Kendall_Uniqueness	Bifidobacterium_adolescentis	-1
Kendall_Uniqueness	Butyricimonas_virosa	-1
Kendall_Uniqueness	Collinsella_aerofaciens	-1
Kendall_Uniqueness	Coprobacter_fastidiosus	-1
Kendall_Uniqueness	Coprococcus_catus	-1
Kendall_Uniqueness	Coprococcus_comes	-1
Kendall_Uniqueness	Desulfovibrio_piger	-1
Kendall_Uniqueness	Dorea_formicigenerans	-1
Kendall_Uniqueness	Dorea_longicatena	-1
Kendall_Uniqueness	Eubacterium_biforme	-1
Kendall_Uniqueness	Eubacterium_hallii	-1
Kendall_Uniqueness	Eubacterium_ramulus	-1
Kendall_Uniqueness	Eubacterium_siraeum	-1
Kendall_Uniqueness	Fusicatenibacter_saccharivorans	-1
Kendall_Uniqueness	Gemmiger_formicilis	-1
Kendall_Uniqueness	Odoribacter_splanchnicus	-1
Kendall_Uniqueness	Oxalobacter_formigenes	-1
Kendall_Uniqueness	Parabacteroides_merdae	-1
Kendall_Uniqueness	Paraprevotella_clara	-1
Kendall_Uniqueness	Phascolarctobacterium_succinatutens	-1
Kendall_Uniqueness	Roseburia_faecis	-1
Kendall_Uniqueness	Roseburia_hominis	-1
Kendall_Uniqueness	Roseburia_inulinivorans	-1
Kendall_Uniqueness	Ruminococcus_bromii	-1
Kendall_Uniqueness	Ruminococcus_lactaris	-1
Kendall_Uniqueness	Ruminococcus_obeum	-1
Kendall_Uniqueness	Ruminococcus_torques	-1
Kendall_Uniqueness	Slackia_isoflavoniconvertens	-1
Kendall_Uniqueness	Victivallis_vadensis	-1
Kendall_Uniqueness	Catenibacterium_mitsuokai	-1
Kendall_Uniqueness	Faecalibacterium_prausnitzii	-1
Kendall_Uniqueness	Ruminococcus_callidus	-1
Kendall_Uniqueness	Lachnospira_pectinoschiza	-1
Kendall_Uniqueness	Eubacterium_eligens	-1
Kendall_Uniqueness	Coprococcus_eutactus	-1
Kendall_Uniqueness	Roseburia_intestinalis	-1
Kendall_Uniqueness	Eubacterium_ventriosum	-1
Kendall_Uniqueness	Eubacterium_rectale	-1
Kendall_Uniqueness	Prevotella_copri	-1
