# Supplementary material for: Toward an improved definition of a healthy microbiome for healthy aging
Source: Nat Aging. 2022 Nov 17;2(11):1054–69. doi: 10.1038/s43587-022-00306-9 (PMC10154212; doi:10.1038/s43587-022-00306-9)
Supplement: Supplementary file 5 — Numerical data tables for Fig. 3. [file 43587_2022_306_MOESM5_ESM.xlsx]

## Sheet: 3A
	beta	pval	ci.ub	ci.lb	tau2	QE	QEp	qval	dir	consistency	species_group
Eubacterium_rectale	-0.0901283	0.0100973	-0.0214598	-0.158797	0.00948321	33.2955	0.00087037	0.037299	-2	0.916667	G1
Faecalibacterium_prausnitzii	-0.0691496	0.0179294	-0.0118929	-0.126406	0.00532716	25.5953	0.0122406	0.0558977	-2	0.846154	G1
Parabacteroides_merdae	0.0659941	0.00191965	0.107687	0.0243017	0.00158472	18.6371	0.0976698	0.0169569	2	0.923077	G1
Dorea_longicatena	-0.0611602	0.00908863	-0.0152095	-0.107111	0.00238305	21.3333	0.0457075	0.037299	-2	0.769231	G1
Coprococcus_catus	-0.0695348	0.033634	-0.00538321	-0.133686	0.00770119	29.7019	0.00309575	0.0810274	-2	0.846154	G1
Akkermansia_muciniphila	0.0389711	0.00433167	0.0657442	0.0121981	3.70319e-07	10.6523	0.55893	0.0265615	2	0.846154	G1
Klebsiella_pneumoniae	0.0676329	0.0226798	0.125803	0.00946243	0.00446517	20.828	0.0351979	0.0632646	3	0.9	G2
Streptococcus_sanguinis	-0.0361143	0.0352606	-0.00249393	-0.0697346	0.000306346	7.79179	0.731825	0.0812527	-3	0.777778	G2
Ruminococcus_gnavus	0.077936	0.0267319	0.146886	0.00898635	0.0079864	28.7766	0.00245831	0.0708396	3	0.75	G2
Flavonifractor_plautii	0.0871079	0.00456982	0.147311	0.0269052	0.00505083	21.6122	0.0275559	0.0265615	3	0.916667	G2
Eggerthella_lenta	0.0824142	0.0104076	0.145463	0.0193659	0.00593298	24.1399	0.0121561	0.037299	3	0.833333	G2
Clostridium_symbiosum	0.111018	0.00120837	0.17824	0.0437959	0.0073547	25.9444	0.00661469	0.0128087	3	0.833333	G2
Clostridium_ramosum	0.0919587	0.0140995	0.165383	0.0185345	0.00973671	27.4096	0.0039834	0.0467046	3	0.833333	G2
Clostridium_nexile	0.08219	0.00383007	0.137895	0.0264849	0.00380526	21.1928	0.0314274	0.0265615	3	0.818182	G2
Clostridium_innocuum	0.126514	0.00501161	0.214873	0.0381541	0.0167035	37.202	0.000106585	0.0265615	3	0.75	G2
Clostridium_aldenense	0.0665637	7.09493e-05	0.0994003	0.0337271	0.00025093	18.4274	0.0721785	0.00125344	3	0.727273	G2
Clostridium_hathewayi	0.111014	0.0105563	0.196105	0.0259225	0.0150368	35.659	0.000192804	0.037299	3	0.75	G2
Clostridium_citroniae	0.0433059	0.0325855	0.0830214	0.00359046	0.000872626	15.8349	0.147373	0.0810274	3	0.833333	G2
Bacteroides_salyersiae	0.0476936	0.0220564	0.0885244	0.00686284	0.00100525	13.7186	0.248958	0.0632646	2	0.818182	Other
Anaerostipes_hadrus	-0.101083	0.00903682	-0.0251945	-0.176972	0.0107692	30.4494	0.00134641	0.037299	-3	0.916667	Other
Intestinimonas_butyriciproducens	0.0709687	1.04354e-06	0.099453	0.0424843	2.70186e-06	19.1056	0.0592237	5.53074e-05	3	0.727273	Other
Clostridium_leptum	0.0612227	2.42937e-05	0.0896489	0.0327966	0	9.42565	0.582665	0.000643784	3	0.833333	Other
Anaerotruncus_colihominis	0.0950501	0.000503838	0.148603	0.0414972	0.00327504	18.5335	0.0699988	0.00667586	3	1	G2
Bacteroides_fragilis	0.0587949	0.0369306	0.114023	0.00356643	0.00368416	19.6249	0.0507587	0.0815551	2	0.75	Other

## Sheet: 3B_Left
Data Frame Utilized In Forest Plots
Data Frame	dataset	ri	ni	yi	vi
HMP_2019_ibdmdb	HMP_2019_ibdmdb	0.239642	117	0.2444	0.0088
AsnicarF_2021	AsnicarF_2021	0.105854	127	0.1063	0.0081
NielsenHB_2014	NielsenHB_2014	-0.145859	68	-0.1469	0.0154
WirbelJ_2018	WirbelJ_2018	0.0402128	67	0.0402	0.0156
ZellerG_2014	ZellerG_2014	0.110061	109	0.1105	0.0094
ISC	ISC	0.148881	202	0.15	0.005
QinJ_2012	QinJ_2012	0.0252587	71	0.0253	0.0147
YachidaS_2019	YachidaS_2019	0.0537493	393	0.0538	0.0026
AG	AG	0.0560295	1023	0.0561	0.001
NUAGE	NUAGE	0.0355861	610	0.0356	0.0016
HE	HE	0.0162147	2434	0.0162	0.0004
Odamaki	Odamaki	0.302329	116	0.3121	0.0088
LogMPie	LogMPie	0.0682949	51	0.0684	0.0208

## Sheet: 3B_Right
Data Frame utilized in Forest Plot
Data Frame	dataset	ri	ni	yi	vi
HMP_2019_ibdmdb	HMP_2019_ibdmdb	-0.0461784	117	-0.0462	0.0088
AsnicarF_2021	AsnicarF_2021	0.0239644	127	0.024	0.0081
NielsenHB_2014	NielsenHB_2014	0.0417853	68	0.0418	0.0154
WirbelJ_2018	WirbelJ_2018	0.0984521	67	0.0988	0.0156
ZellerG_2014	ZellerG_2014	-0.0658279	109	-0.0659	0.0094
ISC	ISC	-0.154923	202	-0.1562	0.005
QinJ_2012	QinJ_2012	-0.0766041	71	-0.0768	0.0147
YachidaS_2019	YachidaS_2019	0.0277683	393	0.0278	0.0026
AG	AG	-0.00788257	1023	-0.0079	0.001
NUAGE	NUAGE	0.0309352	610	0.0309	0.0016
HE	HE	-0.0363702	2434	-0.0364	0.0004
Odamaki	Odamaki	-0.343535	116	-0.3581	0.0088
LogMPie	LogMPie	0.190693	51	0.1931	0.0208
