# Supplementary material for: Toward an improved definition of a healthy microbiome for healthy aging
Source: Nat Aging. 2022 Nov 17;2(11):1054–69. doi: 10.1038/s43587-022-00306-9 (PMC10154212; doi:10.1038/s43587-022-00306-9)
Supplement: Supplementary file 6 — Node list and edge list for Fig. 5 (large network). [file 43587_2022_306_MOESM6_ESM.xlsx]

## Sheet: Figure5_EdgeList
consistency	interaction	name	selected	shared interaction	shared name
10	interacts with	Bacteroides_fragilis (interacts with) Bilophila_wadsworthia	FALSE	interacts with	Bacteroides_fragilis (interacts with) Bilophila_wadsworthia
11	interacts with	Bacteroides_fragilis (interacts with) Bacteroides_thetaiotaomicron	FALSE	interacts with	Bacteroides_fragilis (interacts with) Bacteroides_thetaiotaomicron
10	interacts with	Bacteroides_fragilis (interacts with) Flavonifractor_plautii	FALSE	interacts with	Bacteroides_fragilis (interacts with) Flavonifractor_plautii
9	interacts with	Parabacteroides_johnsonii (interacts with) Butyricimonas_virosa	FALSE	interacts with	Parabacteroides_johnsonii (interacts with) Butyricimonas_virosa
11	interacts with	Bacteroides_thetaiotaomicron (interacts with) Parabacteroides_distasonis	FALSE	interacts with	Bacteroides_thetaiotaomicron (interacts with) Parabacteroides_distasonis
10	interacts with	Bifidobacterium_bifidum (interacts with) Collinsella_aerofaciens	FALSE	interacts with	Bifidobacterium_bifidum (interacts with) Collinsella_aerofaciens
10	interacts with	Bifidobacterium_bifidum (interacts with) Bifidobacterium_adolescentis	FALSE	interacts with	Bifidobacterium_bifidum (interacts with) Bifidobacterium_adolescentis
12	interacts with	Bifidobacterium_bifidum (interacts with) Dialister_invisus	FALSE	interacts with	Bifidobacterium_bifidum (interacts with) Dialister_invisus
9	interacts with	Clostridium_symbiosum (interacts with) Bacteroides_uniformis	FALSE	interacts with	Clostridium_symbiosum (interacts with) Bacteroides_uniformis
11	interacts with	Clostridium_symbiosum (interacts with) Flavonifractor_plautii	FALSE	interacts with	Clostridium_symbiosum (interacts with) Flavonifractor_plautii
10	interacts with	Clostridium_symbiosum (interacts with) Gordonibacter_pamelaeae	FALSE	interacts with	Clostridium_symbiosum (interacts with) Gordonibacter_pamelaeae
11	interacts with	Clostridium_symbiosum (interacts with) Ruminococcus_gnavus	FALSE	interacts with	Clostridium_symbiosum (interacts with) Ruminococcus_gnavus
11	interacts with	Clostridium_symbiosum (interacts with) Eggerthella_lenta	FALSE	interacts with	Clostridium_symbiosum (interacts with) Eggerthella_lenta
11	interacts with	Clostridium_symbiosum (interacts with) Clostridium_innocuum	FALSE	interacts with	Clostridium_symbiosum (interacts with) Clostridium_innocuum
12	interacts with	Clostridium_symbiosum (interacts with) Clostridium_hathewayi	FALSE	interacts with	Clostridium_symbiosum (interacts with) Clostridium_hathewayi
12	interacts with	Clostridium_citroniae (interacts with) Bilophila_wadsworthia	FALSE	interacts with	Clostridium_citroniae (interacts with) Bilophila_wadsworthia
12	interacts with	Clostridium_citroniae (interacts with) Bacteroides_uniformis	FALSE	interacts with	Clostridium_citroniae (interacts with) Bacteroides_uniformis
12	interacts with	Clostridium_citroniae (interacts with) Flavonifractor_plautii	FALSE	interacts with	Clostridium_citroniae (interacts with) Flavonifractor_plautii
10	interacts with	Clostridium_citroniae (interacts with) Gordonibacter_pamelaeae	FALSE	interacts with	Clostridium_citroniae (interacts with) Gordonibacter_pamelaeae
11	interacts with	Clostridium_citroniae (interacts with) Ruminococcus_gnavus	FALSE	interacts with	Clostridium_citroniae (interacts with) Ruminococcus_gnavus
11	interacts with	Clostridium_citroniae (interacts with) Eggerthella_lenta	FALSE	interacts with	Clostridium_citroniae (interacts with) Eggerthella_lenta
10	interacts with	Clostridium_citroniae (interacts with) Clostridium_innocuum	FALSE	interacts with	Clostridium_citroniae (interacts with) Clostridium_innocuum
12	interacts with	Clostridium_citroniae (interacts with) Clostridium_hathewayi	FALSE	interacts with	Clostridium_citroniae (interacts with) Clostridium_hathewayi
12	interacts with	Clostridium_citroniae (interacts with) Clostridium_symbiosum	FALSE	interacts with	Clostridium_citroniae (interacts with) Clostridium_symbiosum
12	interacts with	Clostridium_citroniae (interacts with) Anaerotruncus_colihominis	FALSE	interacts with	Clostridium_citroniae (interacts with) Anaerotruncus_colihominis
9	interacts with	Clostridium_clostridioforme (interacts with) Eggerthella_lenta	FALSE	interacts with	Clostridium_clostridioforme (interacts with) Eggerthella_lenta
9	interacts with	Clostridium_clostridioforme (interacts with) Clostridium_citroniae	FALSE	interacts with	Clostridium_clostridioforme (interacts with) Clostridium_citroniae
9	interacts with	Clostridium_nexile (interacts with) Flavonifractor_plautii	FALSE	interacts with	Clostridium_nexile (interacts with) Flavonifractor_plautii
9	interacts with	Clostridium_nexile (interacts with) Ruminococcus_gnavus	FALSE	interacts with	Clostridium_nexile (interacts with) Ruminococcus_gnavus
10	interacts with	Clostridium_nexile (interacts with) Eggerthella_lenta	FALSE	interacts with	Clostridium_nexile (interacts with) Eggerthella_lenta
9	interacts with	Clostridium_nexile (interacts with) Clostridium_innocuum	FALSE	interacts with	Clostridium_nexile (interacts with) Clostridium_innocuum
10	interacts with	Clostridium_nexile (interacts with) Clostridium_hathewayi	FALSE	interacts with	Clostridium_nexile (interacts with) Clostridium_hathewayi
10	interacts with	Clostridium_nexile (interacts with) Clostridium_symbiosum	FALSE	interacts with	Clostridium_nexile (interacts with) Clostridium_symbiosum
12	interacts with	Ruminococcus_gnavus (interacts with) Flavonifractor_plautii	FALSE	interacts with	Ruminococcus_gnavus (interacts with) Flavonifractor_plautii
10	interacts with	Ruminococcus_gnavus (interacts with) Gordonibacter_pamelaeae	FALSE	interacts with	Ruminococcus_gnavus (interacts with) Gordonibacter_pamelaeae
9	interacts with	Clostridium_spiroforme (interacts with) Gordonibacter_pamelaeae	FALSE	interacts with	Clostridium_spiroforme (interacts with) Gordonibacter_pamelaeae
9	interacts with	Clostridium_spiroforme (interacts with) Ruminococcus_gnavus	FALSE	interacts with	Clostridium_spiroforme (interacts with) Ruminococcus_gnavus
9	interacts with	Clostridium_spiroforme (interacts with) Clostridium_hathewayi	FALSE	interacts with	Clostridium_spiroforme (interacts with) Clostridium_hathewayi
9	interacts with	Clostridium_spiroforme (interacts with) Turicibacter_sanguinis	FALSE	interacts with	Clostridium_spiroforme (interacts with) Turicibacter_sanguinis
10	interacts with	Gordonibacter_pamelaeae (interacts with) Bilophila_wadsworthia	FALSE	interacts with	Gordonibacter_pamelaeae (interacts with) Bilophila_wadsworthia
9	interacts with	Gordonibacter_pamelaeae (interacts with) Eubacterium_hallii	FALSE	interacts with	Gordonibacter_pamelaeae (interacts with) Eubacterium_hallii
10	interacts with	Gordonibacter_pamelaeae (interacts with) Flavonifractor_plautii	FALSE	interacts with	Gordonibacter_pamelaeae (interacts with) Flavonifractor_plautii
10	interacts with	Clostridium_innocuum (interacts with) Flavonifractor_plautii	FALSE	interacts with	Clostridium_innocuum (interacts with) Flavonifractor_plautii
10	interacts with	Clostridium_innocuum (interacts with) Gordonibacter_pamelaeae	FALSE	interacts with	Clostridium_innocuum (interacts with) Gordonibacter_pamelaeae
11	interacts with	Clostridium_innocuum (interacts with) Ruminococcus_gnavus	FALSE	interacts with	Clostridium_innocuum (interacts with) Ruminococcus_gnavus
10	interacts with	Clostridium_innocuum (interacts with) Eggerthella_lenta	FALSE	interacts with	Clostridium_innocuum (interacts with) Eggerthella_lenta
10	interacts with	Clostridium_hathewayi (interacts with) Parabacteroides_distasonis	FALSE	interacts with	Clostridium_hathewayi (interacts with) Parabacteroides_distasonis
11	interacts with	Clostridium_hathewayi (interacts with) Flavonifractor_plautii	FALSE	interacts with	Clostridium_hathewayi (interacts with) Flavonifractor_plautii
11	interacts with	Clostridium_hathewayi (interacts with) Bacteroides_fragilis	FALSE	interacts with	Clostridium_hathewayi (interacts with) Bacteroides_fragilis
10	interacts with	Clostridium_hathewayi (interacts with) Gordonibacter_pamelaeae	FALSE	interacts with	Clostridium_hathewayi (interacts with) Gordonibacter_pamelaeae
11	interacts with	Clostridium_hathewayi (interacts with) Eggerthella_lenta	FALSE	interacts with	Clostridium_hathewayi (interacts with) Eggerthella_lenta
11	interacts with	Clostridium_hathewayi (interacts with) Clostridium_innocuum	FALSE	interacts with	Clostridium_hathewayi (interacts with) Clostridium_innocuum
11	interacts with	Anaerotruncus_colihominis (interacts with) Bilophila_wadsworthia	FALSE	interacts with	Anaerotruncus_colihominis (interacts with) Bilophila_wadsworthia
11	interacts with	Anaerotruncus_colihominis (interacts with) Parabacteroides_distasonis	FALSE	interacts with	Anaerotruncus_colihominis (interacts with) Parabacteroides_distasonis
12	interacts with	Anaerotruncus_colihominis (interacts with) Bacteroides_uniformis	FALSE	interacts with	Anaerotruncus_colihominis (interacts with) Bacteroides_uniformis
11	interacts with	Anaerotruncus_colihominis (interacts with) Alistipes_finegoldii	FALSE	interacts with	Anaerotruncus_colihominis (interacts with) Alistipes_finegoldii
12	interacts with	Anaerotruncus_colihominis (interacts with) Flavonifractor_plautii	FALSE	interacts with	Anaerotruncus_colihominis (interacts with) Flavonifractor_plautii
10	interacts with	Anaerotruncus_colihominis (interacts with) Gordonibacter_pamelaeae	FALSE	interacts with	Anaerotruncus_colihominis (interacts with) Gordonibacter_pamelaeae
11	interacts with	Anaerotruncus_colihominis (interacts with) Eggerthella_lenta	FALSE	interacts with	Anaerotruncus_colihominis (interacts with) Eggerthella_lenta
12	interacts with	Anaerotruncus_colihominis (interacts with) Clostridium_hathewayi	FALSE	interacts with	Anaerotruncus_colihominis (interacts with) Clostridium_hathewayi
11	interacts with	Anaerotruncus_colihominis (interacts with) Clostridium_symbiosum	FALSE	interacts with	Anaerotruncus_colihominis (interacts with) Clostridium_symbiosum
10	interacts with	Clostridium_ramosum (interacts with) Flavonifractor_plautii	FALSE	interacts with	Clostridium_ramosum (interacts with) Flavonifractor_plautii
9	interacts with	Clostridium_ramosum (interacts with) Gordonibacter_pamelaeae	FALSE	interacts with	Clostridium_ramosum (interacts with) Gordonibacter_pamelaeae
10	interacts with	Clostridium_ramosum (interacts with) Ruminococcus_gnavus	FALSE	interacts with	Clostridium_ramosum (interacts with) Ruminococcus_gnavus
9	interacts with	Clostridium_ramosum (interacts with) Eggerthella_lenta	FALSE	interacts with	Clostridium_ramosum (interacts with) Eggerthella_lenta
10	interacts with	Clostridium_ramosum (interacts with) Clostridium_innocuum	FALSE	interacts with	Clostridium_ramosum (interacts with) Clostridium_innocuum
10	interacts with	Clostridium_ramosum (interacts with) Clostridium_hathewayi	FALSE	interacts with	Clostridium_ramosum (interacts with) Clostridium_hathewayi
10	interacts with	Clostridium_ramosum (interacts with) Clostridium_symbiosum	FALSE	interacts with	Clostridium_ramosum (interacts with) Clostridium_symbiosum
10	interacts with	Clostridium_ramosum (interacts with) Clostridium_citroniae	FALSE	interacts with	Clostridium_ramosum (interacts with) Clostridium_citroniae
9	interacts with	Clostridium_ramosum (interacts with) Clostridium_clostridioforme	FALSE	interacts with	Clostridium_ramosum (interacts with) Clostridium_clostridioforme
9	interacts with	Clostridium_ramosum (interacts with) Clostridium_nexile	FALSE	interacts with	Clostridium_ramosum (interacts with) Clostridium_nexile
9	interacts with	Coprobacillus_cateniformis (interacts with) Alistipes_finegoldii	FALSE	interacts with	Coprobacillus_cateniformis (interacts with) Alistipes_finegoldii
10	interacts with	Coprobacillus_cateniformis (interacts with) Flavonifractor_plautii	FALSE	interacts with	Coprobacillus_cateniformis (interacts with) Flavonifractor_plautii
9	interacts with	Coprobacillus_cateniformis (interacts with) Gordonibacter_pamelaeae	FALSE	interacts with	Coprobacillus_cateniformis (interacts with) Gordonibacter_pamelaeae
9	interacts with	Coprobacillus_cateniformis (interacts with) Eggerthella_lenta	FALSE	interacts with	Coprobacillus_cateniformis (interacts with) Eggerthella_lenta
9	interacts with	Coprobacillus_cateniformis (interacts with) Clostridium_innocuum	FALSE	interacts with	Coprobacillus_cateniformis (interacts with) Clostridium_innocuum
9	interacts with	Coprobacillus_cateniformis (interacts with) Clostridium_hathewayi	FALSE	interacts with	Coprobacillus_cateniformis (interacts with) Clostridium_hathewayi
9	interacts with	Coprobacillus_cateniformis (interacts with) Anaerotruncus_colihominis	FALSE	interacts with	Coprobacillus_cateniformis (interacts with) Anaerotruncus_colihominis
9	interacts with	Coprobacillus_cateniformis (interacts with) Clostridium_ramosum	FALSE	interacts with	Coprobacillus_cateniformis (interacts with) Clostridium_ramosum
9	interacts with	Streptococcus_mutans (interacts with) Bifidobacterium_dentium	FALSE	interacts with	Streptococcus_mutans (interacts with) Bifidobacterium_dentium
9	interacts with	Streptococcus_thermophilus (interacts with) Anaerostipes_hadrus	FALSE	interacts with	Streptococcus_thermophilus (interacts with) Anaerostipes_hadrus
9	interacts with	Streptococcus_thermophilus (interacts with) Fusicatenibacter_saccharivorans	FALSE	interacts with	Streptococcus_thermophilus (interacts with) Fusicatenibacter_saccharivorans
9	interacts with	Streptococcus_thermophilus (interacts with) Coprococcus_comes	FALSE	interacts with	Streptococcus_thermophilus (interacts with) Coprococcus_comes
9	interacts with	Streptococcus_thermophilus (interacts with) Streptococcus_sanguinis	FALSE	interacts with	Streptococcus_thermophilus (interacts with) Streptococcus_sanguinis
11	interacts with	Dialister_invisus (interacts with) Bacteroides_fragilis	FALSE	interacts with	Dialister_invisus (interacts with) Bacteroides_fragilis
9	interacts with	Dialister_invisus (interacts with) Eggerthella_lenta	FALSE	interacts with	Dialister_invisus (interacts with) Eggerthella_lenta
9	interacts with	Bifidobacterium_dentium (interacts with) Haemophilus_parainfluenzae	FALSE	interacts with	Bifidobacterium_dentium (interacts with) Haemophilus_parainfluenzae
9	interacts with	Bifidobacterium_dentium (interacts with) Clostridium_disporicum	FALSE	interacts with	Bifidobacterium_dentium (interacts with) Clostridium_disporicum
10	interacts with	Rothia_mucilaginosa (interacts with) Haemophilus_parainfluenzae	FALSE	interacts with	Rothia_mucilaginosa (interacts with) Haemophilus_parainfluenzae
9	interacts with	Rothia_mucilaginosa (interacts with) Actinomyces_odontolyticus	FALSE	interacts with	Rothia_mucilaginosa (interacts with) Actinomyces_odontolyticus
9	interacts with	Rothia_mucilaginosa (interacts with) Bifidobacterium_dentium	FALSE	interacts with	Rothia_mucilaginosa (interacts with) Bifidobacterium_dentium
9	interacts with	Veillonella_atypica (interacts with) Haemophilus_parainfluenzae	FALSE	interacts with	Veillonella_atypica (interacts with) Haemophilus_parainfluenzae
9	interacts with	Veillonella_atypica (interacts with) Rothia_mucilaginosa	FALSE	interacts with	Veillonella_atypica (interacts with) Rothia_mucilaginosa
11	interacts with	Veillonella_parvula (interacts with) Haemophilus_parainfluenzae	FALSE	interacts with	Veillonella_parvula (interacts with) Haemophilus_parainfluenzae
10	interacts with	Veillonella_parvula (interacts with) Dialister_invisus	FALSE	interacts with	Veillonella_parvula (interacts with) Dialister_invisus
10	interacts with	Veillonella_parvula (interacts with) Bifidobacterium_dentium	FALSE	interacts with	Veillonella_parvula (interacts with) Bifidobacterium_dentium
9	interacts with	Veillonella_parvula (interacts with) Rothia_mucilaginosa	FALSE	interacts with	Veillonella_parvula (interacts with) Rothia_mucilaginosa
10	interacts with	Veillonella_parvula (interacts with) Veillonella_atypica	FALSE	interacts with	Veillonella_parvula (interacts with) Veillonella_atypica
11	interacts with	Veillonella_parvula (interacts with) Veillonella_dispar	FALSE	interacts with	Veillonella_parvula (interacts with) Veillonella_dispar
9	interacts with	Streptococcus_sanguinis (interacts with) Haemophilus_parainfluenzae	FALSE	interacts with	Streptococcus_sanguinis (interacts with) Haemophilus_parainfluenzae
9	interacts with	Streptococcus_sanguinis (interacts with) Actinomyces_odontolyticus	FALSE	interacts with	Streptococcus_sanguinis (interacts with) Actinomyces_odontolyticus
9	interacts with	Streptococcus_sanguinis (interacts with) Rothia_mucilaginosa	FALSE	interacts with	Streptococcus_sanguinis (interacts with) Rothia_mucilaginosa
9	interacts with	Bacteroides_finegoldii (interacts with) Bacteroides_stercoris	FALSE	interacts with	Bacteroides_finegoldii (interacts with) Bacteroides_stercoris
9	interacts with	Slackia_isoflavoniconvertens (interacts with) Barnesiella_intestinihominis	FALSE	interacts with	Slackia_isoflavoniconvertens (interacts with) Barnesiella_intestinihominis
10	interacts with	Slackia_isoflavoniconvertens (interacts with) Gemmiger_formicilis	FALSE	interacts with	Slackia_isoflavoniconvertens (interacts with) Gemmiger_formicilis
9	interacts with	Slackia_isoflavoniconvertens (interacts with) Coprococcus_catus	FALSE	interacts with	Slackia_isoflavoniconvertens (interacts with) Coprococcus_catus
10	interacts with	Slackia_isoflavoniconvertens (interacts with) Collinsella_aerofaciens	FALSE	interacts with	Slackia_isoflavoniconvertens (interacts with) Collinsella_aerofaciens
9	interacts with	Slackia_isoflavoniconvertens (interacts with) Bifidobacterium_adolescentis	FALSE	interacts with	Slackia_isoflavoniconvertens (interacts with) Bifidobacterium_adolescentis
9	interacts with	Slackia_isoflavoniconvertens (interacts with) Acidaminococcus_intestini	FALSE	interacts with	Slackia_isoflavoniconvertens (interacts with) Acidaminococcus_intestini
9	interacts with	Slackia_isoflavoniconvertens (interacts with) Victivallis_vadensis	FALSE	interacts with	Slackia_isoflavoniconvertens (interacts with) Victivallis_vadensis
12	interacts with	Flavonifractor_plautii (interacts with) Bilophila_wadsworthia	FALSE	interacts with	Flavonifractor_plautii (interacts with) Bilophila_wadsworthia
11	interacts with	Flavonifractor_plautii (interacts with) Parabacteroides_distasonis	FALSE	interacts with	Flavonifractor_plautii (interacts with) Parabacteroides_distasonis
11	interacts with	Flavonifractor_plautii (interacts with) Bacteroides_uniformis	FALSE	interacts with	Flavonifractor_plautii (interacts with) Bacteroides_uniformis
11	interacts with	Eggerthella_lenta (interacts with) Flavonifractor_plautii	FALSE	interacts with	Eggerthella_lenta (interacts with) Flavonifractor_plautii
10	interacts with	Eggerthella_lenta (interacts with) Gordonibacter_pamelaeae	FALSE	interacts with	Eggerthella_lenta (interacts with) Gordonibacter_pamelaeae
11	interacts with	Eggerthella_lenta (interacts with) Ruminococcus_gnavus	FALSE	interacts with	Eggerthella_lenta (interacts with) Ruminococcus_gnavus
11	interacts with	Bacteroides_uniformis (interacts with) Bilophila_wadsworthia	FALSE	interacts with	Bacteroides_uniformis (interacts with) Bilophila_wadsworthia
11	interacts with	Bacteroides_uniformis (interacts with) Parabacteroides_distasonis	FALSE	interacts with	Bacteroides_uniformis (interacts with) Parabacteroides_distasonis
11	interacts with	Bacteroides_uniformis (interacts with) Bacteroides_thetaiotaomicron	FALSE	interacts with	Bacteroides_uniformis (interacts with) Bacteroides_thetaiotaomicron
10	interacts with	Bacteroides_nordii (interacts with) Bilophila_wadsworthia	FALSE	interacts with	Bacteroides_nordii (interacts with) Bilophila_wadsworthia
9	interacts with	Bacteroides_nordii (interacts with) Bacteroides_thetaiotaomicron	FALSE	interacts with	Bacteroides_nordii (interacts with) Bacteroides_thetaiotaomicron
9	interacts with	Bacteroides_nordii (interacts with) Alistipes_putredinis	FALSE	interacts with	Bacteroides_nordii (interacts with) Alistipes_putredinis
9	interacts with	Bacteroides_nordii (interacts with) Alistipes_finegoldii	FALSE	interacts with	Bacteroides_nordii (interacts with) Alistipes_finegoldii
10	interacts with	Bacteroides_nordii (interacts with) Alistipes_shahii	FALSE	interacts with	Bacteroides_nordii (interacts with) Alistipes_shahii
9	interacts with	Bacteroides_nordii (interacts with) Eubacterium_siraeum	FALSE	interacts with	Bacteroides_nordii (interacts with) Eubacterium_siraeum
10	interacts with	Bacteroides_nordii (interacts with) Odoribacter_splanchnicus	FALSE	interacts with	Bacteroides_nordii (interacts with) Odoribacter_splanchnicus
10	interacts with	Bacteroides_nordii (interacts with) Butyricimonas_virosa	FALSE	interacts with	Bacteroides_nordii (interacts with) Butyricimonas_virosa
10	interacts with	Parabacteroides_goldsteinii (interacts with) Akkermansia_muciniphila	FALSE	interacts with	Parabacteroides_goldsteinii (interacts with) Akkermansia_muciniphila
10	interacts with	Parabacteroides_goldsteinii (interacts with) Bilophila_wadsworthia	FALSE	interacts with	Parabacteroides_goldsteinii (interacts with) Bilophila_wadsworthia
9	interacts with	Parabacteroides_goldsteinii (interacts with) Parabacteroides_distasonis	FALSE	interacts with	Parabacteroides_goldsteinii (interacts with) Parabacteroides_distasonis
10	interacts with	Parabacteroides_goldsteinii (interacts with) Alistipes_finegoldii	FALSE	interacts with	Parabacteroides_goldsteinii (interacts with) Alistipes_finegoldii
10	interacts with	Parabacteroides_goldsteinii (interacts with) Alistipes_shahii	FALSE	interacts with	Parabacteroides_goldsteinii (interacts with) Alistipes_shahii
9	interacts with	Parabacteroides_goldsteinii (interacts with) Barnesiella_intestinihominis	FALSE	interacts with	Parabacteroides_goldsteinii (interacts with) Barnesiella_intestinihominis
9	interacts with	Parabacteroides_goldsteinii (interacts with) Eubacterium_siraeum	FALSE	interacts with	Parabacteroides_goldsteinii (interacts with) Eubacterium_siraeum
9	interacts with	Parabacteroides_goldsteinii (interacts with) Odoribacter_splanchnicus	FALSE	interacts with	Parabacteroides_goldsteinii (interacts with) Odoribacter_splanchnicus
9	interacts with	Parabacteroides_goldsteinii (interacts with) Roseburia_hominis	FALSE	interacts with	Parabacteroides_goldsteinii (interacts with) Roseburia_hominis
9	interacts with	Parabacteroides_goldsteinii (interacts with) Butyricimonas_virosa	FALSE	interacts with	Parabacteroides_goldsteinii (interacts with) Butyricimonas_virosa
9	interacts with	Parabacteroides_goldsteinii (interacts with) Bacteroides_clarus	FALSE	interacts with	Parabacteroides_goldsteinii (interacts with) Bacteroides_clarus
10	interacts with	Parabacteroides_goldsteinii (interacts with) Bacteroides_nordii	FALSE	interacts with	Parabacteroides_goldsteinii (interacts with) Bacteroides_nordii
9	interacts with	Prevotella_stercorea (interacts with) Eubacterium_siraeum	FALSE	interacts with	Prevotella_stercorea (interacts with) Eubacterium_siraeum
11	interacts with	Bacteroides_caccae (interacts with) Bilophila_wadsworthia	FALSE	interacts with	Bacteroides_caccae (interacts with) Bilophila_wadsworthia
11	interacts with	Bacteroides_caccae (interacts with) Parabacteroides_distasonis	FALSE	interacts with	Bacteroides_caccae (interacts with) Parabacteroides_distasonis
11	interacts with	Bacteroides_caccae (interacts with) Bacteroides_vulgatus	FALSE	interacts with	Bacteroides_caccae (interacts with) Bacteroides_vulgatus
12	interacts with	Bacteroides_caccae (interacts with) Alistipes_putredinis	FALSE	interacts with	Bacteroides_caccae (interacts with) Alistipes_putredinis
12	interacts with	Bacteroides_caccae (interacts with) Alistipes_finegoldii	FALSE	interacts with	Bacteroides_caccae (interacts with) Alistipes_finegoldii
11	interacts with	Bacteroides_caccae (interacts with) Alistipes_shahii	FALSE	interacts with	Bacteroides_caccae (interacts with) Alistipes_shahii
10	interacts with	Catenibacterium_mitsuokai (interacts with) Coprococcus_catus	FALSE	interacts with	Catenibacterium_mitsuokai (interacts with) Coprococcus_catus
10	interacts with	Catenibacterium_mitsuokai (interacts with) Collinsella_aerofaciens	FALSE	interacts with	Catenibacterium_mitsuokai (interacts with) Collinsella_aerofaciens
9	interacts with	Catenibacterium_mitsuokai (interacts with) Bacteroides_coprocola	FALSE	interacts with	Catenibacterium_mitsuokai (interacts with) Bacteroides_coprocola
9	interacts with	Catenibacterium_mitsuokai (interacts with) Streptococcus_sanguinis	FALSE	interacts with	Catenibacterium_mitsuokai (interacts with) Streptococcus_sanguinis
10	interacts with	Ruminococcus_torques (interacts with) Anaerostipes_hadrus	FALSE	interacts with	Ruminococcus_torques (interacts with) Anaerostipes_hadrus
10	interacts with	Ruminococcus_torques (interacts with) Eubacterium_hallii	FALSE	interacts with	Ruminococcus_torques (interacts with) Eubacterium_hallii
10	interacts with	Ruminococcus_torques (interacts with) Fusicatenibacter_saccharivorans	FALSE	interacts with	Ruminococcus_torques (interacts with) Fusicatenibacter_saccharivorans
10	interacts with	Turicibacter_sanguinis (interacts with) Ruminococcus_bromii	FALSE	interacts with	Turicibacter_sanguinis (interacts with) Ruminococcus_bromii
11	interacts with	Turicibacter_sanguinis (interacts with) Gemmiger_formicilis	FALSE	interacts with	Turicibacter_sanguinis (interacts with) Gemmiger_formicilis
9	interacts with	Turicibacter_sanguinis (interacts with) Dorea_longicatena	FALSE	interacts with	Turicibacter_sanguinis (interacts with) Dorea_longicatena
9	interacts with	Turicibacter_sanguinis (interacts with) Coprococcus_comes	FALSE	interacts with	Turicibacter_sanguinis (interacts with) Coprococcus_comes
11	interacts with	Turicibacter_sanguinis (interacts with) Coprococcus_catus	FALSE	interacts with	Turicibacter_sanguinis (interacts with) Coprococcus_catus
9	interacts with	Turicibacter_sanguinis (interacts with) Haemophilus_parainfluenzae	FALSE	interacts with	Turicibacter_sanguinis (interacts with) Haemophilus_parainfluenzae
11	interacts with	Bacteroides_intestinalis (interacts with) Akkermansia_muciniphila	FALSE	interacts with	Bacteroides_intestinalis (interacts with) Akkermansia_muciniphila
11	interacts with	Bacteroides_intestinalis (interacts with) Bilophila_wadsworthia	FALSE	interacts with	Bacteroides_intestinalis (interacts with) Bilophila_wadsworthia
11	interacts with	Bacteroides_intestinalis (interacts with) Alistipes_putredinis	FALSE	interacts with	Bacteroides_intestinalis (interacts with) Alistipes_putredinis
12	interacts with	Bacteroides_intestinalis (interacts with) Alistipes_finegoldii	FALSE	interacts with	Bacteroides_intestinalis (interacts with) Alistipes_finegoldii
12	interacts with	Bacteroides_intestinalis (interacts with) Alistipes_shahii	FALSE	interacts with	Bacteroides_intestinalis (interacts with) Alistipes_shahii
11	interacts with	Bacteroides_intestinalis (interacts with) Bacteroides_caccae	FALSE	interacts with	Bacteroides_intestinalis (interacts with) Bacteroides_caccae
12	interacts with	Bacteroides_intestinalis (interacts with) Eubacterium_siraeum	FALSE	interacts with	Bacteroides_intestinalis (interacts with) Eubacterium_siraeum
12	interacts with	Bacteroides_intestinalis (interacts with) Odoribacter_splanchnicus	FALSE	interacts with	Bacteroides_intestinalis (interacts with) Odoribacter_splanchnicus
9	interacts with	Bacteroides_intestinalis (interacts with) Roseburia_hominis	FALSE	interacts with	Bacteroides_intestinalis (interacts with) Roseburia_hominis
10	interacts with	Bacteroides_intestinalis (interacts with) Ruminococcus_bromii	FALSE	interacts with	Bacteroides_intestinalis (interacts with) Ruminococcus_bromii
11	interacts with	Bacteroides_intestinalis (interacts with) Butyricimonas_virosa	FALSE	interacts with	Bacteroides_intestinalis (interacts with) Butyricimonas_virosa
10	interacts with	Bacteroides_intestinalis (interacts with) Bacteroides_nordii	FALSE	interacts with	Bacteroides_intestinalis (interacts with) Bacteroides_nordii
11	interacts with	Bacteroides_intestinalis (interacts with) Parabacteroides_goldsteinii	FALSE	interacts with	Bacteroides_intestinalis (interacts with) Parabacteroides_goldsteinii
10	interacts with	Bacteroides_intestinalis (interacts with) Bacteroides_salyersiae	FALSE	interacts with	Bacteroides_intestinalis (interacts with) Bacteroides_salyersiae
9	interacts with	Clostridium_disporicum (interacts with) Gemmiger_formicilis	FALSE	interacts with	Clostridium_disporicum (interacts with) Gemmiger_formicilis
9	interacts with	Clostridium_disporicum (interacts with) Coprococcus_comes	FALSE	interacts with	Clostridium_disporicum (interacts with) Coprococcus_comes
10	interacts with	Clostridium_disporicum (interacts with) Coprococcus_catus	FALSE	interacts with	Clostridium_disporicum (interacts with) Coprococcus_catus
10	interacts with	Clostridium_disporicum (interacts with) Turicibacter_sanguinis	FALSE	interacts with	Clostridium_disporicum (interacts with) Turicibacter_sanguinis
10	interacts with	Veillonella_dispar (interacts with) Bifidobacterium_dentium	FALSE	interacts with	Veillonella_dispar (interacts with) Bifidobacterium_dentium
11	interacts with	Veillonella_dispar (interacts with) Rothia_mucilaginosa	FALSE	interacts with	Veillonella_dispar (interacts with) Rothia_mucilaginosa
9	interacts with	Veillonella_dispar (interacts with) Streptococcus_sanguinis	FALSE	interacts with	Veillonella_dispar (interacts with) Streptococcus_sanguinis
10	interacts with	Veillonella_dispar (interacts with) Veillonella_atypica	FALSE	interacts with	Veillonella_dispar (interacts with) Veillonella_atypica
9	interacts with	Ruminococcus_bromii (interacts with) Alistipes_putredinis	FALSE	interacts with	Ruminococcus_bromii (interacts with) Alistipes_putredinis
10	interacts with	Ruminococcus_bromii (interacts with) Alistipes_shahii	FALSE	interacts with	Ruminococcus_bromii (interacts with) Alistipes_shahii
10	interacts with	Ruminococcus_bromii (interacts with) Barnesiella_intestinihominis	FALSE	interacts with	Ruminococcus_bromii (interacts with) Barnesiella_intestinihominis
12	interacts with	Ruminococcus_bromii (interacts with) Eubacterium_hallii	FALSE	interacts with	Ruminococcus_bromii (interacts with) Eubacterium_hallii
12	interacts with	Ruminococcus_bromii (interacts with) Eubacterium_siraeum	FALSE	interacts with	Ruminococcus_bromii (interacts with) Eubacterium_siraeum
9	interacts with	Fusicatenibacter_saccharivorans (interacts with) Eubacterium_hallii	FALSE	interacts with	Fusicatenibacter_saccharivorans (interacts with) Eubacterium_hallii
10	interacts with	Haemophilus_parainfluenzae (interacts with) Roseburia_hominis	FALSE	interacts with	Haemophilus_parainfluenzae (interacts with) Roseburia_hominis
9	interacts with	Haemophilus_parainfluenzae (interacts with) Coprococcus_comes	FALSE	interacts with	Haemophilus_parainfluenzae (interacts with) Coprococcus_comes
10	interacts with	Parasutterella_excrementihominis (interacts with) Bilophila_wadsworthia	FALSE	interacts with	Parasutterella_excrementihominis (interacts with) Bilophila_wadsworthia
10	interacts with	Parasutterella_excrementihominis (interacts with) Parabacteroides_distasonis	FALSE	interacts with	Parasutterella_excrementihominis (interacts with) Parabacteroides_distasonis
10	interacts with	Parasutterella_excrementihominis (interacts with) Bacteroides_uniformis	FALSE	interacts with	Parasutterella_excrementihominis (interacts with) Bacteroides_uniformis
11	interacts with	Parasutterella_excrementihominis (interacts with) Alistipes_finegoldii	FALSE	interacts with	Parasutterella_excrementihominis (interacts with) Alistipes_finegoldii
9	interacts with	Parasutterella_excrementihominis (interacts with) Fusicatenibacter_saccharivorans	FALSE	interacts with	Parasutterella_excrementihominis (interacts with) Fusicatenibacter_saccharivorans
10	interacts with	Parasutterella_excrementihominis (interacts with) Odoribacter_splanchnicus	FALSE	interacts with	Parasutterella_excrementihominis (interacts with) Odoribacter_splanchnicus
10	interacts with	Parasutterella_excrementihominis (interacts with) Roseburia_hominis	FALSE	interacts with	Parasutterella_excrementihominis (interacts with) Roseburia_hominis
9	interacts with	Parasutterella_excrementihominis (interacts with) Eubacterium_ramulus	FALSE	interacts with	Parasutterella_excrementihominis (interacts with) Eubacterium_ramulus
10	interacts with	Parasutterella_excrementihominis (interacts with) Coprococcus_comes	FALSE	interacts with	Parasutterella_excrementihominis (interacts with) Coprococcus_comes
10	interacts with	Adlercreutzia_equolifaciens (interacts with) Anaerostipes_hadrus	FALSE	interacts with	Adlercreutzia_equolifaciens (interacts with) Anaerostipes_hadrus
10	interacts with	Adlercreutzia_equolifaciens (interacts with) Alistipes_finegoldii	FALSE	interacts with	Adlercreutzia_equolifaciens (interacts with) Alistipes_finegoldii
9	interacts with	Adlercreutzia_equolifaciens (interacts with) Alistipes_shahii	FALSE	interacts with	Adlercreutzia_equolifaciens (interacts with) Alistipes_shahii
9	interacts with	Adlercreutzia_equolifaciens (interacts with) Eubacterium_hallii	FALSE	interacts with	Adlercreutzia_equolifaciens (interacts with) Eubacterium_hallii
9	interacts with	Adlercreutzia_equolifaciens (interacts with) Fusicatenibacter_saccharivorans	FALSE	interacts with	Adlercreutzia_equolifaciens (interacts with) Fusicatenibacter_saccharivorans
9	interacts with	Adlercreutzia_equolifaciens (interacts with) Roseburia_hominis	FALSE	interacts with	Adlercreutzia_equolifaciens (interacts with) Roseburia_hominis
10	interacts with	Adlercreutzia_equolifaciens (interacts with) Ruminococcus_bromii	FALSE	interacts with	Adlercreutzia_equolifaciens (interacts with) Ruminococcus_bromii
9	interacts with	Adlercreutzia_equolifaciens (interacts with) Gemmiger_formicilis	FALSE	interacts with	Adlercreutzia_equolifaciens (interacts with) Gemmiger_formicilis
10	interacts with	Adlercreutzia_equolifaciens (interacts with) Eubacterium_ramulus	FALSE	interacts with	Adlercreutzia_equolifaciens (interacts with) Eubacterium_ramulus
9	interacts with	Adlercreutzia_equolifaciens (interacts with) Dorea_longicatena	FALSE	interacts with	Adlercreutzia_equolifaciens (interacts with) Dorea_longicatena
10	interacts with	Adlercreutzia_equolifaciens (interacts with) Dorea_formicigenerans	FALSE	interacts with	Adlercreutzia_equolifaciens (interacts with) Dorea_formicigenerans
10	interacts with	Adlercreutzia_equolifaciens (interacts with) Coprococcus_comes	FALSE	interacts with	Adlercreutzia_equolifaciens (interacts with) Coprococcus_comes
9	interacts with	Adlercreutzia_equolifaciens (interacts with) Coprococcus_catus	FALSE	interacts with	Adlercreutzia_equolifaciens (interacts with) Coprococcus_catus
9	interacts with	Eubacterium_rectale (interacts with) Anaerostipes_hadrus	FALSE	interacts with	Eubacterium_rectale (interacts with) Anaerostipes_hadrus
11	interacts with	Eubacterium_rectale (interacts with) Eubacterium_hallii	FALSE	interacts with	Eubacterium_rectale (interacts with) Eubacterium_hallii
9	interacts with	Eubacterium_rectale (interacts with) Fusicatenibacter_saccharivorans	FALSE	interacts with	Eubacterium_rectale (interacts with) Fusicatenibacter_saccharivorans
10	interacts with	Eubacterium_rectale (interacts with) Roseburia_hominis	FALSE	interacts with	Eubacterium_rectale (interacts with) Roseburia_hominis
10	interacts with	Eubacterium_rectale (interacts with) Eubacterium_ramulus	FALSE	interacts with	Eubacterium_rectale (interacts with) Eubacterium_ramulus
10	interacts with	Eubacterium_rectale (interacts with) Dorea_formicigenerans	FALSE	interacts with	Eubacterium_rectale (interacts with) Dorea_formicigenerans
9	interacts with	Eubacterium_rectale (interacts with) Coprococcus_comes	FALSE	interacts with	Eubacterium_rectale (interacts with) Coprococcus_comes
9	interacts with	Eubacterium_rectale (interacts with) Coprococcus_catus	FALSE	interacts with	Eubacterium_rectale (interacts with) Coprococcus_catus
9	interacts with	Eubacterium_rectale (interacts with) Bifidobacterium_adolescentis	FALSE	interacts with	Eubacterium_rectale (interacts with) Bifidobacterium_adolescentis
10	interacts with	Eubacterium_rectale (interacts with) Haemophilus_parainfluenzae	FALSE	interacts with	Eubacterium_rectale (interacts with) Haemophilus_parainfluenzae
10	interacts with	Eubacterium_rectale (interacts with) Parasutterella_excrementihominis	FALSE	interacts with	Eubacterium_rectale (interacts with) Parasutterella_excrementihominis
9	interacts with	Eubacterium_rectale (interacts with) Adlercreutzia_equolifaciens	FALSE	interacts with	Eubacterium_rectale (interacts with) Adlercreutzia_equolifaciens
9	interacts with	Eubacterium_rectale (interacts with) Ruminococcus_callidus	FALSE	interacts with	Eubacterium_rectale (interacts with) Ruminococcus_callidus
11	interacts with	Eubacterium_rectale (interacts with) Roseburia_inulinivorans	FALSE	interacts with	Eubacterium_rectale (interacts with) Roseburia_inulinivorans
11	interacts with	Eubacterium_rectale (interacts with) Roseburia_intestinalis	FALSE	interacts with	Eubacterium_rectale (interacts with) Roseburia_intestinalis
9	interacts with	Eubacterium_rectale (interacts with) Eubacterium_eligens	FALSE	interacts with	Eubacterium_rectale (interacts with) Eubacterium_eligens
10	interacts with	Eubacterium_rectale (interacts with) Ruminococcus_lactaris	FALSE	interacts with	Eubacterium_rectale (interacts with) Ruminococcus_lactaris
10	interacts with	Eubacterium_rectale (interacts with) Faecalibacterium_prausnitzii	FALSE	interacts with	Eubacterium_rectale (interacts with) Faecalibacterium_prausnitzii
10	interacts with	Eubacterium_rectale (interacts with) Eubacterium_ventriosum	FALSE	interacts with	Eubacterium_rectale (interacts with) Eubacterium_ventriosum
12	interacts with	Eubacterium_hallii (interacts with) Anaerostipes_hadrus	FALSE	interacts with	Eubacterium_hallii (interacts with) Anaerostipes_hadrus
10	interacts with	Gemmiger_formicilis (interacts with) Anaerostipes_hadrus	FALSE	interacts with	Gemmiger_formicilis (interacts with) Anaerostipes_hadrus
9	interacts with	Gemmiger_formicilis (interacts with) Alistipes_shahii	FALSE	interacts with	Gemmiger_formicilis (interacts with) Alistipes_shahii
9	interacts with	Gemmiger_formicilis (interacts with) Eubacterium_hallii	FALSE	interacts with	Gemmiger_formicilis (interacts with) Eubacterium_hallii
10	interacts with	Gemmiger_formicilis (interacts with) Fusicatenibacter_saccharivorans	FALSE	interacts with	Gemmiger_formicilis (interacts with) Fusicatenibacter_saccharivorans
10	interacts with	Gemmiger_formicilis (interacts with) Roseburia_hominis	FALSE	interacts with	Gemmiger_formicilis (interacts with) Roseburia_hominis
11	interacts with	Gemmiger_formicilis (interacts with) Ruminococcus_bromii	FALSE	interacts with	Gemmiger_formicilis (interacts with) Ruminococcus_bromii
11	interacts with	Gemmiger_formicilis (interacts with) Ruminococcus_torques	FALSE	interacts with	Gemmiger_formicilis (interacts with) Ruminococcus_torques
10	interacts with	Bifidobacterium_adolescentis (interacts with) Eubacterium_hallii	FALSE	interacts with	Bifidobacterium_adolescentis (interacts with) Eubacterium_hallii
9	interacts with	Bifidobacterium_adolescentis (interacts with) Gemmiger_formicilis	FALSE	interacts with	Bifidobacterium_adolescentis (interacts with) Gemmiger_formicilis
10	interacts with	Bifidobacterium_adolescentis (interacts with) Coprococcus_catus	FALSE	interacts with	Bifidobacterium_adolescentis (interacts with) Coprococcus_catus
10	interacts with	Bifidobacterium_adolescentis (interacts with) Collinsella_aerofaciens	FALSE	interacts with	Bifidobacterium_adolescentis (interacts with) Collinsella_aerofaciens
9	interacts with	Allisonella_histaminiformans (interacts with) Dorea_longicatena	FALSE	interacts with	Allisonella_histaminiformans (interacts with) Dorea_longicatena
10	interacts with	Allisonella_histaminiformans (interacts with) Dorea_formicigenerans	FALSE	interacts with	Allisonella_histaminiformans (interacts with) Dorea_formicigenerans
11	interacts with	Allisonella_histaminiformans (interacts with) Coprococcus_comes	FALSE	interacts with	Allisonella_histaminiformans (interacts with) Coprococcus_comes
10	interacts with	Allisonella_histaminiformans (interacts with) Collinsella_aerofaciens	FALSE	interacts with	Allisonella_histaminiformans (interacts with) Collinsella_aerofaciens
11	interacts with	Allisonella_histaminiformans (interacts with) Acidaminococcus_intestini	FALSE	interacts with	Allisonella_histaminiformans (interacts with) Acidaminococcus_intestini
10	interacts with	Ruminococcus_callidus (interacts with) Alistipes_shahii	FALSE	interacts with	Ruminococcus_callidus (interacts with) Alistipes_shahii
10	interacts with	Ruminococcus_callidus (interacts with) Eubacterium_hallii	FALSE	interacts with	Ruminococcus_callidus (interacts with) Eubacterium_hallii
10	interacts with	Ruminococcus_callidus (interacts with) Roseburia_hominis	FALSE	interacts with	Ruminococcus_callidus (interacts with) Roseburia_hominis
9	interacts with	Ruminococcus_callidus (interacts with) Gemmiger_formicilis	FALSE	interacts with	Ruminococcus_callidus (interacts with) Gemmiger_formicilis
10	interacts with	Ruminococcus_callidus (interacts with) Eubacterium_ramulus	FALSE	interacts with	Ruminococcus_callidus (interacts with) Eubacterium_ramulus
11	interacts with	Ruminococcus_callidus (interacts with) Dorea_longicatena	FALSE	interacts with	Ruminococcus_callidus (interacts with) Dorea_longicatena
9	interacts with	Ruminococcus_callidus (interacts with) Coprococcus_comes	FALSE	interacts with	Ruminococcus_callidus (interacts with) Coprococcus_comes
11	interacts with	Ruminococcus_callidus (interacts with) Coprococcus_catus	FALSE	interacts with	Ruminococcus_callidus (interacts with) Coprococcus_catus
9	interacts with	Ruminococcus_callidus (interacts with) Collinsella_aerofaciens	FALSE	interacts with	Ruminococcus_callidus (interacts with) Collinsella_aerofaciens
10	interacts with	Ruminococcus_callidus (interacts with) Haemophilus_parainfluenzae	FALSE	interacts with	Ruminococcus_callidus (interacts with) Haemophilus_parainfluenzae
9	interacts with	Ruminococcus_callidus (interacts with) Turicibacter_sanguinis	FALSE	interacts with	Ruminococcus_callidus (interacts with) Turicibacter_sanguinis
10	interacts with	Ruminococcus_callidus (interacts with) Clostridium_disporicum	FALSE	interacts with	Ruminococcus_callidus (interacts with) Clostridium_disporicum
9	interacts with	Ruminococcus_callidus (interacts with) Prevotella_copri	FALSE	interacts with	Ruminococcus_callidus (interacts with) Prevotella_copri
9	interacts with	Roseburia_intestinalis (interacts with) Fusicatenibacter_saccharivorans	FALSE	interacts with	Roseburia_intestinalis (interacts with) Fusicatenibacter_saccharivorans
10	interacts with	Roseburia_intestinalis (interacts with) Ruminococcus_bromii	FALSE	interacts with	Roseburia_intestinalis (interacts with) Ruminococcus_bromii
9	interacts with	Roseburia_intestinalis (interacts with) Gemmiger_formicilis	FALSE	interacts with	Roseburia_intestinalis (interacts with) Gemmiger_formicilis
9	interacts with	Roseburia_intestinalis (interacts with) Eubacterium_ramulus	FALSE	interacts with	Roseburia_intestinalis (interacts with) Eubacterium_ramulus
9	interacts with	Roseburia_intestinalis (interacts with) Dorea_longicatena	FALSE	interacts with	Roseburia_intestinalis (interacts with) Dorea_longicatena
11	interacts with	Roseburia_intestinalis (interacts with) Dorea_formicigenerans	FALSE	interacts with	Roseburia_intestinalis (interacts with) Dorea_formicigenerans
10	interacts with	Roseburia_intestinalis (interacts with) Haemophilus_parainfluenzae	FALSE	interacts with	Roseburia_intestinalis (interacts with) Haemophilus_parainfluenzae
9	interacts with	Roseburia_intestinalis (interacts with) Clostridium_disporicum	FALSE	interacts with	Roseburia_intestinalis (interacts with) Clostridium_disporicum
11	interacts with	Roseburia_intestinalis (interacts with) Veillonella_dispar	FALSE	interacts with	Roseburia_intestinalis (interacts with) Veillonella_dispar
11	interacts with	Roseburia_intestinalis (interacts with) Roseburia_inulinivorans	FALSE	interacts with	Roseburia_intestinalis (interacts with) Roseburia_inulinivorans
9	interacts with	Roseburia_faecis (interacts with) Fusicatenibacter_saccharivorans	FALSE	interacts with	Roseburia_faecis (interacts with) Fusicatenibacter_saccharivorans
10	interacts with	Roseburia_faecis (interacts with) Ruminococcus_bromii	FALSE	interacts with	Roseburia_faecis (interacts with) Ruminococcus_bromii
10	interacts with	Roseburia_faecis (interacts with) Eubacterium_ramulus	FALSE	interacts with	Roseburia_faecis (interacts with) Eubacterium_ramulus
9	interacts with	Roseburia_faecis (interacts with) Coprococcus_catus	FALSE	interacts with	Roseburia_faecis (interacts with) Coprococcus_catus
9	interacts with	Roseburia_faecis (interacts with) Allisonella_histaminiformans	FALSE	interacts with	Roseburia_faecis (interacts with) Allisonella_histaminiformans
9	interacts with	Roseburia_faecis (interacts with) Ruminococcus_callidus	FALSE	interacts with	Roseburia_faecis (interacts with) Ruminococcus_callidus
10	interacts with	Roseburia_faecis (interacts with) Roseburia_inulinivorans	FALSE	interacts with	Roseburia_faecis (interacts with) Roseburia_inulinivorans
10	interacts with	Roseburia_faecis (interacts with) Roseburia_intestinalis	FALSE	interacts with	Roseburia_faecis (interacts with) Roseburia_intestinalis
11	interacts with	Eubacterium_eligens (interacts with) Anaerostipes_hadrus	FALSE	interacts with	Eubacterium_eligens (interacts with) Anaerostipes_hadrus
10	interacts with	Eubacterium_eligens (interacts with) Alistipes_putredinis	FALSE	interacts with	Eubacterium_eligens (interacts with) Alistipes_putredinis
11	interacts with	Eubacterium_eligens (interacts with) Alistipes_shahii	FALSE	interacts with	Eubacterium_eligens (interacts with) Alistipes_shahii
11	interacts with	Eubacterium_eligens (interacts with) Barnesiella_intestinihominis	FALSE	interacts with	Eubacterium_eligens (interacts with) Barnesiella_intestinihominis
10	interacts with	Eubacterium_eligens (interacts with) Eubacterium_hallii	FALSE	interacts with	Eubacterium_eligens (interacts with) Eubacterium_hallii
11	interacts with	Eubacterium_eligens (interacts with) Eubacterium_siraeum	FALSE	interacts with	Eubacterium_eligens (interacts with) Eubacterium_siraeum
9	interacts with	Eubacterium_eligens (interacts with) Fusicatenibacter_saccharivorans	FALSE	interacts with	Eubacterium_eligens (interacts with) Fusicatenibacter_saccharivorans
11	interacts with	Eubacterium_eligens (interacts with) Odoribacter_splanchnicus	FALSE	interacts with	Eubacterium_eligens (interacts with) Odoribacter_splanchnicus
10	interacts with	Eubacterium_eligens (interacts with) Roseburia_hominis	FALSE	interacts with	Eubacterium_eligens (interacts with) Roseburia_hominis
11	interacts with	Eubacterium_eligens (interacts with) Gemmiger_formicilis	FALSE	interacts with	Eubacterium_eligens (interacts with) Gemmiger_formicilis
11	interacts with	Eubacterium_eligens (interacts with) Eubacterium_ramulus	FALSE	interacts with	Eubacterium_eligens (interacts with) Eubacterium_ramulus
10	interacts with	Eubacterium_eligens (interacts with) Dorea_longicatena	FALSE	interacts with	Eubacterium_eligens (interacts with) Dorea_longicatena
11	interacts with	Eubacterium_eligens (interacts with) Dorea_formicigenerans	FALSE	interacts with	Eubacterium_eligens (interacts with) Dorea_formicigenerans
9	interacts with	Eubacterium_eligens (interacts with) Coprococcus_comes	FALSE	interacts with	Eubacterium_eligens (interacts with) Coprococcus_comes
11	interacts with	Eubacterium_eligens (interacts with) Coprococcus_catus	FALSE	interacts with	Eubacterium_eligens (interacts with) Coprococcus_catus
10	interacts with	Eubacterium_eligens (interacts with) Haemophilus_parainfluenzae	FALSE	interacts with	Eubacterium_eligens (interacts with) Haemophilus_parainfluenzae
10	interacts with	Eubacterium_eligens (interacts with) Bacteroides_intestinalis	FALSE	interacts with	Eubacterium_eligens (interacts with) Bacteroides_intestinalis
11	interacts with	Eubacterium_eligens (interacts with) Roseburia_inulinivorans	FALSE	interacts with	Eubacterium_eligens (interacts with) Roseburia_inulinivorans
9	interacts with	Eubacterium_eligens (interacts with) Roseburia_intestinalis	FALSE	interacts with	Eubacterium_eligens (interacts with) Roseburia_intestinalis
9	interacts with	Eubacterium_eligens (interacts with) Roseburia_faecis	FALSE	interacts with	Eubacterium_eligens (interacts with) Roseburia_faecis
10	interacts with	Ruminococcus_lactaris (interacts with) Anaerostipes_hadrus	FALSE	interacts with	Ruminococcus_lactaris (interacts with) Anaerostipes_hadrus
10	interacts with	Ruminococcus_lactaris (interacts with) Eubacterium_hallii	FALSE	interacts with	Ruminococcus_lactaris (interacts with) Eubacterium_hallii
10	interacts with	Ruminococcus_lactaris (interacts with) Eubacterium_siraeum	FALSE	interacts with	Ruminococcus_lactaris (interacts with) Eubacterium_siraeum
9	interacts with	Ruminococcus_lactaris (interacts with) Fusicatenibacter_saccharivorans	FALSE	interacts with	Ruminococcus_lactaris (interacts with) Fusicatenibacter_saccharivorans
10	interacts with	Ruminococcus_lactaris (interacts with) Ruminococcus_bromii	FALSE	interacts with	Ruminococcus_lactaris (interacts with) Ruminococcus_bromii
10	interacts with	Ruminococcus_lactaris (interacts with) Gemmiger_formicilis	FALSE	interacts with	Ruminococcus_lactaris (interacts with) Gemmiger_formicilis
11	interacts with	Ruminococcus_lactaris (interacts with) Eubacterium_ramulus	FALSE	interacts with	Ruminococcus_lactaris (interacts with) Eubacterium_ramulus
12	interacts with	Ruminococcus_lactaris (interacts with) Dorea_longicatena	FALSE	interacts with	Ruminococcus_lactaris (interacts with) Dorea_longicatena
10	interacts with	Ruminococcus_lactaris (interacts with) Dorea_formicigenerans	FALSE	interacts with	Ruminococcus_lactaris (interacts with) Dorea_formicigenerans
11	interacts with	Ruminococcus_lactaris (interacts with) Coprococcus_comes	FALSE	interacts with	Ruminococcus_lactaris (interacts with) Coprococcus_comes
10	interacts with	Ruminococcus_lactaris (interacts with) Haemophilus_parainfluenzae	FALSE	interacts with	Ruminococcus_lactaris (interacts with) Haemophilus_parainfluenzae
11	interacts with	Ruminococcus_lactaris (interacts with) Roseburia_inulinivorans	FALSE	interacts with	Ruminococcus_lactaris (interacts with) Roseburia_inulinivorans
9	interacts with	Ruminococcus_lactaris (interacts with) Roseburia_intestinalis	FALSE	interacts with	Ruminococcus_lactaris (interacts with) Roseburia_intestinalis
12	interacts with	Ruminococcus_lactaris (interacts with) Eubacterium_eligens	FALSE	interacts with	Ruminococcus_lactaris (interacts with) Eubacterium_eligens
9	interacts with	Lachnospira_pectinoschiza (interacts with) Fusicatenibacter_saccharivorans	FALSE	interacts with	Lachnospira_pectinoschiza (interacts with) Fusicatenibacter_saccharivorans
9	interacts with	Lachnospira_pectinoschiza (interacts with) Eubacterium_ramulus	FALSE	interacts with	Lachnospira_pectinoschiza (interacts with) Eubacterium_ramulus
9	interacts with	Lachnospira_pectinoschiza (interacts with) Dorea_longicatena	FALSE	interacts with	Lachnospira_pectinoschiza (interacts with) Dorea_longicatena
10	interacts with	Lachnospira_pectinoschiza (interacts with) Roseburia_intestinalis	FALSE	interacts with	Lachnospira_pectinoschiza (interacts with) Roseburia_intestinalis
10	interacts with	Lachnospira_pectinoschiza (interacts with) Roseburia_faecis	FALSE	interacts with	Lachnospira_pectinoschiza (interacts with) Roseburia_faecis
10	interacts with	Lachnospira_pectinoschiza (interacts with) Ruminococcus_lactaris	FALSE	interacts with	Lachnospira_pectinoschiza (interacts with) Ruminococcus_lactaris
12	interacts with	Faecalibacterium_prausnitzii (interacts with) Anaerostipes_hadrus	FALSE	interacts with	Faecalibacterium_prausnitzii (interacts with) Anaerostipes_hadrus
10	interacts with	Faecalibacterium_prausnitzii (interacts with) Barnesiella_intestinihominis	FALSE	interacts with	Faecalibacterium_prausnitzii (interacts with) Barnesiella_intestinihominis
12	interacts with	Faecalibacterium_prausnitzii (interacts with) Eubacterium_hallii	FALSE	interacts with	Faecalibacterium_prausnitzii (interacts with) Eubacterium_hallii
9	interacts with	Faecalibacterium_prausnitzii (interacts with) Fusicatenibacter_saccharivorans	FALSE	interacts with	Faecalibacterium_prausnitzii (interacts with) Fusicatenibacter_saccharivorans
11	interacts with	Faecalibacterium_prausnitzii (interacts with) Roseburia_hominis	FALSE	interacts with	Faecalibacterium_prausnitzii (interacts with) Roseburia_hominis
11	interacts with	Faecalibacterium_prausnitzii (interacts with) Gemmiger_formicilis	FALSE	interacts with	Faecalibacterium_prausnitzii (interacts with) Gemmiger_formicilis
12	interacts with	Faecalibacterium_prausnitzii (interacts with) Eubacterium_ramulus	FALSE	interacts with	Faecalibacterium_prausnitzii (interacts with) Eubacterium_ramulus
11	interacts with	Faecalibacterium_prausnitzii (interacts with) Dorea_longicatena	FALSE	interacts with	Faecalibacterium_prausnitzii (interacts with) Dorea_longicatena
12	interacts with	Faecalibacterium_prausnitzii (interacts with) Dorea_formicigenerans	FALSE	interacts with	Faecalibacterium_prausnitzii (interacts with) Dorea_formicigenerans
11	interacts with	Faecalibacterium_prausnitzii (interacts with) Coprococcus_comes	FALSE	interacts with	Faecalibacterium_prausnitzii (interacts with) Coprococcus_comes
11	interacts with	Faecalibacterium_prausnitzii (interacts with) Coprococcus_catus	FALSE	interacts with	Faecalibacterium_prausnitzii (interacts with) Coprococcus_catus
10	interacts with	Faecalibacterium_prausnitzii (interacts with) Collinsella_aerofaciens	FALSE	interacts with	Faecalibacterium_prausnitzii (interacts with) Collinsella_aerofaciens
9	interacts with	Faecalibacterium_prausnitzii (interacts with) Bifidobacterium_adolescentis	FALSE	interacts with	Faecalibacterium_prausnitzii (interacts with) Bifidobacterium_adolescentis
11	interacts with	Faecalibacterium_prausnitzii (interacts with) Haemophilus_parainfluenzae	FALSE	interacts with	Faecalibacterium_prausnitzii (interacts with) Haemophilus_parainfluenzae
9	interacts with	Faecalibacterium_prausnitzii (interacts with) Clostridium_disporicum	FALSE	interacts with	Faecalibacterium_prausnitzii (interacts with) Clostridium_disporicum
11	interacts with	Faecalibacterium_prausnitzii (interacts with) Veillonella_dispar	FALSE	interacts with	Faecalibacterium_prausnitzii (interacts with) Veillonella_dispar
11	interacts with	Faecalibacterium_prausnitzii (interacts with) Parasutterella_excrementihominis	FALSE	interacts with	Faecalibacterium_prausnitzii (interacts with) Parasutterella_excrementihominis
10	interacts with	Faecalibacterium_prausnitzii (interacts with) Adlercreutzia_equolifaciens	FALSE	interacts with	Faecalibacterium_prausnitzii (interacts with) Adlercreutzia_equolifaciens
10	interacts with	Faecalibacterium_prausnitzii (interacts with) Ruminococcus_callidus	FALSE	interacts with	Faecalibacterium_prausnitzii (interacts with) Ruminococcus_callidus
12	interacts with	Faecalibacterium_prausnitzii (interacts with) Roseburia_inulinivorans	FALSE	interacts with	Faecalibacterium_prausnitzii (interacts with) Roseburia_inulinivorans
10	interacts with	Faecalibacterium_prausnitzii (interacts with) Roseburia_intestinalis	FALSE	interacts with	Faecalibacterium_prausnitzii (interacts with) Roseburia_intestinalis
10	interacts with	Faecalibacterium_prausnitzii (interacts with) Roseburia_faecis	FALSE	interacts with	Faecalibacterium_prausnitzii (interacts with) Roseburia_faecis
12	interacts with	Faecalibacterium_prausnitzii (interacts with) Eubacterium_eligens	FALSE	interacts with	Faecalibacterium_prausnitzii (interacts with) Eubacterium_eligens
11	interacts with	Faecalibacterium_prausnitzii (interacts with) Ruminococcus_lactaris	FALSE	interacts with	Faecalibacterium_prausnitzii (interacts with) Ruminococcus_lactaris
9	interacts with	Faecalibacterium_prausnitzii (interacts with) Lachnospira_pectinoschiza	FALSE	interacts with	Faecalibacterium_prausnitzii (interacts with) Lachnospira_pectinoschiza
11	interacts with	Eubacterium_ventriosum (interacts with) Anaerostipes_hadrus	FALSE	interacts with	Eubacterium_ventriosum (interacts with) Anaerostipes_hadrus
11	interacts with	Eubacterium_ventriosum (interacts with) Barnesiella_intestinihominis	FALSE	interacts with	Eubacterium_ventriosum (interacts with) Barnesiella_intestinihominis
11	interacts with	Eubacterium_ventriosum (interacts with) Eubacterium_hallii	FALSE	interacts with	Eubacterium_ventriosum (interacts with) Eubacterium_hallii
10	interacts with	Eubacterium_ventriosum (interacts with) Eubacterium_siraeum	FALSE	interacts with	Eubacterium_ventriosum (interacts with) Eubacterium_siraeum
12	interacts with	Eubacterium_ventriosum (interacts with) Roseburia_hominis	FALSE	interacts with	Eubacterium_ventriosum (interacts with) Roseburia_hominis
11	interacts with	Eubacterium_ventriosum (interacts with) Ruminococcus_bromii	FALSE	interacts with	Eubacterium_ventriosum (interacts with) Ruminococcus_bromii
11	interacts with	Eubacterium_ventriosum (interacts with) Gemmiger_formicilis	FALSE	interacts with	Eubacterium_ventriosum (interacts with) Gemmiger_formicilis
12	interacts with	Eubacterium_ventriosum (interacts with) Eubacterium_ramulus	FALSE	interacts with	Eubacterium_ventriosum (interacts with) Eubacterium_ramulus
12	interacts with	Eubacterium_ventriosum (interacts with) Dorea_longicatena	FALSE	interacts with	Eubacterium_ventriosum (interacts with) Dorea_longicatena
12	interacts with	Eubacterium_ventriosum (interacts with) Dorea_formicigenerans	FALSE	interacts with	Eubacterium_ventriosum (interacts with) Dorea_formicigenerans
12	interacts with	Eubacterium_ventriosum (interacts with) Coprococcus_comes	FALSE	interacts with	Eubacterium_ventriosum (interacts with) Coprococcus_comes
12	interacts with	Eubacterium_ventriosum (interacts with) Coprococcus_catus	FALSE	interacts with	Eubacterium_ventriosum (interacts with) Coprococcus_catus
10	interacts with	Eubacterium_ventriosum (interacts with) Collinsella_aerofaciens	FALSE	interacts with	Eubacterium_ventriosum (interacts with) Collinsella_aerofaciens
9	interacts with	Eubacterium_ventriosum (interacts with) Adlercreutzia_equolifaciens	FALSE	interacts with	Eubacterium_ventriosum (interacts with) Adlercreutzia_equolifaciens
11	interacts with	Eubacterium_ventriosum (interacts with) Ruminococcus_callidus	FALSE	interacts with	Eubacterium_ventriosum (interacts with) Ruminococcus_callidus
12	interacts with	Eubacterium_ventriosum (interacts with) Roseburia_inulinivorans	FALSE	interacts with	Eubacterium_ventriosum (interacts with) Roseburia_inulinivorans
11	interacts with	Eubacterium_ventriosum (interacts with) Roseburia_intestinalis	FALSE	interacts with	Eubacterium_ventriosum (interacts with) Roseburia_intestinalis
9	interacts with	Eubacterium_ventriosum (interacts with) Roseburia_faecis	FALSE	interacts with	Eubacterium_ventriosum (interacts with) Roseburia_faecis
12	interacts with	Eubacterium_ventriosum (interacts with) Eubacterium_eligens	FALSE	interacts with	Eubacterium_ventriosum (interacts with) Eubacterium_eligens
10	interacts with	Eubacterium_ventriosum (interacts with) Ruminococcus_lactaris	FALSE	interacts with	Eubacterium_ventriosum (interacts with) Ruminococcus_lactaris
12	interacts with	Eubacterium_ventriosum (interacts with) Faecalibacterium_prausnitzii	FALSE	interacts with	Eubacterium_ventriosum (interacts with) Faecalibacterium_prausnitzii
10	interacts with	Coprococcus_eutactus (interacts with) Akkermansia_muciniphila	FALSE	interacts with	Coprococcus_eutactus (interacts with) Akkermansia_muciniphila
10	interacts with	Coprococcus_eutactus (interacts with) Alistipes_shahii	FALSE	interacts with	Coprococcus_eutactus (interacts with) Alistipes_shahii
11	interacts with	Coprococcus_eutactus (interacts with) Barnesiella_intestinihominis	FALSE	interacts with	Coprococcus_eutactus (interacts with) Barnesiella_intestinihominis
11	interacts with	Coprococcus_eutactus (interacts with) Eubacterium_hallii	FALSE	interacts with	Coprococcus_eutactus (interacts with) Eubacterium_hallii
10	interacts with	Coprococcus_eutactus (interacts with) Eubacterium_siraeum	FALSE	interacts with	Coprococcus_eutactus (interacts with) Eubacterium_siraeum
11	interacts with	Coprococcus_eutactus (interacts with) Roseburia_hominis	FALSE	interacts with	Coprococcus_eutactus (interacts with) Roseburia_hominis
11	interacts with	Coprococcus_eutactus (interacts with) Gemmiger_formicilis	FALSE	interacts with	Coprococcus_eutactus (interacts with) Gemmiger_formicilis
11	interacts with	Coprococcus_eutactus (interacts with) Eubacterium_ramulus	FALSE	interacts with	Coprococcus_eutactus (interacts with) Eubacterium_ramulus
10	interacts with	Coprococcus_eutactus (interacts with) Dorea_longicatena	FALSE	interacts with	Coprococcus_eutactus (interacts with) Dorea_longicatena
10	interacts with	Coprococcus_eutactus (interacts with) Coprococcus_comes	FALSE	interacts with	Coprococcus_eutactus (interacts with) Coprococcus_comes
11	interacts with	Coprococcus_eutactus (interacts with) Coprococcus_catus	FALSE	interacts with	Coprococcus_eutactus (interacts with) Coprococcus_catus
10	interacts with	Coprococcus_eutactus (interacts with) Butyricimonas_virosa	FALSE	interacts with	Coprococcus_eutactus (interacts with) Butyricimonas_virosa
11	interacts with	Coprococcus_eutactus (interacts with) Collinsella_aerofaciens	FALSE	interacts with	Coprococcus_eutactus (interacts with) Collinsella_aerofaciens
9	interacts with	Coprococcus_eutactus (interacts with) Bifidobacterium_adolescentis	FALSE	interacts with	Coprococcus_eutactus (interacts with) Bifidobacterium_adolescentis
9	interacts with	Coprococcus_eutactus (interacts with) Victivallis_vadensis	FALSE	interacts with	Coprococcus_eutactus (interacts with) Victivallis_vadensis
10	interacts with	Coprococcus_eutactus (interacts with) Desulfovibrio_piger	FALSE	interacts with	Coprococcus_eutactus (interacts with) Desulfovibrio_piger
9	interacts with	Coprococcus_eutactus (interacts with) Allisonella_histaminiformans	FALSE	interacts with	Coprococcus_eutactus (interacts with) Allisonella_histaminiformans
9	interacts with	Coprococcus_eutactus (interacts with) Ruminococcus_callidus	FALSE	interacts with	Coprococcus_eutactus (interacts with) Ruminococcus_callidus
10	interacts with	Coprococcus_eutactus (interacts with) Roseburia_inulinivorans	FALSE	interacts with	Coprococcus_eutactus (interacts with) Roseburia_inulinivorans
9	interacts with	Coprococcus_eutactus (interacts with) Roseburia_intestinalis	FALSE	interacts with	Coprococcus_eutactus (interacts with) Roseburia_intestinalis
10	interacts with	Coprococcus_eutactus (interacts with) Roseburia_faecis	FALSE	interacts with	Coprococcus_eutactus (interacts with) Roseburia_faecis
10	interacts with	Coprococcus_eutactus (interacts with) Eubacterium_eligens	FALSE	interacts with	Coprococcus_eutactus (interacts with) Eubacterium_eligens
10	interacts with	Coprococcus_eutactus (interacts with) Ruminococcus_lactaris	FALSE	interacts with	Coprococcus_eutactus (interacts with) Ruminococcus_lactaris
10	interacts with	Coprococcus_eutactus (interacts with) Lachnospira_pectinoschiza	FALSE	interacts with	Coprococcus_eutactus (interacts with) Lachnospira_pectinoschiza
10	interacts with	Coprococcus_eutactus (interacts with) Faecalibacterium_prausnitzii	FALSE	interacts with	Coprococcus_eutactus (interacts with) Faecalibacterium_prausnitzii
10	interacts with	Coprococcus_eutactus (interacts with) Eubacterium_ventriosum	FALSE	interacts with	Coprococcus_eutactus (interacts with) Eubacterium_ventriosum
11	interacts with	Bilophila_wadsworthia (interacts with) Akkermansia_muciniphila	FALSE	interacts with	Bilophila_wadsworthia (interacts with) Akkermansia_muciniphila
11	interacts with	Alistipes_putredinis (interacts with) Akkermansia_muciniphila	FALSE	interacts with	Alistipes_putredinis (interacts with) Akkermansia_muciniphila
12	interacts with	Alistipes_putredinis (interacts with) Bilophila_wadsworthia	FALSE	interacts with	Alistipes_putredinis (interacts with) Bilophila_wadsworthia
12	interacts with	Alistipes_putredinis (interacts with) Parabacteroides_distasonis	FALSE	interacts with	Alistipes_putredinis (interacts with) Parabacteroides_distasonis
9	interacts with	Alistipes_putredinis (interacts with) Bacteroides_thetaiotaomicron	FALSE	interacts with	Alistipes_putredinis (interacts with) Bacteroides_thetaiotaomicron
11	interacts with	Alistipes_putredinis (interacts with) Bacteroides_uniformis	FALSE	interacts with	Alistipes_putredinis (interacts with) Bacteroides_uniformis
12	interacts with	Alistipes_finegoldii (interacts with) Akkermansia_muciniphila	FALSE	interacts with	Alistipes_finegoldii (interacts with) Akkermansia_muciniphila
12	interacts with	Alistipes_finegoldii (interacts with) Bilophila_wadsworthia	FALSE	interacts with	Alistipes_finegoldii (interacts with) Bilophila_wadsworthia
10	interacts with	Alistipes_finegoldii (interacts with) Parabacteroides_distasonis	FALSE	interacts with	Alistipes_finegoldii (interacts with) Parabacteroides_distasonis
12	interacts with	Alistipes_finegoldii (interacts with) Alistipes_putredinis	FALSE	interacts with	Alistipes_finegoldii (interacts with) Alistipes_putredinis
11	interacts with	Coprococcus_catus (interacts with) Anaerostipes_hadrus	FALSE	interacts with	Coprococcus_catus (interacts with) Anaerostipes_hadrus
9	interacts with	Coprococcus_catus (interacts with) Alistipes_putredinis	FALSE	interacts with	Coprococcus_catus (interacts with) Alistipes_putredinis
9	interacts with	Coprococcus_catus (interacts with) Alistipes_finegoldii	FALSE	interacts with	Coprococcus_catus (interacts with) Alistipes_finegoldii
10	interacts with	Coprococcus_catus (interacts with) Alistipes_shahii	FALSE	interacts with	Coprococcus_catus (interacts with) Alistipes_shahii
11	interacts with	Coprococcus_catus (interacts with) Eubacterium_hallii	FALSE	interacts with	Coprococcus_catus (interacts with) Eubacterium_hallii
12	interacts with	Coprococcus_catus (interacts with) Eubacterium_siraeum	FALSE	interacts with	Coprococcus_catus (interacts with) Eubacterium_siraeum
10	interacts with	Coprococcus_catus (interacts with) Fusicatenibacter_saccharivorans	FALSE	interacts with	Coprococcus_catus (interacts with) Fusicatenibacter_saccharivorans
11	interacts with	Coprococcus_catus (interacts with) Odoribacter_splanchnicus	FALSE	interacts with	Coprococcus_catus (interacts with) Odoribacter_splanchnicus
12	interacts with	Coprococcus_catus (interacts with) Roseburia_hominis	FALSE	interacts with	Coprococcus_catus (interacts with) Roseburia_hominis
11	interacts with	Coprococcus_catus (interacts with) Ruminococcus_bromii	FALSE	interacts with	Coprococcus_catus (interacts with) Ruminococcus_bromii
12	interacts with	Coprococcus_catus (interacts with) Ruminococcus_torques	FALSE	interacts with	Coprococcus_catus (interacts with) Ruminococcus_torques
11	interacts with	Coprococcus_catus (interacts with) Gemmiger_formicilis	FALSE	interacts with	Coprococcus_catus (interacts with) Gemmiger_formicilis
12	interacts with	Coprococcus_catus (interacts with) Eubacterium_ramulus	FALSE	interacts with	Coprococcus_catus (interacts with) Eubacterium_ramulus
12	interacts with	Coprococcus_catus (interacts with) Dorea_longicatena	FALSE	interacts with	Coprococcus_catus (interacts with) Dorea_longicatena
12	interacts with	Coprococcus_catus (interacts with) Dorea_formicigenerans	FALSE	interacts with	Coprococcus_catus (interacts with) Dorea_formicigenerans
12	interacts with	Coprococcus_catus (interacts with) Coprococcus_comes	FALSE	interacts with	Coprococcus_catus (interacts with) Coprococcus_comes
12	interacts with	Parabacteroides_distasonis (interacts with) Bilophila_wadsworthia	FALSE	interacts with	Parabacteroides_distasonis (interacts with) Bilophila_wadsworthia
11	interacts with	Bacteroides_vulgatus (interacts with) Parabacteroides_distasonis	FALSE	interacts with	Bacteroides_vulgatus (interacts with) Parabacteroides_distasonis
11	interacts with	Bacteroides_vulgatus (interacts with) Bacteroides_thetaiotaomicron	FALSE	interacts with	Bacteroides_vulgatus (interacts with) Bacteroides_thetaiotaomicron
11	interacts with	Alistipes_shahii (interacts with) Akkermansia_muciniphila	FALSE	interacts with	Alistipes_shahii (interacts with) Akkermansia_muciniphila
12	interacts with	Alistipes_shahii (interacts with) Bilophila_wadsworthia	FALSE	interacts with	Alistipes_shahii (interacts with) Bilophila_wadsworthia
11	interacts with	Alistipes_shahii (interacts with) Parabacteroides_distasonis	FALSE	interacts with	Alistipes_shahii (interacts with) Parabacteroides_distasonis
11	interacts with	Alistipes_shahii (interacts with) Bacteroides_thetaiotaomicron	FALSE	interacts with	Alistipes_shahii (interacts with) Bacteroides_thetaiotaomicron
12	interacts with	Alistipes_shahii (interacts with) Alistipes_putredinis	FALSE	interacts with	Alistipes_shahii (interacts with) Alistipes_putredinis
12	interacts with	Alistipes_shahii (interacts with) Alistipes_finegoldii	FALSE	interacts with	Alistipes_shahii (interacts with) Alistipes_finegoldii
11	interacts with	Barnesiella_intestinihominis (interacts with) Akkermansia_muciniphila	FALSE	interacts with	Barnesiella_intestinihominis (interacts with) Akkermansia_muciniphila
10	interacts with	Barnesiella_intestinihominis (interacts with) Bacteroides_uniformis	FALSE	interacts with	Barnesiella_intestinihominis (interacts with) Bacteroides_uniformis
12	interacts with	Barnesiella_intestinihominis (interacts with) Alistipes_putredinis	FALSE	interacts with	Barnesiella_intestinihominis (interacts with) Alistipes_putredinis
12	interacts with	Barnesiella_intestinihominis (interacts with) Alistipes_finegoldii	FALSE	interacts with	Barnesiella_intestinihominis (interacts with) Alistipes_finegoldii
12	interacts with	Barnesiella_intestinihominis (interacts with) Alistipes_shahii	FALSE	interacts with	Barnesiella_intestinihominis (interacts with) Alistipes_shahii
11	interacts with	Barnesiella_intestinihominis (interacts with) Bacteroides_caccae	FALSE	interacts with	Barnesiella_intestinihominis (interacts with) Bacteroides_caccae
12	interacts with	Eubacterium_siraeum (interacts with) Akkermansia_muciniphila	FALSE	interacts with	Eubacterium_siraeum (interacts with) Akkermansia_muciniphila
11	interacts with	Eubacterium_siraeum (interacts with) Alistipes_putredinis	FALSE	interacts with	Eubacterium_siraeum (interacts with) Alistipes_putredinis
11	interacts with	Eubacterium_siraeum (interacts with) Alistipes_finegoldii	FALSE	interacts with	Eubacterium_siraeum (interacts with) Alistipes_finegoldii
12	interacts with	Eubacterium_siraeum (interacts with) Alistipes_shahii	FALSE	interacts with	Eubacterium_siraeum (interacts with) Alistipes_shahii
12	interacts with	Eubacterium_siraeum (interacts with) Barnesiella_intestinihominis	FALSE	interacts with	Eubacterium_siraeum (interacts with) Barnesiella_intestinihominis
11	interacts with	Odoribacter_splanchnicus (interacts with) Bilophila_wadsworthia	FALSE	interacts with	Odoribacter_splanchnicus (interacts with) Bilophila_wadsworthia
12	interacts with	Odoribacter_splanchnicus (interacts with) Parabacteroides_distasonis	FALSE	interacts with	Odoribacter_splanchnicus (interacts with) Parabacteroides_distasonis
11	interacts with	Odoribacter_splanchnicus (interacts with) Bacteroides_thetaiotaomicron	FALSE	interacts with	Odoribacter_splanchnicus (interacts with) Bacteroides_thetaiotaomicron
10	interacts with	Odoribacter_splanchnicus (interacts with) Bacteroides_uniformis	FALSE	interacts with	Odoribacter_splanchnicus (interacts with) Bacteroides_uniformis
11	interacts with	Odoribacter_splanchnicus (interacts with) Alistipes_putredinis	FALSE	interacts with	Odoribacter_splanchnicus (interacts with) Alistipes_putredinis
12	interacts with	Odoribacter_splanchnicus (interacts with) Alistipes_finegoldii	FALSE	interacts with	Odoribacter_splanchnicus (interacts with) Alistipes_finegoldii
12	interacts with	Odoribacter_splanchnicus (interacts with) Alistipes_shahii	FALSE	interacts with	Odoribacter_splanchnicus (interacts with) Alistipes_shahii
12	interacts with	Odoribacter_splanchnicus (interacts with) Barnesiella_intestinihominis	FALSE	interacts with	Odoribacter_splanchnicus (interacts with) Barnesiella_intestinihominis
12	interacts with	Odoribacter_splanchnicus (interacts with) Eubacterium_siraeum	FALSE	interacts with	Odoribacter_splanchnicus (interacts with) Eubacterium_siraeum
11	interacts with	Parabacteroides_merdae (interacts with) Bilophila_wadsworthia	FALSE	interacts with	Parabacteroides_merdae (interacts with) Bilophila_wadsworthia
11	interacts with	Parabacteroides_merdae (interacts with) Parabacteroides_distasonis	FALSE	interacts with	Parabacteroides_merdae (interacts with) Parabacteroides_distasonis
10	interacts with	Parabacteroides_merdae (interacts with) Bacteroides_vulgatus	FALSE	interacts with	Parabacteroides_merdae (interacts with) Bacteroides_vulgatus
11	interacts with	Parabacteroides_merdae (interacts with) Alistipes_putredinis	FALSE	interacts with	Parabacteroides_merdae (interacts with) Alistipes_putredinis
12	interacts with	Parabacteroides_merdae (interacts with) Odoribacter_splanchnicus	FALSE	interacts with	Parabacteroides_merdae (interacts with) Odoribacter_splanchnicus
10	interacts with	Roseburia_hominis (interacts with) Alistipes_putredinis	FALSE	interacts with	Roseburia_hominis (interacts with) Alistipes_putredinis
11	interacts with	Roseburia_hominis (interacts with) Alistipes_finegoldii	FALSE	interacts with	Roseburia_hominis (interacts with) Alistipes_finegoldii
12	interacts with	Roseburia_hominis (interacts with) Alistipes_shahii	FALSE	interacts with	Roseburia_hominis (interacts with) Alistipes_shahii
12	interacts with	Roseburia_hominis (interacts with) Barnesiella_intestinihominis	FALSE	interacts with	Roseburia_hominis (interacts with) Barnesiella_intestinihominis
12	interacts with	Roseburia_hominis (interacts with) Eubacterium_hallii	FALSE	interacts with	Roseburia_hominis (interacts with) Eubacterium_hallii
11	interacts with	Roseburia_hominis (interacts with) Eubacterium_siraeum	FALSE	interacts with	Roseburia_hominis (interacts with) Eubacterium_siraeum
9	interacts with	Roseburia_hominis (interacts with) Fusicatenibacter_saccharivorans	FALSE	interacts with	Roseburia_hominis (interacts with) Fusicatenibacter_saccharivorans
10	interacts with	Roseburia_hominis (interacts with) Odoribacter_splanchnicus	FALSE	interacts with	Roseburia_hominis (interacts with) Odoribacter_splanchnicus
12	interacts with	Eubacterium_ramulus (interacts with) Anaerostipes_hadrus	FALSE	interacts with	Eubacterium_ramulus (interacts with) Anaerostipes_hadrus
10	interacts with	Eubacterium_ramulus (interacts with) Alistipes_shahii	FALSE	interacts with	Eubacterium_ramulus (interacts with) Alistipes_shahii
10	interacts with	Eubacterium_ramulus (interacts with) Barnesiella_intestinihominis	FALSE	interacts with	Eubacterium_ramulus (interacts with) Barnesiella_intestinihominis
12	interacts with	Eubacterium_ramulus (interacts with) Eubacterium_hallii	FALSE	interacts with	Eubacterium_ramulus (interacts with) Eubacterium_hallii
10	interacts with	Eubacterium_ramulus (interacts with) Eubacterium_siraeum	FALSE	interacts with	Eubacterium_ramulus (interacts with) Eubacterium_siraeum
10	interacts with	Eubacterium_ramulus (interacts with) Fusicatenibacter_saccharivorans	FALSE	interacts with	Eubacterium_ramulus (interacts with) Fusicatenibacter_saccharivorans
11	interacts with	Eubacterium_ramulus (interacts with) Roseburia_hominis	FALSE	interacts with	Eubacterium_ramulus (interacts with) Roseburia_hominis
9	interacts with	Eubacterium_ramulus (interacts with) Ruminococcus_bromii	FALSE	interacts with	Eubacterium_ramulus (interacts with) Ruminococcus_bromii
12	interacts with	Eubacterium_ramulus (interacts with) Ruminococcus_torques	FALSE	interacts with	Eubacterium_ramulus (interacts with) Ruminococcus_torques
11	interacts with	Eubacterium_ramulus (interacts with) Gemmiger_formicilis	FALSE	interacts with	Eubacterium_ramulus (interacts with) Gemmiger_formicilis
11	interacts with	Dorea_longicatena (interacts with) Anaerostipes_hadrus	FALSE	interacts with	Dorea_longicatena (interacts with) Anaerostipes_hadrus
12	interacts with	Dorea_longicatena (interacts with) Eubacterium_hallii	FALSE	interacts with	Dorea_longicatena (interacts with) Eubacterium_hallii
10	interacts with	Dorea_longicatena (interacts with) Eubacterium_siraeum	FALSE	interacts with	Dorea_longicatena (interacts with) Eubacterium_siraeum
10	interacts with	Dorea_longicatena (interacts with) Fusicatenibacter_saccharivorans	FALSE	interacts with	Dorea_longicatena (interacts with) Fusicatenibacter_saccharivorans
12	interacts with	Dorea_longicatena (interacts with) Ruminococcus_bromii	FALSE	interacts with	Dorea_longicatena (interacts with) Ruminococcus_bromii
11	interacts with	Dorea_longicatena (interacts with) Ruminococcus_torques	FALSE	interacts with	Dorea_longicatena (interacts with) Ruminococcus_torques
10	interacts with	Dorea_longicatena (interacts with) Gemmiger_formicilis	FALSE	interacts with	Dorea_longicatena (interacts with) Gemmiger_formicilis
12	interacts with	Dorea_longicatena (interacts with) Eubacterium_ramulus	FALSE	interacts with	Dorea_longicatena (interacts with) Eubacterium_ramulus
12	interacts with	Dorea_formicigenerans (interacts with) Anaerostipes_hadrus	FALSE	interacts with	Dorea_formicigenerans (interacts with) Anaerostipes_hadrus
12	interacts with	Dorea_formicigenerans (interacts with) Eubacterium_hallii	FALSE	interacts with	Dorea_formicigenerans (interacts with) Eubacterium_hallii
9	interacts with	Dorea_formicigenerans (interacts with) Fusicatenibacter_saccharivorans	FALSE	interacts with	Dorea_formicigenerans (interacts with) Fusicatenibacter_saccharivorans
11	interacts with	Dorea_formicigenerans (interacts with) Roseburia_hominis	FALSE	interacts with	Dorea_formicigenerans (interacts with) Roseburia_hominis
9	interacts with	Dorea_formicigenerans (interacts with) Ruminococcus_bromii	FALSE	interacts with	Dorea_formicigenerans (interacts with) Ruminococcus_bromii
12	interacts with	Dorea_formicigenerans (interacts with) Ruminococcus_torques	FALSE	interacts with	Dorea_formicigenerans (interacts with) Ruminococcus_torques
10	interacts with	Dorea_formicigenerans (interacts with) Gemmiger_formicilis	FALSE	interacts with	Dorea_formicigenerans (interacts with) Gemmiger_formicilis
12	interacts with	Dorea_formicigenerans (interacts with) Eubacterium_ramulus	FALSE	interacts with	Dorea_formicigenerans (interacts with) Eubacterium_ramulus
12	interacts with	Dorea_formicigenerans (interacts with) Dorea_longicatena	FALSE	interacts with	Dorea_formicigenerans (interacts with) Dorea_longicatena
12	interacts with	Coprococcus_comes (interacts with) Anaerostipes_hadrus	FALSE	interacts with	Coprococcus_comes (interacts with) Anaerostipes_hadrus
10	interacts with	Coprococcus_comes (interacts with) Alistipes_putredinis	FALSE	interacts with	Coprococcus_comes (interacts with) Alistipes_putredinis
10	interacts with	Coprococcus_comes (interacts with) Barnesiella_intestinihominis	FALSE	interacts with	Coprococcus_comes (interacts with) Barnesiella_intestinihominis
11	interacts with	Coprococcus_comes (interacts with) Eubacterium_hallii	FALSE	interacts with	Coprococcus_comes (interacts with) Eubacterium_hallii
9	interacts with	Coprococcus_comes (interacts with) Eubacterium_siraeum	FALSE	interacts with	Coprococcus_comes (interacts with) Eubacterium_siraeum
11	interacts with	Coprococcus_comes (interacts with) Roseburia_hominis	FALSE	interacts with	Coprococcus_comes (interacts with) Roseburia_hominis
11	interacts with	Coprococcus_comes (interacts with) Ruminococcus_bromii	FALSE	interacts with	Coprococcus_comes (interacts with) Ruminococcus_bromii
12	interacts with	Coprococcus_comes (interacts with) Ruminococcus_torques	FALSE	interacts with	Coprococcus_comes (interacts with) Ruminococcus_torques
11	interacts with	Coprococcus_comes (interacts with) Gemmiger_formicilis	FALSE	interacts with	Coprococcus_comes (interacts with) Gemmiger_formicilis
12	interacts with	Coprococcus_comes (interacts with) Eubacterium_ramulus	FALSE	interacts with	Coprococcus_comes (interacts with) Eubacterium_ramulus
11	interacts with	Coprococcus_comes (interacts with) Dorea_longicatena	FALSE	interacts with	Coprococcus_comes (interacts with) Dorea_longicatena
12	interacts with	Coprococcus_comes (interacts with) Dorea_formicigenerans	FALSE	interacts with	Coprococcus_comes (interacts with) Dorea_formicigenerans
11	interacts with	Butyricimonas_virosa (interacts with) Akkermansia_muciniphila	FALSE	interacts with	Butyricimonas_virosa (interacts with) Akkermansia_muciniphila
11	interacts with	Butyricimonas_virosa (interacts with) Bilophila_wadsworthia	FALSE	interacts with	Butyricimonas_virosa (interacts with) Bilophila_wadsworthia
11	interacts with	Butyricimonas_virosa (interacts with) Parabacteroides_distasonis	FALSE	interacts with	Butyricimonas_virosa (interacts with) Parabacteroides_distasonis
10	interacts with	Butyricimonas_virosa (interacts with) Bacteroides_thetaiotaomicron	FALSE	interacts with	Butyricimonas_virosa (interacts with) Bacteroides_thetaiotaomicron
11	interacts with	Butyricimonas_virosa (interacts with) Alistipes_putredinis	FALSE	interacts with	Butyricimonas_virosa (interacts with) Alistipes_putredinis
11	interacts with	Butyricimonas_virosa (interacts with) Alistipes_finegoldii	FALSE	interacts with	Butyricimonas_virosa (interacts with) Alistipes_finegoldii
11	interacts with	Butyricimonas_virosa (interacts with) Alistipes_shahii	FALSE	interacts with	Butyricimonas_virosa (interacts with) Alistipes_shahii
11	interacts with	Butyricimonas_virosa (interacts with) Bacteroides_caccae	FALSE	interacts with	Butyricimonas_virosa (interacts with) Bacteroides_caccae
11	interacts with	Butyricimonas_virosa (interacts with) Barnesiella_intestinihominis	FALSE	interacts with	Butyricimonas_virosa (interacts with) Barnesiella_intestinihominis
11	interacts with	Butyricimonas_virosa (interacts with) Eubacterium_siraeum	FALSE	interacts with	Butyricimonas_virosa (interacts with) Eubacterium_siraeum
11	interacts with	Butyricimonas_virosa (interacts with) Odoribacter_splanchnicus	FALSE	interacts with	Butyricimonas_virosa (interacts with) Odoribacter_splanchnicus
11	interacts with	Butyricimonas_virosa (interacts with) Parabacteroides_merdae	FALSE	interacts with	Butyricimonas_virosa (interacts with) Parabacteroides_merdae
10	interacts with	Butyricimonas_virosa (interacts with) Roseburia_hominis	FALSE	interacts with	Butyricimonas_virosa (interacts with) Roseburia_hominis
9	interacts with	Butyricimonas_virosa (interacts with) Coprococcus_comes	FALSE	interacts with	Butyricimonas_virosa (interacts with) Coprococcus_comes
10	interacts with	Bacteroides_stercoris (interacts with) Bacteroides_vulgatus	FALSE	interacts with	Bacteroides_stercoris (interacts with) Bacteroides_vulgatus
9	interacts with	Bacteroides_stercoris (interacts with) Alistipes_shahii	FALSE	interacts with	Bacteroides_stercoris (interacts with) Alistipes_shahii
11	interacts with	Bacteroides_stercoris (interacts with) Bacteroides_caccae	FALSE	interacts with	Bacteroides_stercoris (interacts with) Bacteroides_caccae
9	interacts with	Bacteroides_stercoris (interacts with) Barnesiella_intestinihominis	FALSE	interacts with	Bacteroides_stercoris (interacts with) Barnesiella_intestinihominis
12	interacts with	Bacteroides_stercoris (interacts with) Parabacteroides_merdae	FALSE	interacts with	Bacteroides_stercoris (interacts with) Parabacteroides_merdae
10	interacts with	Collinsella_aerofaciens (interacts with) Alistipes_shahii	FALSE	interacts with	Collinsella_aerofaciens (interacts with) Alistipes_shahii
12	interacts with	Collinsella_aerofaciens (interacts with) Eubacterium_hallii	FALSE	interacts with	Collinsella_aerofaciens (interacts with) Eubacterium_hallii
9	interacts with	Collinsella_aerofaciens (interacts with) Ruminococcus_bromii	FALSE	interacts with	Collinsella_aerofaciens (interacts with) Ruminococcus_bromii
12	interacts with	Collinsella_aerofaciens (interacts with) Ruminococcus_torques	FALSE	interacts with	Collinsella_aerofaciens (interacts with) Ruminococcus_torques
11	interacts with	Collinsella_aerofaciens (interacts with) Gemmiger_formicilis	FALSE	interacts with	Collinsella_aerofaciens (interacts with) Gemmiger_formicilis
11	interacts with	Collinsella_aerofaciens (interacts with) Eubacterium_ramulus	FALSE	interacts with	Collinsella_aerofaciens (interacts with) Eubacterium_ramulus
12	interacts with	Collinsella_aerofaciens (interacts with) Dorea_longicatena	FALSE	interacts with	Collinsella_aerofaciens (interacts with) Dorea_longicatena
12	interacts with	Collinsella_aerofaciens (interacts with) Dorea_formicigenerans	FALSE	interacts with	Collinsella_aerofaciens (interacts with) Dorea_formicigenerans
12	interacts with	Collinsella_aerofaciens (interacts with) Coprococcus_comes	FALSE	interacts with	Collinsella_aerofaciens (interacts with) Coprococcus_comes
12	interacts with	Collinsella_aerofaciens (interacts with) Coprococcus_catus	FALSE	interacts with	Collinsella_aerofaciens (interacts with) Coprococcus_catus
9	interacts with	Bacteroides_coprocola (interacts with) Eubacterium_ramulus	FALSE	interacts with	Bacteroides_coprocola (interacts with) Eubacterium_ramulus
9	interacts with	Bacteroides_coprocola (interacts with) Dorea_formicigenerans	FALSE	interacts with	Bacteroides_coprocola (interacts with) Dorea_formicigenerans
11	interacts with	Bacteroides_clarus (interacts with) Parabacteroides_distasonis	FALSE	interacts with	Bacteroides_clarus (interacts with) Parabacteroides_distasonis
11	interacts with	Bacteroides_clarus (interacts with) Alistipes_putredinis	FALSE	interacts with	Bacteroides_clarus (interacts with) Alistipes_putredinis
10	interacts with	Bacteroides_clarus (interacts with) Alistipes_shahii	FALSE	interacts with	Bacteroides_clarus (interacts with) Alistipes_shahii
10	interacts with	Bacteroides_clarus (interacts with) Bacteroides_caccae	FALSE	interacts with	Bacteroides_clarus (interacts with) Bacteroides_caccae
11	interacts with	Bacteroides_clarus (interacts with) Barnesiella_intestinihominis	FALSE	interacts with	Bacteroides_clarus (interacts with) Barnesiella_intestinihominis
9	interacts with	Bacteroides_clarus (interacts with) Odoribacter_splanchnicus	FALSE	interacts with	Bacteroides_clarus (interacts with) Odoribacter_splanchnicus
10	interacts with	Bacteroides_clarus (interacts with) Butyricimonas_virosa	FALSE	interacts with	Bacteroides_clarus (interacts with) Butyricimonas_virosa
9	interacts with	Victivallis_vadensis (interacts with) Akkermansia_muciniphila	FALSE	interacts with	Victivallis_vadensis (interacts with) Akkermansia_muciniphila
9	interacts with	Victivallis_vadensis (interacts with) Alistipes_shahii	FALSE	interacts with	Victivallis_vadensis (interacts with) Alistipes_shahii
10	interacts with	Victivallis_vadensis (interacts with) Barnesiella_intestinihominis	FALSE	interacts with	Victivallis_vadensis (interacts with) Barnesiella_intestinihominis
9	interacts with	Victivallis_vadensis (interacts with) Eubacterium_siraeum	FALSE	interacts with	Victivallis_vadensis (interacts with) Eubacterium_siraeum
10	interacts with	Victivallis_vadensis (interacts with) Odoribacter_splanchnicus	FALSE	interacts with	Victivallis_vadensis (interacts with) Odoribacter_splanchnicus
9	interacts with	Victivallis_vadensis (interacts with) Parabacteroides_merdae	FALSE	interacts with	Victivallis_vadensis (interacts with) Parabacteroides_merdae
9	interacts with	Victivallis_vadensis (interacts with) Roseburia_hominis	FALSE	interacts with	Victivallis_vadensis (interacts with) Roseburia_hominis
9	interacts with	Victivallis_vadensis (interacts with) Gemmiger_formicilis	FALSE	interacts with	Victivallis_vadensis (interacts with) Gemmiger_formicilis
10	interacts with	Victivallis_vadensis (interacts with) Butyricimonas_virosa	FALSE	interacts with	Victivallis_vadensis (interacts with) Butyricimonas_virosa
9	interacts with	Victivallis_vadensis (interacts with) Collinsella_aerofaciens	FALSE	interacts with	Victivallis_vadensis (interacts with) Collinsella_aerofaciens
10	interacts with	Bacteroides_plebeius (interacts with) Alistipes_shahii	FALSE	interacts with	Bacteroides_plebeius (interacts with) Alistipes_shahii
11	interacts with	Bacteroides_plebeius (interacts with) Parabacteroides_merdae	FALSE	interacts with	Bacteroides_plebeius (interacts with) Parabacteroides_merdae
9	interacts with	Bacteroides_plebeius (interacts with) Roseburia_hominis	FALSE	interacts with	Bacteroides_plebeius (interacts with) Roseburia_hominis
9	interacts with	Bacteroides_plebeius (interacts with) Eubacterium_ramulus	FALSE	interacts with	Bacteroides_plebeius (interacts with) Eubacterium_ramulus
10	interacts with	Bacteroides_plebeius (interacts with) Dorea_longicatena	FALSE	interacts with	Bacteroides_plebeius (interacts with) Dorea_longicatena
9	interacts with	Bacteroides_plebeius (interacts with) Dorea_formicigenerans	FALSE	interacts with	Bacteroides_plebeius (interacts with) Dorea_formicigenerans
9	interacts with	Bacteroides_plebeius (interacts with) Bacteroides_finegoldii	FALSE	interacts with	Bacteroides_plebeius (interacts with) Bacteroides_finegoldii
10	interacts with	Bacteroides_plebeius (interacts with) Bacteroides_coprocola	FALSE	interacts with	Bacteroides_plebeius (interacts with) Bacteroides_coprocola
10	interacts with	Bacteroides_plebeius (interacts with) Catenibacterium_mitsuokai	FALSE	interacts with	Bacteroides_plebeius (interacts with) Catenibacterium_mitsuokai
9	interacts with	Bacteroides_eggerthii (interacts with) Parabacteroides_distasonis	FALSE	interacts with	Bacteroides_eggerthii (interacts with) Parabacteroides_distasonis
10	interacts with	Bacteroides_eggerthii (interacts with) Alistipes_putredinis	FALSE	interacts with	Bacteroides_eggerthii (interacts with) Alistipes_putredinis
12	interacts with	Bacteroides_eggerthii (interacts with) Alistipes_finegoldii	FALSE	interacts with	Bacteroides_eggerthii (interacts with) Alistipes_finegoldii
11	interacts with	Bacteroides_eggerthii (interacts with) Alistipes_shahii	FALSE	interacts with	Bacteroides_eggerthii (interacts with) Alistipes_shahii
11	interacts with	Bacteroides_eggerthii (interacts with) Bacteroides_caccae	FALSE	interacts with	Bacteroides_eggerthii (interacts with) Bacteroides_caccae
12	interacts with	Bacteroides_eggerthii (interacts with) Barnesiella_intestinihominis	FALSE	interacts with	Bacteroides_eggerthii (interacts with) Barnesiella_intestinihominis
10	interacts with	Bacteroides_eggerthii (interacts with) Eubacterium_siraeum	FALSE	interacts with	Bacteroides_eggerthii (interacts with) Eubacterium_siraeum
10	interacts with	Bacteroides_eggerthii (interacts with) Odoribacter_splanchnicus	FALSE	interacts with	Bacteroides_eggerthii (interacts with) Odoribacter_splanchnicus
11	interacts with	Bacteroides_eggerthii (interacts with) Parabacteroides_merdae	FALSE	interacts with	Bacteroides_eggerthii (interacts with) Parabacteroides_merdae
11	interacts with	Bacteroides_eggerthii (interacts with) Eubacterium_ramulus	FALSE	interacts with	Bacteroides_eggerthii (interacts with) Eubacterium_ramulus
10	interacts with	Bacteroides_eggerthii (interacts with) Butyricimonas_virosa	FALSE	interacts with	Bacteroides_eggerthii (interacts with) Butyricimonas_virosa
10	interacts with	Bacteroides_eggerthii (interacts with) Bacteroides_clarus	FALSE	interacts with	Bacteroides_eggerthii (interacts with) Bacteroides_clarus
10	interacts with	Phascolarctobacterium_faecium (interacts with) Akkermansia_muciniphila	FALSE	interacts with	Phascolarctobacterium_faecium (interacts with) Akkermansia_muciniphila
11	interacts with	Phascolarctobacterium_faecium (interacts with) Bilophila_wadsworthia	FALSE	interacts with	Phascolarctobacterium_faecium (interacts with) Bilophila_wadsworthia
11	interacts with	Phascolarctobacterium_faecium (interacts with) Parabacteroides_distasonis	FALSE	interacts with	Phascolarctobacterium_faecium (interacts with) Parabacteroides_distasonis
9	interacts with	Phascolarctobacterium_faecium (interacts with) Alistipes_putredinis	FALSE	interacts with	Phascolarctobacterium_faecium (interacts with) Alistipes_putredinis
10	interacts with	Phascolarctobacterium_faecium (interacts with) Alistipes_shahii	FALSE	interacts with	Phascolarctobacterium_faecium (interacts with) Alistipes_shahii
10	interacts with	Phascolarctobacterium_faecium (interacts with) Bacteroides_caccae	FALSE	interacts with	Phascolarctobacterium_faecium (interacts with) Bacteroides_caccae
11	interacts with	Phascolarctobacterium_faecium (interacts with) Odoribacter_splanchnicus	FALSE	interacts with	Phascolarctobacterium_faecium (interacts with) Odoribacter_splanchnicus
9	interacts with	Phascolarctobacterium_faecium (interacts with) Parabacteroides_merdae	FALSE	interacts with	Phascolarctobacterium_faecium (interacts with) Parabacteroides_merdae
10	interacts with	Phascolarctobacterium_faecium (interacts with) Flavonifractor_plautii	FALSE	interacts with	Phascolarctobacterium_faecium (interacts with) Flavonifractor_plautii
9	interacts with	Phascolarctobacterium_faecium (interacts with) Eggerthella_lenta	FALSE	interacts with	Phascolarctobacterium_faecium (interacts with) Eggerthella_lenta
10	interacts with	Desulfovibrio_piger (interacts with) Alistipes_putredinis	FALSE	interacts with	Desulfovibrio_piger (interacts with) Alistipes_putredinis
10	interacts with	Desulfovibrio_piger (interacts with) Alistipes_shahii	FALSE	interacts with	Desulfovibrio_piger (interacts with) Alistipes_shahii
10	interacts with	Desulfovibrio_piger (interacts with) Barnesiella_intestinihominis	FALSE	interacts with	Desulfovibrio_piger (interacts with) Barnesiella_intestinihominis
10	interacts with	Desulfovibrio_piger (interacts with) Odoribacter_splanchnicus	FALSE	interacts with	Desulfovibrio_piger (interacts with) Odoribacter_splanchnicus
11	interacts with	Desulfovibrio_piger (interacts with) Parabacteroides_merdae	FALSE	interacts with	Desulfovibrio_piger (interacts with) Parabacteroides_merdae
9	interacts with	Desulfovibrio_piger (interacts with) Roseburia_hominis	FALSE	interacts with	Desulfovibrio_piger (interacts with) Roseburia_hominis
10	interacts with	Desulfovibrio_piger (interacts with) Ruminococcus_torques	FALSE	interacts with	Desulfovibrio_piger (interacts with) Ruminococcus_torques
11	interacts with	Desulfovibrio_piger (interacts with) Dorea_formicigenerans	FALSE	interacts with	Desulfovibrio_piger (interacts with) Dorea_formicigenerans
10	interacts with	Desulfovibrio_piger (interacts with) Coprococcus_comes	FALSE	interacts with	Desulfovibrio_piger (interacts with) Coprococcus_comes
10	interacts with	Desulfovibrio_piger (interacts with) Butyricimonas_virosa	FALSE	interacts with	Desulfovibrio_piger (interacts with) Butyricimonas_virosa
10	interacts with	Desulfovibrio_piger (interacts with) Bacteroides_stercoris	FALSE	interacts with	Desulfovibrio_piger (interacts with) Bacteroides_stercoris
10	interacts with	Desulfovibrio_piger (interacts with) Collinsella_aerofaciens	FALSE	interacts with	Desulfovibrio_piger (interacts with) Collinsella_aerofaciens
10	interacts with	Desulfovibrio_piger (interacts with) Bacteroides_eggerthii	FALSE	interacts with	Desulfovibrio_piger (interacts with) Bacteroides_eggerthii
9	interacts with	Bacteroides_salyersiae (interacts with) Parabacteroides_distasonis	FALSE	interacts with	Bacteroides_salyersiae (interacts with) Parabacteroides_distasonis
9	interacts with	Bacteroides_salyersiae (interacts with) Alistipes_putredinis	FALSE	interacts with	Bacteroides_salyersiae (interacts with) Alistipes_putredinis
11	interacts with	Bacteroides_salyersiae (interacts with) Alistipes_shahii	FALSE	interacts with	Bacteroides_salyersiae (interacts with) Alistipes_shahii
10	interacts with	Bacteroides_salyersiae (interacts with) Bacteroides_caccae	FALSE	interacts with	Bacteroides_salyersiae (interacts with) Bacteroides_caccae
10	interacts with	Bacteroides_salyersiae (interacts with) Odoribacter_splanchnicus	FALSE	interacts with	Bacteroides_salyersiae (interacts with) Odoribacter_splanchnicus
11	interacts with	Bacteroides_salyersiae (interacts with) Parabacteroides_merdae	FALSE	interacts with	Bacteroides_salyersiae (interacts with) Parabacteroides_merdae
10	interacts with	Bacteroides_salyersiae (interacts with) Eubacterium_ramulus	FALSE	interacts with	Bacteroides_salyersiae (interacts with) Eubacterium_ramulus
10	interacts with	Bacteroides_salyersiae (interacts with) Butyricimonas_virosa	FALSE	interacts with	Bacteroides_salyersiae (interacts with) Butyricimonas_virosa
10	interacts with	Bacteroides_salyersiae (interacts with) Bacteroides_stercoris	FALSE	interacts with	Bacteroides_salyersiae (interacts with) Bacteroides_stercoris
10	interacts with	Bacteroides_salyersiae (interacts with) Bacteroides_clarus	FALSE	interacts with	Bacteroides_salyersiae (interacts with) Bacteroides_clarus
9	interacts with	Bacteroides_salyersiae (interacts with) Parabacteroides_goldsteinii	FALSE	interacts with	Bacteroides_salyersiae (interacts with) Parabacteroides_goldsteinii
10	interacts with	Bacteroides_salyersiae (interacts with) Bacteroides_plebeius	FALSE	interacts with	Bacteroides_salyersiae (interacts with) Bacteroides_plebeius
9	interacts with	Bacteroides_salyersiae (interacts with) Bacteroides_eggerthii	FALSE	interacts with	Bacteroides_salyersiae (interacts with) Bacteroides_eggerthii
9	interacts with	Bacteroides_salyersiae (interacts with) Phascolarctobacterium_faecium	FALSE	interacts with	Bacteroides_salyersiae (interacts with) Phascolarctobacterium_faecium
10	interacts with	Prevotella_copri (interacts with) Eubacterium_siraeum	FALSE	interacts with	Prevotella_copri (interacts with) Eubacterium_siraeum
9	interacts with	Prevotella_copri (interacts with) Parabacteroides_merdae	FALSE	interacts with	Prevotella_copri (interacts with) Parabacteroides_merdae
10	interacts with	Prevotella_copri (interacts with) Dorea_longicatena	FALSE	interacts with	Prevotella_copri (interacts with) Dorea_longicatena
9	interacts with	Prevotella_copri (interacts with) Coprococcus_comes	FALSE	interacts with	Prevotella_copri (interacts with) Coprococcus_comes
10	interacts with	Prevotella_copri (interacts with) Butyricimonas_virosa	FALSE	interacts with	Prevotella_copri (interacts with) Butyricimonas_virosa
10	interacts with	Prevotella_copri (interacts with) Collinsella_aerofaciens	FALSE	interacts with	Prevotella_copri (interacts with) Collinsella_aerofaciens
10	interacts with	Prevotella_copri (interacts with) Bacteroides_coprocola	FALSE	interacts with	Prevotella_copri (interacts with) Bacteroides_coprocola
9	interacts with	Prevotella_copri (interacts with) Victivallis_vadensis	FALSE	interacts with	Prevotella_copri (interacts with) Victivallis_vadensis
9	interacts with	Prevotella_copri (interacts with) Prevotella_stercorea	FALSE	interacts with	Prevotella_copri (interacts with) Prevotella_stercorea
10	interacts with	Prevotella_copri (interacts with) Catenibacterium_mitsuokai	FALSE	interacts with	Prevotella_copri (interacts with) Catenibacterium_mitsuokai
10	interacts with	Prevotella_copri (interacts with) Bacteroides_plebeius	FALSE	interacts with	Prevotella_copri (interacts with) Bacteroides_plebeius
10	interacts with	Prevotella_copri (interacts with) Desulfovibrio_piger	FALSE	interacts with	Prevotella_copri (interacts with) Desulfovibrio_piger
10	interacts with	Prevotella_copri (interacts with) Allisonella_histaminiformans	FALSE	interacts with	Prevotella_copri (interacts with) Allisonella_histaminiformans
11	interacts with	Paraprevotella_clara (interacts with) Alistipes_shahii	FALSE	interacts with	Paraprevotella_clara (interacts with) Alistipes_shahii
9	interacts with	Paraprevotella_clara (interacts with) Bacteroides_caccae	FALSE	interacts with	Paraprevotella_clara (interacts with) Bacteroides_caccae
9	interacts with	Paraprevotella_clara (interacts with) Barnesiella_intestinihominis	FALSE	interacts with	Paraprevotella_clara (interacts with) Barnesiella_intestinihominis
12	interacts with	Paraprevotella_clara (interacts with) Eubacterium_siraeum	FALSE	interacts with	Paraprevotella_clara (interacts with) Eubacterium_siraeum
11	interacts with	Paraprevotella_clara (interacts with) Parabacteroides_merdae	FALSE	interacts with	Paraprevotella_clara (interacts with) Parabacteroides_merdae
9	interacts with	Paraprevotella_clara (interacts with) Eubacterium_ramulus	FALSE	interacts with	Paraprevotella_clara (interacts with) Eubacterium_ramulus
10	interacts with	Paraprevotella_clara (interacts with) Dorea_longicatena	FALSE	interacts with	Paraprevotella_clara (interacts with) Dorea_longicatena
10	interacts with	Paraprevotella_clara (interacts with) Coprococcus_comes	FALSE	interacts with	Paraprevotella_clara (interacts with) Coprococcus_comes
10	interacts with	Paraprevotella_clara (interacts with) Butyricimonas_virosa	FALSE	interacts with	Paraprevotella_clara (interacts with) Butyricimonas_virosa
10	interacts with	Paraprevotella_clara (interacts with) Bacteroides_stercoris	FALSE	interacts with	Paraprevotella_clara (interacts with) Bacteroides_stercoris
9	interacts with	Paraprevotella_clara (interacts with) Collinsella_aerofaciens	FALSE	interacts with	Paraprevotella_clara (interacts with) Collinsella_aerofaciens
10	interacts with	Paraprevotella_clara (interacts with) Catenibacterium_mitsuokai	FALSE	interacts with	Paraprevotella_clara (interacts with) Catenibacterium_mitsuokai
10	interacts with	Paraprevotella_clara (interacts with) Bacteroides_plebeius	FALSE	interacts with	Paraprevotella_clara (interacts with) Bacteroides_plebeius
11	interacts with	Paraprevotella_clara (interacts with) Bacteroides_eggerthii	FALSE	interacts with	Paraprevotella_clara (interacts with) Bacteroides_eggerthii
9	interacts with	Paraprevotella_clara (interacts with) Desulfovibrio_piger	FALSE	interacts with	Paraprevotella_clara (interacts with) Desulfovibrio_piger
10	interacts with	Paraprevotella_clara (interacts with) Bacteroides_salyersiae	FALSE	interacts with	Paraprevotella_clara (interacts with) Bacteroides_salyersiae
11	interacts with	Paraprevotella_clara (interacts with) Prevotella_copri	FALSE	interacts with	Paraprevotella_clara (interacts with) Prevotella_copri
10	interacts with	Phascolarctobacterium_succinatutens (interacts with) Alistipes_shahii	FALSE	interacts with	Phascolarctobacterium_succinatutens (interacts with) Alistipes_shahii
11	interacts with	Phascolarctobacterium_succinatutens (interacts with) Roseburia_hominis	FALSE	interacts with	Phascolarctobacterium_succinatutens (interacts with) Roseburia_hominis
10	interacts with	Phascolarctobacterium_succinatutens (interacts with) Ruminococcus_torques	FALSE	interacts with	Phascolarctobacterium_succinatutens (interacts with) Ruminococcus_torques
11	interacts with	Phascolarctobacterium_succinatutens (interacts with) Dorea_longicatena	FALSE	interacts with	Phascolarctobacterium_succinatutens (interacts with) Dorea_longicatena
11	interacts with	Phascolarctobacterium_succinatutens (interacts with) Dorea_formicigenerans	FALSE	interacts with	Phascolarctobacterium_succinatutens (interacts with) Dorea_formicigenerans
10	interacts with	Phascolarctobacterium_succinatutens (interacts with) Coprococcus_comes	FALSE	interacts with	Phascolarctobacterium_succinatutens (interacts with) Coprococcus_comes
10	interacts with	Phascolarctobacterium_succinatutens (interacts with) Butyricimonas_virosa	FALSE	interacts with	Phascolarctobacterium_succinatutens (interacts with) Butyricimonas_virosa
11	interacts with	Phascolarctobacterium_succinatutens (interacts with) Collinsella_aerofaciens	FALSE	interacts with	Phascolarctobacterium_succinatutens (interacts with) Collinsella_aerofaciens
9	interacts with	Phascolarctobacterium_succinatutens (interacts with) Desulfovibrio_piger	FALSE	interacts with	Phascolarctobacterium_succinatutens (interacts with) Desulfovibrio_piger
11	interacts with	Phascolarctobacterium_succinatutens (interacts with) Prevotella_copri	FALSE	interacts with	Phascolarctobacterium_succinatutens (interacts with) Prevotella_copri
11	interacts with	Phascolarctobacterium_succinatutens (interacts with) Paraprevotella_clara	FALSE	interacts with	Phascolarctobacterium_succinatutens (interacts with) Paraprevotella_clara
9	interacts with	Phascolarctobacterium_succinatutens (interacts with) Ruminococcus_callidus	FALSE	interacts with	Phascolarctobacterium_succinatutens (interacts with) Ruminococcus_callidus
9	interacts with	Roseburia_inulinivorans (interacts with) Barnesiella_intestinihominis	FALSE	interacts with	Roseburia_inulinivorans (interacts with) Barnesiella_intestinihominis
9	interacts with	Roseburia_inulinivorans (interacts with) Eubacterium_hallii	FALSE	interacts with	Roseburia_inulinivorans (interacts with) Eubacterium_hallii
9	interacts with	Roseburia_inulinivorans (interacts with) Fusicatenibacter_saccharivorans	FALSE	interacts with	Roseburia_inulinivorans (interacts with) Fusicatenibacter_saccharivorans
11	interacts with	Roseburia_inulinivorans (interacts with) Roseburia_hominis	FALSE	interacts with	Roseburia_inulinivorans (interacts with) Roseburia_hominis
11	interacts with	Roseburia_inulinivorans (interacts with) Ruminococcus_torques	FALSE	interacts with	Roseburia_inulinivorans (interacts with) Ruminococcus_torques
11	interacts with	Roseburia_inulinivorans (interacts with) Gemmiger_formicilis	FALSE	interacts with	Roseburia_inulinivorans (interacts with) Gemmiger_formicilis
12	interacts with	Roseburia_inulinivorans (interacts with) Eubacterium_ramulus	FALSE	interacts with	Roseburia_inulinivorans (interacts with) Eubacterium_ramulus
12	interacts with	Roseburia_inulinivorans (interacts with) Dorea_longicatena	FALSE	interacts with	Roseburia_inulinivorans (interacts with) Dorea_longicatena
12	interacts with	Roseburia_inulinivorans (interacts with) Dorea_formicigenerans	FALSE	interacts with	Roseburia_inulinivorans (interacts with) Dorea_formicigenerans
10	interacts with	Roseburia_inulinivorans (interacts with) Coprococcus_comes	FALSE	interacts with	Roseburia_inulinivorans (interacts with) Coprococcus_comes
10	interacts with	Roseburia_inulinivorans (interacts with) Coprococcus_catus	FALSE	interacts with	Roseburia_inulinivorans (interacts with) Coprococcus_catus
11	interacts with	Roseburia_inulinivorans (interacts with) Bacteroides_stercoris	FALSE	interacts with	Roseburia_inulinivorans (interacts with) Bacteroides_stercoris
9	interacts with	Roseburia_inulinivorans (interacts with) Collinsella_aerofaciens	FALSE	interacts with	Roseburia_inulinivorans (interacts with) Collinsella_aerofaciens
10	interacts with	Roseburia_inulinivorans (interacts with) Haemophilus_parainfluenzae	FALSE	interacts with	Roseburia_inulinivorans (interacts with) Haemophilus_parainfluenzae
10	interacts with	Roseburia_inulinivorans (interacts with) Turicibacter_sanguinis	FALSE	interacts with	Roseburia_inulinivorans (interacts with) Turicibacter_sanguinis
10	interacts with	Roseburia_inulinivorans (interacts with) Clostridium_disporicum	FALSE	interacts with	Roseburia_inulinivorans (interacts with) Clostridium_disporicum
12	interacts with	Roseburia_inulinivorans (interacts with) Veillonella_dispar	FALSE	interacts with	Roseburia_inulinivorans (interacts with) Veillonella_dispar
9	interacts with	Roseburia_inulinivorans (interacts with) Bacteroides_plebeius	FALSE	interacts with	Roseburia_inulinivorans (interacts with) Bacteroides_plebeius
9	interacts with	Roseburia_inulinivorans (interacts with) Desulfovibrio_piger	FALSE	interacts with	Roseburia_inulinivorans (interacts with) Desulfovibrio_piger
9	interacts with	Roseburia_inulinivorans (interacts with) Allisonella_histaminiformans	FALSE	interacts with	Roseburia_inulinivorans (interacts with) Allisonella_histaminiformans
10	interacts with	Roseburia_inulinivorans (interacts with) Prevotella_copri	FALSE	interacts with	Roseburia_inulinivorans (interacts with) Prevotella_copri
9	interacts with	Roseburia_inulinivorans (interacts with) Ruminococcus_callidus	FALSE	interacts with	Roseburia_inulinivorans (interacts with) Ruminococcus_callidus
9	interacts with	Roseburia_inulinivorans (interacts with) Phascolarctobacterium_succinatutens	FALSE	interacts with	Roseburia_inulinivorans (interacts with) Phascolarctobacterium_succinatutens
9	interacts with	Coprobacter_fastidiosus (interacts with) Akkermansia_muciniphila	FALSE	interacts with	Coprobacter_fastidiosus (interacts with) Akkermansia_muciniphila
10	interacts with	Coprobacter_fastidiosus (interacts with) Bilophila_wadsworthia	FALSE	interacts with	Coprobacter_fastidiosus (interacts with) Bilophila_wadsworthia
10	interacts with	Coprobacter_fastidiosus (interacts with) Parabacteroides_distasonis	FALSE	interacts with	Coprobacter_fastidiosus (interacts with) Parabacteroides_distasonis
10	interacts with	Coprobacter_fastidiosus (interacts with) Alistipes_putredinis	FALSE	interacts with	Coprobacter_fastidiosus (interacts with) Alistipes_putredinis
10	interacts with	Coprobacter_fastidiosus (interacts with) Alistipes_finegoldii	FALSE	interacts with	Coprobacter_fastidiosus (interacts with) Alistipes_finegoldii
10	interacts with	Coprobacter_fastidiosus (interacts with) Alistipes_shahii	FALSE	interacts with	Coprobacter_fastidiosus (interacts with) Alistipes_shahii
11	interacts with	Coprobacter_fastidiosus (interacts with) Barnesiella_intestinihominis	FALSE	interacts with	Coprobacter_fastidiosus (interacts with) Barnesiella_intestinihominis
9	interacts with	Coprobacter_fastidiosus (interacts with) Eubacterium_siraeum	FALSE	interacts with	Coprobacter_fastidiosus (interacts with) Eubacterium_siraeum
10	interacts with	Coprobacter_fastidiosus (interacts with) Odoribacter_splanchnicus	FALSE	interacts with	Coprobacter_fastidiosus (interacts with) Odoribacter_splanchnicus
10	interacts with	Coprobacter_fastidiosus (interacts with) Parabacteroides_merdae	FALSE	interacts with	Coprobacter_fastidiosus (interacts with) Parabacteroides_merdae
9	interacts with	Coprobacter_fastidiosus (interacts with) Roseburia_hominis	FALSE	interacts with	Coprobacter_fastidiosus (interacts with) Roseburia_hominis
10	interacts with	Coprobacter_fastidiosus (interacts with) Coprococcus_comes	FALSE	interacts with	Coprobacter_fastidiosus (interacts with) Coprococcus_comes
10	interacts with	Coprobacter_fastidiosus (interacts with) Coprococcus_catus	FALSE	interacts with	Coprobacter_fastidiosus (interacts with) Coprococcus_catus
9	interacts with	Coprobacter_fastidiosus (interacts with) Butyricimonas_virosa	FALSE	interacts with	Coprobacter_fastidiosus (interacts with) Butyricimonas_virosa
10	interacts with	Coprobacter_fastidiosus (interacts with) Bacteroides_clarus	FALSE	interacts with	Coprobacter_fastidiosus (interacts with) Bacteroides_clarus
10	interacts with	Coprobacter_fastidiosus (interacts with) Bacteroides_eggerthii	FALSE	interacts with	Coprobacter_fastidiosus (interacts with) Bacteroides_eggerthii
10	interacts with	Bacteroides_massiliensis (interacts with) Parabacteroides_distasonis	FALSE	interacts with	Bacteroides_massiliensis (interacts with) Parabacteroides_distasonis
11	interacts with	Bacteroides_massiliensis (interacts with) Bacteroides_vulgatus	FALSE	interacts with	Bacteroides_massiliensis (interacts with) Bacteroides_vulgatus
11	interacts with	Bacteroides_massiliensis (interacts with) Alistipes_shahii	FALSE	interacts with	Bacteroides_massiliensis (interacts with) Alistipes_shahii
9	interacts with	Bacteroides_massiliensis (interacts with) Barnesiella_intestinihominis	FALSE	interacts with	Bacteroides_massiliensis (interacts with) Barnesiella_intestinihominis
11	interacts with	Bacteroides_massiliensis (interacts with) Eubacterium_siraeum	FALSE	interacts with	Bacteroides_massiliensis (interacts with) Eubacterium_siraeum
9	interacts with	Bacteroides_massiliensis (interacts with) Odoribacter_splanchnicus	FALSE	interacts with	Bacteroides_massiliensis (interacts with) Odoribacter_splanchnicus
10	interacts with	Bacteroides_massiliensis (interacts with) Parabacteroides_merdae	FALSE	interacts with	Bacteroides_massiliensis (interacts with) Parabacteroides_merdae
10	interacts with	Bacteroides_massiliensis (interacts with) Roseburia_hominis	FALSE	interacts with	Bacteroides_massiliensis (interacts with) Roseburia_hominis
12	interacts with	Bacteroides_massiliensis (interacts with) Eubacterium_ramulus	FALSE	interacts with	Bacteroides_massiliensis (interacts with) Eubacterium_ramulus
12	interacts with	Bacteroides_massiliensis (interacts with) Dorea_longicatena	FALSE	interacts with	Bacteroides_massiliensis (interacts with) Dorea_longicatena
11	interacts with	Bacteroides_massiliensis (interacts with) Dorea_formicigenerans	FALSE	interacts with	Bacteroides_massiliensis (interacts with) Dorea_formicigenerans
12	interacts with	Bacteroides_massiliensis (interacts with) Coprococcus_comes	FALSE	interacts with	Bacteroides_massiliensis (interacts with) Coprococcus_comes
10	interacts with	Bacteroides_massiliensis (interacts with) Butyricimonas_virosa	FALSE	interacts with	Bacteroides_massiliensis (interacts with) Butyricimonas_virosa
11	interacts with	Bacteroides_massiliensis (interacts with) Bacteroides_stercoris	FALSE	interacts with	Bacteroides_massiliensis (interacts with) Bacteroides_stercoris
11	interacts with	Bacteroides_massiliensis (interacts with) Collinsella_aerofaciens	FALSE	interacts with	Bacteroides_massiliensis (interacts with) Collinsella_aerofaciens
10	interacts with	Bacteroides_massiliensis (interacts with) Bacteroides_coprocola	FALSE	interacts with	Bacteroides_massiliensis (interacts with) Bacteroides_coprocola
9	interacts with	Bacteroides_massiliensis (interacts with) Bacteroides_clarus	FALSE	interacts with	Bacteroides_massiliensis (interacts with) Bacteroides_clarus
9	interacts with	Bacteroides_massiliensis (interacts with) Victivallis_vadensis	FALSE	interacts with	Bacteroides_massiliensis (interacts with) Victivallis_vadensis
11	interacts with	Bacteroides_massiliensis (interacts with) Bacteroides_plebeius	FALSE	interacts with	Bacteroides_massiliensis (interacts with) Bacteroides_plebeius
12	interacts with	Bacteroides_massiliensis (interacts with) Bacteroides_eggerthii	FALSE	interacts with	Bacteroides_massiliensis (interacts with) Bacteroides_eggerthii
10	interacts with	Bacteroides_massiliensis (interacts with) Phascolarctobacterium_faecium	FALSE	interacts with	Bacteroides_massiliensis (interacts with) Phascolarctobacterium_faecium
9	interacts with	Bacteroides_massiliensis (interacts with) Desulfovibrio_piger	FALSE	interacts with	Bacteroides_massiliensis (interacts with) Desulfovibrio_piger
11	interacts with	Bacteroides_massiliensis (interacts with) Bacteroides_salyersiae	FALSE	interacts with	Bacteroides_massiliensis (interacts with) Bacteroides_salyersiae
10	interacts with	Bacteroides_massiliensis (interacts with) Prevotella_copri	FALSE	interacts with	Bacteroides_massiliensis (interacts with) Prevotella_copri
11	interacts with	Bacteroides_massiliensis (interacts with) Paraprevotella_clara	FALSE	interacts with	Bacteroides_massiliensis (interacts with) Paraprevotella_clara
11	interacts with	Bacteroides_massiliensis (interacts with) Phascolarctobacterium_succinatutens	FALSE	interacts with	Bacteroides_massiliensis (interacts with) Phascolarctobacterium_succinatutens
11	interacts with	Bacteroides_massiliensis (interacts with) Roseburia_inulinivorans	FALSE	interacts with	Bacteroides_massiliensis (interacts with) Roseburia_inulinivorans
10	interacts with	Bacteroides_massiliensis (interacts with) Coprobacter_fastidiosus	FALSE	interacts with	Bacteroides_massiliensis (interacts with) Coprobacter_fastidiosus

## Sheet: Figure5_NodeList
BroadGroup	healthy_association	selected	shared name
Other	Other	FALSE	Bacteroides_fragilis
Other	Positive	FALSE	Parabacteroides_johnsonii
Other	Other	FALSE	Bacteroides_thetaiotaomicron
Other	Other	FALSE	Bifidobacterium_bifidum
G2	Positive	FALSE	Clostridium_symbiosum
G2	Positive	FALSE	Clostridium_citroniae
G2	Positive	FALSE	Clostridium_clostridioforme
G2	Other	FALSE	Clostridium_nexile
G2	Positive	FALSE	Ruminococcus_gnavus
Other	Other	FALSE	Clostridium_spiroforme
G2	Other	FALSE	Gordonibacter_pamelaeae
G2	Positive	FALSE	Clostridium_innocuum
G2	Positive	FALSE	Clostridium_hathewayi
Other	Positive	FALSE	Anaerotruncus_colihominis
G2	Positive	FALSE	Clostridium_ramosum
Other	Other	FALSE	Coprobacillus_cateniformis
G2	Other	FALSE	Streptococcus_mutans
G2	Other	FALSE	Actinomyces_odontolyticus
Other	Other	FALSE	Streptococcus_thermophilus
		FALSE	Dialister_invisus
G2	Other	FALSE	Bifidobacterium_dentium
G2	Other	FALSE	Rothia_mucilaginosa
G2	Other	FALSE	Veillonella_atypica
G2	Other	FALSE	Veillonella_parvula
G2	Other	FALSE	Streptococcus_sanguinis
Other	Other	FALSE	Bacteroides_finegoldii
G1	Other	FALSE	Slackia_isoflavoniconvertens
G2	Positive	FALSE	Flavonifractor_plautii
G2	Positive	FALSE	Eggerthella_lenta
Other	Positive	FALSE	Bacteroides_uniformis
Other	Other	FALSE	Bacteroides_nordii
Other	Other	FALSE	Parabacteroides_goldsteinii
Other	Other	FALSE	Acidaminococcus_intestini
		FALSE	Prevotella_stercorea
G1	Other	FALSE	Bacteroides_caccae
G1	Negative	FALSE	Catenibacterium_mitsuokai
G1	Other	FALSE	Ruminococcus_torques
Other	Other	FALSE	Turicibacter_sanguinis
G1	Other	FALSE	Bacteroides_intestinalis
Other	Other	FALSE	Clostridium_disporicum
G2	Other	FALSE	Veillonella_dispar
G1	Negative	FALSE	Ruminococcus_bromii
Other	Negative	FALSE	Anaerostipes_hadrus
G1	Other	FALSE	Fusicatenibacter_saccharivorans
Other	Negative	FALSE	Haemophilus_parainfluenzae
Other	Other	FALSE	Parasutterella_excrementihominis
Other	Other	FALSE	Adlercreutzia_equolifaciens
G1	Negative	FALSE	Eubacterium_rectale
G1	Negative	FALSE	Eubacterium_hallii
G1	Negative	FALSE	Gemmiger_formicilis
G1	Other	FALSE	Bifidobacterium_adolescentis
G1	Negative	FALSE	Allisonella_histaminiformans
G1	Negative	FALSE	Ruminococcus_callidus
G1	Negative	FALSE	Roseburia_intestinalis
G1	Negative	FALSE	Roseburia_faecis
G1	Negative	FALSE	Eubacterium_eligens
G1	Negative	FALSE	Ruminococcus_lactaris
G1	Other	FALSE	Lachnospira_pectinoschiza
G1	Negative	FALSE	Faecalibacterium_prausnitzii
G1	Negative	FALSE	Eubacterium_ventriosum
G1	Negative	FALSE	Coprococcus_eutactus
G1	Other	FALSE	Akkermansia_muciniphila
G1	Other	FALSE	Bilophila_wadsworthia
G1	Other	FALSE	Alistipes_putredinis
G1	Other	FALSE	Alistipes_finegoldii
G1	Negative	FALSE	Coprococcus_catus
Other	Positive	FALSE	Parabacteroides_distasonis
Other	Other	FALSE	Bacteroides_vulgatus
G1	Negative	FALSE	Alistipes_shahii
G1	Negative	FALSE	Barnesiella_intestinihominis
G1	Negative	FALSE	Eubacterium_siraeum
G1	Negative	FALSE	Odoribacter_splanchnicus
G1	Other	FALSE	Parabacteroides_merdae
G1	Negative	FALSE	Roseburia_hominis
G1	Negative	FALSE	Eubacterium_ramulus
G1	Negative	FALSE	Dorea_longicatena
G1	Negative	FALSE	Dorea_formicigenerans
G1	Negative	FALSE	Coprococcus_comes
G1	Other	FALSE	Butyricimonas_virosa
G1	Other	FALSE	Bacteroides_stercoris
G1	Negative	FALSE	Collinsella_aerofaciens
G1	Other	FALSE	Bacteroides_coprocola
G1	Other	FALSE	Bacteroides_clarus
G1	Negative	FALSE	Victivallis_vadensis
Other	Other	FALSE	Bacteroides_plebeius
Other	Other	FALSE	Bacteroides_eggerthii
Other	Other	FALSE	Phascolarctobacterium_faecium
G1	Negative	FALSE	Desulfovibrio_piger
Other	Other	FALSE	Bacteroides_salyersiae
G1	Negative	FALSE	Prevotella_copri
G1	Negative	FALSE	Paraprevotella_clara
G1	Negative	FALSE	Phascolarctobacterium_succinatutens
G1	Other	FALSE	Roseburia_inulinivorans
G1	Other	FALSE	Coprobacter_fastidiosus
G1	Other	FALSE	Bacteroides_massiliensis
