# Supplementary material for: Toward an improved definition of a healthy microbiome for healthy aging
Source: Nat Aging. 2022 Nov 17;2(11):1054–69. doi: 10.1038/s43587-022-00306-9 (PMC10154212; doi:10.1038/s43587-022-00306-9)
Supplement: Supplementary file 7 — Numerical data tables for Extended Data Fig. 9. [file 43587_2022_306_MOESM7_ESM.xlsx]

## Sheet: A
Data Frame utilized in Forest Plot
	ri	ni	yi	vi	ci.ub	ci.lb
HMP_2019_ibdmdb	-0.0607611	117	-0.0608	0.0088	0.122735	-0.244407
AsnicarF_2021	-0.0513522	127	-0.0514	0.0081	0.124616	-0.227411
NielsenHB_2014	-0.0273765	68	-0.0274	0.0154	0.215725	-0.270491
WirbelJ_2018	0.114167	67	0.1147	0.0156	0.359667	-0.130333
ZellerG_2014	-0.0898603	109	-0.0901	0.0094	0.100269	-0.280475
ISC	-0.217152	202	-0.2207	0.005	-0.0817243	-0.359606
QinJ_2012	-0.0969133	71	-0.0972	0.0147	0.140466	-0.334903
YachidaS_2019	0.0181532	393	0.0182	0.0026	0.117404	-0.0810932
AG	-0.00732146	1023	-0.0073	0.001	0.0540484	-0.0686916
HE	-0.0389047	2434	-0.0389	0.0004	0.000828041	-0.0786768
Odamaki	-0.133843	116	-0.1347	0.0088	0.0497306	-0.319032
LogMPie	0.0257214	51	0.0257	0.0208	0.308629	-0.257175
Random-Effects Model (k = 12; tau^2 estimator: REML)
Test for Heterogeneity:
Q(df = 11) = 12.1869, p-val = 0.3498
Model Results:
estimate se zval pval ci.lb ci.ub
-0.0373 0.0145 -2.5677 0.0102 -0.0657 -0.0088 *
---
Signif. codes: 0 ‘***’ 0.001 ‘**’ 0.01 ‘*’ 0.05 ‘.’ 0.1 ‘ ’ 1
Random Effect Model outputs

## Sheet: B
Data Frame utilized in Forest Plot
dataset	ri	ni	yi	vi	ci.ub	ci.lb
HMP_2019_ibdmdb	-0.303332	44	-0.313185	0.0243902	-0.00708488	-0.619286
AsnicarF_2021	-0.0513522	127	-0.0513974	0.00806452	0.124616	-0.227411
NielsenHB_2014	-0.0354943	60	-0.0355092	0.0175439	0.224099	-0.295118
WirbelJ_2018	0.302464	27	0.31223	0.0416667	0.712313	-0.0878535
ZellerG_2014	0.0301645	41	0.0301736	0.0263158	0.348128	-0.28778
ISC	-0.162567	141	-0.164023	0.00724638	0.00282358	-0.330869
QinJ_2012	0.149583	14	0.150714	0.0909091	0.741677	-0.440248
YachidaS_2019	-0.00878182	151	-0.00878204	0.00675676	0.152329	-0.169893
AG	-0.039954	592	-0.0399752	0.00169779	0.0407852	-0.120736
HE	-0.0551865	1024	-0.0552426	0.000979432	0.00609728	-0.116583
Odamaki	-0.133843	116	-0.134651	0.00884956	0.0497306	-0.319032
LogMPie	-0.0343371	25	-0.0343506	0.0454545	0.383523	-0.452224
Random-Effects Model (k = 12; tau^2 estimator: REML)
Test for Heterogeneity:
Q(df = 11) = 9.5463, p-val = 0.5716
Model Results:
estimate se zval pval ci.lb ci.ub
-0.0562 0.0207 -2.7117 0.0067 -0.0969 -0.0156 **
---
Signif. codes: 0 ‘***’ 0.001 ‘**’ 0.01 ‘*’ 0.05 ‘.’ 0.1 ‘ ’ 1
Random Effect Model outputs
