# Supplementary material for: Toward an improved definition of a healthy microbiome for healthy aging
Source: Nat Aging. 2022 Nov 17;2(11):1054–69. doi: 10.1038/s43587-022-00306-9 (PMC10154212; doi:10.1038/s43587-022-00306-9)
Supplement: Supplementary file 9 — Numerical table for Table 1. [file 43587_2022_306_MOESM9_ESM.xlsx]

## Sheet: Sheet1
	Study Name	Data Repository	Data Type	Nationality	Specific Region	Broad Region	All Samples				All Samples from non-disease subjects
							Minimum Age	Maximum Age	Total	Percentage Samples Elderly Subjects (>60 years)	Minimum Age	Maximum Age	Total	Percentage Samples Elderly Subjects (>60 years)
	HMP_2019_ibdmdb	CMD3	Shotgun	USA	EU/NA	EU/NA	18	76	846	13.8298	21	69	219	20.0913
	SankaranarayananK_2015	CMD3	Shotgun	USA	EU/NA	EU/NA	20	84	37	24.3243	20	69	18	16.6667
	CosteaPI_2017	CMD3	Shotgun	DEU,KAZ	EU/NA	EU/NA	19	75	201	16.9154	19	75	201	16.9154
	AsnicarF_2021	CMD3	Shotgun	USA,GBR	EU/NA	EU/NA	18	65	1098	11.5665	18	65	1098	11.5665
	HansenLBS_2018	CMD3	Shotgun	DNK	EU/NA	EU/NA	22	65	207	16.9082	22	65	207	16.9082
	NielsenHB_2014	CMD3	Shotgun	DNK,ESP	EU/NA	EU/NA	18	70	394	17.2589	18	70	247	24.2915
	SchirmerM_2016	CMD3	Shotgun	NLD	EU/NA	EU/NA	18	75	465	6.02151	18	75	465	6.02151
	WirbelJ_2018	CMD3	Shotgun	DEU	EU/NA	EU/NA	28	90	125	53.6	28	76	65	41.5385
	ZellerG_2014	CMD3	Shotgun	FRA	EU/NA	EU/NA	25	89	156	69.8718	25	84	61	67.2131
	KeohaneDM_2020	CMD3	Shotgun	IRL	EU/NA	EU/NA	18	72	117	3.4188	18	72	117	3.4188
	QinN_2014	CMD3	Shotgun	CHN	EstAsia	EstAsia	18	78	237	13.0802	23	70	114	4.38596
	YeZ_2018	CMD3	Shotgun	CHN	EstAsia	EstAsia	19	75	65	7.69231	19	75	45	11.1111
	YachidaS_2019	CMD3	Shotgun	JPN	EstAsia	EstAsia	21	79	616	63.7987	21	79	251	60.1594
	DhakanDB_2019	CMD3	Shotgun	IND	Others	SthAsia	19	71	88	7.95455	19	71	88	7.95455
	GuptaA_2019	CMD3	Shotgun	IND	Others	SthAsia	22	75	60	31.6667	22	71	30	16.6667
	BritoIL_2016	CMD3	Shotgun	FJI	Others	PC_SA	20	80	154	24.6753	20	80	154	24.6753
	PehrssonE_2016	CMD3	Shotgun	PER,SLV	Others	PC_SA	18	84	120	17.5	18	84	120	17.5
	LokmerA_2019	CMD3	Shotgun	CMR	Others	Afr	26	78	57	29.8246	26	78	57	29.8246
	PasolliE_2019	CMD3	Shotgun	MDG	Others	Afr	21	72	111	1.8018	21	72	111	1.8018
	RubelMA_2020	CMD3	Shotgun	CMR	Others	Afr	18	87	156	16.6667	18	78	79	16.4557
	RampelliS_2015	CMD3	Shotgun	TZA	Others	Afr	20	70	33	6.06061	20	70	33	6.06061
	AG	AGP	16S	USA,GBR	EU/NA	EU/NA	18	101	3812	26.8363	18	101	2404	24.6256
	NUAGE	NUAGE	16S	EU	EU/NA	EU/NA	65	79	610	100	65	79	610	100
	ISC	ISC	Shotgun	IRE	EU/NA	EU/NA	17	102	464	43.5345	18	94	333	42.3423
	HE	HE	16S	CHN	EstAsia	EstAsia	18	97	7009	34.7268	18	93	3559	28.7721
	Odamaki	Odamaki	16S	JPN	EstAsia	EstAsia	18	104	306	37.9085	18	104	306	37.9085
	LOGMPIE	LOGMPIE	16S	IND	Others	SthAsia	18	65	874	5.83524	18	65	499	5.01002
									18418				11491

## Sheet: Table2
Study Name	Data Repository	Data Type	Nationality	Region	Minimum Age	Maximum Age	Total Profiles	Total Profiles (Subject age>= 60 years)	ENA Accession Number
HMP_2019_ibdmdb	CMD3	Shotgun	USA	EU/NA	18	76	846	117	PRJNA389280
SankaranarayananK_2015	CMD3	Shotgun	USA	EU/NA	20	84	37	9	PRJNA268964
CosteaPI_2017	CMD3	Shotgun	DEU,KAZ	EU/NA	19	75	201	34	PRJEB17632
AsnicarF_2021	CMD3	Shotgun	USA,GBR	EU/NA	18	65	1098	127	PRJEB39223
HansenLBS_2018	CMD3	Shotgun	DNK	EU/NA	22	65	207	35	PRJNA491335
NielsenHB_2014	CMD3	Shotgun	DNK,ESP	EU/NA	18	70	394	68	PRJEB1220
SchirmerM_2016	CMD3	Shotgun	NLD	EU/NA	18	75	465	28	PRJNA319574
WirbelJ_2018	CMD3	Shotgun	DEU	EU/NA	28	90	125	67	PRJEB27928
ZellerG_2014	CMD3	Shotgun	FRA	EU/NA	25	89	156	109	PRJEB6070
KeohaneDM_2020	CMD3	Shotgun	IRL	EU/NA	18	72	117	4	PRJEB36820
QinN_2014	CMD3	Shotgun	CHN	East_Asia	18	78	237	31	PRJEB6337
YeZ_2018	CMD3	Shotgun	CHN	East_Asia	19	75	65	5	PRJNA31482
QinJ_2012	CMD3	Shotgun	CHN	East_Asia	19	86	342	71	PRJNA42234
YachidaS_2019	CMD3	Shotgun	JPN	East_Asia	21	79	616	393	PRJDB4176
DhakanDB_2019	CMD3	Shotgun	IND	South_Asia	19	71	88	7	PRJAN397112
GuptaA_2019	CMD3	Shotgun	IND	Pacific/SA	22	75	60	19	PRJNA531273
BritoIL_2016	CMD3	Shotgun	FJI	Pacific/SA	20	80	154	38	PRJNA217052
PehrssonE_2016	CMD3	Shotgun	PER,SLV	Africa	18	84	120	21	PRJNA300541
LokmerA_2019	CMD3	Shotgun	CMR	Africa	26	78	57	17	PRJEB27005
PasolliE_2019	CMD3	Shotgun	MDG	Africa	21	72	111	2	PRJNA485056
RubelMA_2020	CMD3	Shotgun	CMR	Africa	18	87	156	26	PRJNA547591
RampelliS_2015	CMD3	Shotgun	TZA,ITA	Africa	20	70	33	2	PRJNA278393
AG	AGP	16S	USA,GBR	EU/NA	18	101	3812	1023	PRJEB11419
NUAGE	NUAGE	16S	EU	EU/NA	65	79	610	610	This Study
ISC	ISC	Shotgun	IRE	EU/NA	17	102	464	202	PRJEB37017, PRJEB42304, PRJEB20054, PRJEB15388
He	HE	16S	CHN	East_Asia	18	97	7009	2434	PRJEB18535
Odamaki	Odamaki	16S	JPN	East_Asia	18	104	306	116	PRJDB4360
LogMPie	LOGMPIE	16S	IND	South_Asia	18	65	874	51	PRJEB25642
Total							18760	5666

## Sheet: Sheet3
	Study Name	Data Repository	Data Type	Nationality	Region	Minimum Age	Maximum Age	Total Profiles	Total Profiles (Subject age>= 60 years)	ENA Accession Number
	HMP_2019_ibdmdb	CMD3	Shotgun	USA	EU/NA	18	76	846	117	PRJNA389280
	SankaranarayananK_2015	CMD3	Shotgun	USA	EU/NA	20	84	37	9	PRJNA268964
	CosteaPI_2017	CMD3	Shotgun	DEU,KAZ	EU/NA	19	75	201	34	PRJEB17632
	AsnicarF_2021	CMD3	Shotgun	USA,GBR	EU/NA	18	65	1098	127	PRJEB39223
	HansenLBS_2018	CMD3	Shotgun	DNK	EU/NA	22	65	207	35	PRJNA491335
	NielsenHB_2014	CMD3	Shotgun	DNK,ESP	EU/NA	18	70	394	68	PRJEB1220
	SchirmerM_2016	CMD3	Shotgun	NLD	EU/NA	18	75	465	28	PRJNA319574
	WirbelJ_2018	CMD3	Shotgun	DEU	EU/NA	28	90	125	67	PRJEB27928
	ZellerG_2014	CMD3	Shotgun	FRA	EU/NA	25	89	156	109	PRJEB6070
	KeohaneDM_2020	CMD3	Shotgun	IRL	EU/NA	18	72	117	4	PRJEB36820
	QinN_2014	CMD3	Shotgun	CHN	East_Asia	18	78	237	31	PRJEB6337
	YeZ_2018	CMD3	Shotgun	CHN	East_Asia	19	75	65	5	PRJNA31482
	QinJ_2012	CMD3	Shotgun	CHN	East_Asia	19	86	342	71	PRJNA42234
	YachidaS_2019	CMD3	Shotgun	JPN	East_Asia	21	79	616	393	PRJDB4176
	DhakanDB_2019	CMD3	Shotgun	IND	South_Asia	19	71	88	7	PRJAN397112
	GuptaA_2019	CMD3	Shotgun	IND	Pacific/SA	22	75	60	19	PRJNA531273
	BritoIL_2016	CMD3	Shotgun	FJI	Pacific/SA	20	80	154	38	PRJNA217052
	PehrssonE_2016	CMD3	Shotgun	PER,SLV	Africa	18	84	120	21	PRJNA300541
	LokmerA_2019	CMD3	Shotgun	CMR	Africa	26	78	57	17	PRJEB27005
	PasolliE_2019	CMD3	Shotgun	MDG	Africa	21	72	111	2	PRJNA485056
	RubelMA_2020	CMD3	Shotgun	CMR	Africa	18	87	156	26	PRJNA547591
	RampelliS_2015	CMD3	Shotgun	TZA,ITA	Africa	20	70	33	2	PRJNA278393
	AG	AGP	16S	USA,GBR	EU/NA	18	101	3812	1023	PRJEB11419
	NUAGE	NUAGE	16S	EU	EU/NA	65	79	610	610	This Study
	ISC	ISC	Shotgun	IRE	EU/NA	17	102	464	202	PRJEB37017, PRJEB42304, PRJEB20054, PRJEB15388
	He	HE	16S	CHN	East_Asia	18	97	7009	2434	PRJEB18535
	Odamaki	Odamaki	16S	JPN	East_Asia	18	104	306	116	PRJDB4360
	LogMPie	LOGMPIE	16S	IND	South_Asia	18	65	874	51	PRJEB25642
	Total							18760	5666

## Sheet: Sheet5
		V1	data_repository	data_type	nationality	minimum_age	maximum_age	total	percentage_elderly	total_controls	total_patients	study_conditions	total_elderly
	HMP_2019_ibdmdb	NA	CMD3	Shotgun	USA	18	76	846	13.8298	219	627	IBD, control	NA
	SankaranarayananK_2015	NA	CMD3	Shotgun	USA	20	84	37	24.3243	18	19	control, T2D	NA
	CosteaPI_2017	NA	CMD3	Shotgun	DEU,KAZ	19	75	201	16.9154	201	0	control	NA
	AsnicarF_2021	NA	CMD3	Shotgun	USA,GBR	18	65	1098	11.5665	1098	0	control	NA
	HansenLBS_2018	NA	CMD3	Shotgun	DNK	22	65	207	16.9082	207	0	control	NA
	NielsenHB_2014	NA	CMD3	Shotgun	DNK,ESP	18	70	394	17.2589	247	147	control, IBD	NA
	SchirmerM_2016	NA	CMD3	Shotgun	NLD	18	75	465	6.02151	465	0	control	NA
	WirbelJ_2018	NA	CMD3	Shotgun	DEU	28	90	125	53.6	65	60	CRC, control	NA
	ZellerG_2014	NA	CMD3	Shotgun	FRA	25	89	156	69.8718	61	95	control, CRC, adenoma	NA
	KeohaneDM_2020	NA	CMD3	Shotgun	IRL	18	72	117	3.4188	117	0	control	NA
	ISC	NA	ISC	Shotgun	IRE	17	102	464	43.5345	333	131	control, longstay, IBS	NA
	QinN_2014	NA	CMD3	Shotgun	CHN	18	78	237	13.0802	114	123	control, cirrhosis	NA
	YeZ_2018	NA	CMD3	Shotgun	CHN	19	75	65	7.69231	45	20	control, BD	NA
	QinJ_2012	NA	CMD3	Shotgun	CHN	19	86	342	20.7602	173	169	control, T2D	NA
	YachidaS_2019	NA	CMD3	Shotgun	JPN	21	79	616	63.7987	251	365	CRC, control, carcinoma_surgery_history, adenoma	NA
	DhakanDB_2019	NA	CMD3	Shotgun	IND	19	71	88	7.95455	88	0	control	NA
	GuptaA_2019	NA	CMD3	Shotgun	IND	22	75	60	31.6667	30	30	CRC, control	NA
	BritoIL_2016	NA	CMD3	Shotgun	FJI	20	80	154	24.6753	154	0	control	NA
	PehrssonE_2016	NA	CMD3	Shotgun	PER,SLV	18	84	120	17.5	120	0	control	NA
	LokmerA_2019	NA	CMD3	Shotgun	CMR	26	78	57	29.8246	57	0	control	NA
	PasolliE_2019	NA	CMD3	Shotgun	MDG	21	72	111	1.8018	111	0	control	NA
	RubelMA_2020	NA	CMD3	Shotgun	CMR	18	87	156	16.6667	79	77	STH, control	NA
	RampelliS_2015	NA	CMD3	Shotgun	TZA,ITA	20	70	33	6.06061	33	0	control	NA
	AG	NA	AGP	16S	USA,GBR	18	101	3812	26.8363	2404	1408	alzheimers, asd, cancer, cardiovascular_disease, cdiff, diabetes, ibd, ibs, kidney_disease, liver_disease, lung_disease, migraine, sibo	NA
	NUAGE	NA	NUAGE	16S	EU	65	79	610	100	610	0	controls	NA
	HE	NA	HE	16S	CHN	18	97	7009	0.347268	3559	3450	Atherosclerosis, Cholecystitis, Colitis, Constipation, Diarrhea, Fatty_liver, Gastritis, IBS, Kidneystone, Rheumatoid_arthritis, Metabolic_syndrome, T2DM	NA
	Odamaki	NA	Odamaki	16S	JPN	18	104	306	37.9085	306	0	controls	NA
	LOGMPIE	NA	LOGMPIE	16S	IND	18	65	874	5.83524	874	0	controls	51

## Sheet: Sheet2
	Study Names	Number of samples			Country	Maximum Age	Minimum Age	Disease(s)	Percentage Samples Elderly Subjects (>60 years)	Study Accession
		Total	Controls	Patients
	FengQ_2015	154	61	93	AUT	43	86	CRC, Polyps	86	PRJEB7774
	HanniganGD_2017	81	28	53	CAN,USA	35	88	Polyps, CRC	47	PRJNA389927
	ThomasAM_2018a	80	24	56	ITA	49	84	Polyps, CRC	80	PRJNA447983
	ThomasAM_2018b	59	27	32	ITA	38	70	CRC	47	PRJEB27928
	ThomasAM_2019_c	80	40	40	JPN	28	78	CRC	62	DRA006684
	VogtmannE_2016	104	52	52	USA	31	89	CRC	62	ERR1293500
	YuJ_2015	128	53	75	CHN	34	89	CRC	71	PRJEB10878
	Heitz-BuschartA_2016	35	16	19	LUX	19	62	T1D	17	PRJNA289586
	HMP_2019_t2d	296	46	250	USA	33	69	IGT, T2D	57	https://portal.hmpdacc.org*
	KarlssonFH_2013	145	43	102	SWE,DEU,FRA,NOR,DNK,SVK,HUN,EST,FIN,ISL	68	71	IGT, T2D	100	PRJEB1786
	JieZ_2017	378	164	214	CHN	32	107	ACVD	56	PRJEB21528
	NagySzakalD_2017	100	50	50	USA	51	51	ME/CFS	0	PRJNA379741
	VincentC_2016	229	196	33	CAN	61	91	CDI	100	PRJNA297252
	XieH_2016	250	177	73	GBR	36	80	Migraine, Asthma	64	PRJEB9576
	ZhuF_2020	162	81	81	CHN	18	64	Schizophrenia	1	PRJEB29127
	Total	2281

## Sheet: Sheet4
Study Name	Investigation Type	Data Repository	Data Type	Nationality	Region	Minimum Age	Maximum Age	Total Samples			Percentage of samples (subject age > 60)	Study Conditions	Accession Number
								Total	Controls	Patients
HMP_2019_ibdmdb	Type I	CMD3	Shotgun	USA	EU/NA	18	76	846	219	627	13.8298	IBD, control	PRJNA389280
SankaranarayananK_2015		CMD3	Shotgun	USA	EU/NA	20	84	37	18	19	24.3243	control, T2D	PRJNA268964
CosteaPI_2017		CMD3	Shotgun	DEU,KAZ	EU/NA	19	75	201	201	0	16.9154	control	PRJEB17632
AsnicarF_2021		CMD3	Shotgun	USA,GBR	EU/NA	18	65	1098	1098	0	11.5665	control	PRJEB39223
HansenLBS_2018		CMD3	Shotgun	DNK	EU/NA	22	65	207	207	0	16.9082	control	PRJNA491335
NielsenHB_2014		CMD3	Shotgun	DNK,ESP	EU/NA	18	70	394	247	147	17.2589	control, IBD	PRJEB1220
SchirmerM_2016		CMD3	Shotgun	NLD	EU/NA	18	75	465	465	0	6.02151	control	PRJNA319574
WirbelJ_2018		CMD3	Shotgun	DEU	EU/NA	28	90	125	65	60	53.6	CRC, control	PRJEB27928
ZellerG_2014		CMD3	Shotgun	FRA	EU/NA	25	89	156	61	95	69.8718	control, CRC, Polyps	PRJEB6070
KeohaneDM_2020		CMD3	Shotgun	IRL	EU/NA	18	72	117	117	0	3.4188	control	PRJEB36820
QinN_2014		CMD3	Shotgun	CHN	East_Asia	18	78	237	114	123	13.0802	control, Cirrhosis	PRJEB6337
YeZ_2018		CMD3	Shotgun	CHN	East_Asia	19	75	65	45	20	7.69231	control, BD	PRJNA31482
QinJ_2012		CMD3	Shotgun	CHN	East_Asia	19	86	342	173	169	20.7602	control, T2D	PRJNA42234
YachidaS_2019		CMD3	Shotgun	JPN	East_Asia	21	79	616	251	365	63.7987	CRC, control, Polyps	PRJDB4176
DhakanDB_2019		CMD3	Shotgun	IND	South_Asia	19	71	88	88	0	7.95455	control	PRJAN397112
GuptaA_2019		CMD3	Shotgun	IND	Pacific/SA	22	75	60	30	30	31.6667	CRC, control	PRJNA531273
BritoIL_2016		CMD3	Shotgun	FJI	Pacific/SA	20	80	154	154	0	24.6753	control	PRJNA217052
PehrssonE_2016		CMD3	Shotgun	PER,SLV	Africa	18	84	120	120	0	17.5	control	PRJNA300541
LokmerA_2019		CMD3	Shotgun	CMR	Africa	26	78	57	57	0	29.8246	control	PRJEB27005
PasolliE_2019		CMD3	Shotgun	MDG	Africa	21	72	111	111	0	1.8018	control	PRJNA485056
RubelMA_2020		CMD3	Shotgun	CMR	Africa	18	87	156	79	77	16.6667	STH, control	PRJNA547591
RampelliS_2015		CMD3	Shotgun	TZA,ITA	Africa	20	70	33	33	0	6.06061	control	PRJNA278393
AG		AGP	16S	USA, GBR	EU/NA	18	101	3812	2404	1408	26.8363	Alzheimers, ASD, cancer, CVD, CDI, Diabetes, IBD, IBS, Kidney Disease, Liver Disease, Lung Disease, Migraine, SIBO	PRJEB11419
NUAGE		NUAGE	16S	EU	EU/NA	65	79	464	333	131	43.5345	controls	This Study
ISC		ISC	Shotgun	IRL	EU/NA	17	102	610	610	0	100	control, longstay, IBS	PRJEB37017, PRJEB42304, PRJEB20054, PRJEB15388
He		HE	16S	CHN	East_Asia	18	97	7009	3559	3450	0.347268	Atherosclerosis, Cholecystitis, Colitis, Constipation, Diarrhea, Fatty Liver, Gastritis, IBS, Kidneystone, Rheumatoid Arthritis, Metabolic Syndrome, T2D	PRJEB18535
Odamaki		Odamaki	16S	JPN	East_Asia	18	104	306	306	0	37.9085	controls	PRJDB4360
LogMPie		LOGMPIE	16S	IND	South_Asia	18	65	874	874	0	5.83524	controls	PRJEB25642
FengQ_2015	Type II	CMD3	Shotgun	AUT	EU/NA	43	86	154	61	93	86	CRC, Polyps	PRJEB7774
HanniganGD_2017		CMD3	Shotgun	CAN,USA	EU/NA	35	88	81	28	53	47	Polyps, CRC	PRJNA389927
ThomasAM_2018a		CMD3	Shotgun	ITA	EU/NA	49	84	80	24	56	80	Polyps, CRC	PRJNA447983
ThomasAM_2018b		CMD3	Shotgun	ITA	EU/NA	38	70	59	27	32	47	CRC	PRJEB27928
ThomasAM_2019_c		CMD3	Shotgun	JPN	East_Asia	28	78	80	40	40	62	CRC	DRA006684
VogtmannE_2016		CMD3	Shotgun	USA	EU/NA	31	89	104	52	52	62	CRC	ERR1293500
YuJ_2015		CMD3	Shotgun	CHN	East_Asia	34	89	128	53	75	71	CRC	PRJEB10878
Heitz-BuschartA_2016		CMD3	Shotgun	LUX	EU/NA	19	62	35	16	19	17	T1D	PRJNA289586
HMP_2019_t2d		CMD3	Shotgun	USA	EU/NA	33	69	296	46	250	57	IGT, T2D	https://portal.hmpdacc.org*
KarlssonFH_2013		CMD3	Shotgun	EU	EU/NA	68	71	145	43	102	100	IGT, T2D	PRJEB1786
JieZ_2017		CMD3	Shotgun	CHN	East_Asia	32	107	378	164	214	56	ACVD	PRJEB21528
NagySzakalD_2017		CMD3	Shotgun	USA	EU/NA	51	51	100	50	50	0	ME/CFS	PRJNA379741
VincentC_2016		CMD3	Shotgun	CAN	EU/NA	61	91	229	196	33	100	CDI	PRJNA297252
XieH_2016		CMD3	Shotgun	GBR	EU/NA	36	80	250	177	73	64	Migraine, Asthma	PRJEB9576
ZhuF_2020		CMD3	Shotgun	CHN	East_Asia	18	64	162	81	81	1	Schizophrenia	PRJEB29127
Total Samples								21041
