# Supplementary material for: Toward an improved definition of a healthy microbiome for healthy aging
Source: Nat Aging. 2022 Nov 17;2(11):1054–69. doi: 10.1038/s43587-022-00306-9 (PMC10154212; doi:10.1038/s43587-022-00306-9)
Supplement: Source Data Fig. 1. — Numerical source data for Fig. 1 [file 43587_2022_306_MOESM10_ESM.xlsx]

## Sheet: Heatplot_TopPanel
	HMP_2019_ibdmdb	SankaranarayananK_2015	CosteaPI_2017	AsnicarF_2021	HansenLBS_2018	NielsenHB_2014	SchirmerM_2016	WirbelJ_2018	ZellerG_2014	KeohaneDM_2020	QinN_2014	YeZ_2018	QinJ_2012	YachidaS_2019	DhakanDB_2019	GuptaA_2019	BritoIL_2016	PehrssonE_2016	LokmerA_2019	PasolliE_2019	RubelMA_2020	RampelliS_2015	AG	NUAGE	ISC	HE	Odamaki	LOGMPIE
genus_bray_uniqueness	0.001	0.006	0.087	0.001	0.489	0.068	0.001	1	0.759	0.267	0.68	0.226	0.501	0.057	0.161	0.103	0.01	0.001	0.437	0.396	0.704	0.353	0.001	0.787	0.001	0.001	0.001	0.234
genus_jaccard_uniqueness	0.001	0.004	0.093	0.001	0.424	0.055	0.001	1	0.836	0.308	0.541	0.266	0.449	0.054	0.145	0.085	0.005	0.002	0.449	0.417	0.818	0.388	0.001	0.72	0.001	0.001	0.001	0.248
genus_aitchison_uniqueness	0.001	0.211	0.026	0.001	0.052	0.001	0.001	0.991	0.024	0.035	0.13	0.354	0.002	0.024	0.014	0.01	0.021	0.007	0.079	0.355	0.368	0.364	0.001	0.47	0.001	0.001	0.001	0.032
genus_kendall_uniqueness	0.001	0.136	0.026	0.001	0.047	0.001	0.001	0.987	0.013	0.035	0.274	0.169	0.001	0.03	0.035	0.005	0.014	0.028	0.074	0.361	0.19	0.582	0.001	0.62	0.001	0.001	0.001	0.01
species_bray_uniqueness	0.001	0.069	0.026	0.001	0.223	0.003	0.001	0.842	0.441	0.372	0.73	0.055	0.243	0.045	0.108	0.039	0.008	0.003	0.305	0.344	0.425	0.431	0.001	0.933	0.001	0.001	0.001	0.215
species_jaccard_uniqueness	0.001	0.061	0.024	0.001	0.082	0.001	0.001	0.811	0.542	0.364	0.699	0.059	0.261	0.044	0.117	0.041	0.006	0.001	0.336	0.333	0.393	0.494	0.001	0.929	0.001	0.001	0.001	0.199
species_aitchison_uniqueness	0.001	0.034	0.003	0.001	0.04	0.001	0.001	0.818	0.191	0.028	0.139	0.191	0.009	0.006	0.005	0.015	0.005	0.005	0.175	0.521	0.484	0.307	0.001	0.295	0.001	0.001	0.001	0.01
species_kendall_uniqueness	0.001	0.042	0.001	0.001	0.057	0.001	0.001	0.89	0.065	0.019	0.19	0.17	0.002	0.025	0.012	0.004	0.004	0.011	0.224	0.345	0.313	0.462	0.001	0.118	0.001	0.001	0.001	0.003

## Sheet: Heatplot_RightMiddlePanel
Estimate
	HMP_2019_ibdmdb	SankaranarayananK_2015	CosteaPI_2017	AsnicarF_2021	HansenLBS_2018	NielsenHB_2014	SchirmerM_2016	WirbelJ_2018	ZellerG_2014	KeohaneDM_2020	ISC	QinN_2014	YeZ_2018	QinJ_2012	YachidaS_2019	DhakanDB_2019	GuptaA_2019	BritoIL_2016	PehrssonE_2016	LokmerA_2019	PasolliE_2019	RubelMA_2020	RampelliS_2015	AG	NUAGE	HE	Odamaki	LOGMPIE
genus_shannon	-0.00291973	0.00871353	-0.0039616	0.00232966	0.00237422	-0.00124209	0.00318149	-0.00138673	0.00139646	0.00242304	0.00385361	-0.00767778	0.00188422	-0.00211362	0.00186149	-0.00418337	0.0042014	0.0054838	0.00938142	-0.00171743	-0.00267522	0.000973819	-0.00160811	0.00218185	0.00139747	0.00109587	0.00679706	0.00038224
species_shannon	0.00131483	0.0079785	-0.00407798	0.00173358	0.00483558	-0.00280389	0.00275499	-0.00190614	0.00177594	0.00372452	0.00295745	-0.0101521	0.00131925	-0.00211362	0.00262202	-0.00510418	0.00894493	0.00468953	0.0100887	0.000338162	-0.00221602	-0.000679083	0.00558614	0.00252631	0.0028246	1.30286e-05	0.0069043	0.0014022
genus_bray_uniqueness	-0.000753275	0.00360969	0.000400307	0.000384455	-0.000295994	0.000734382	0.000856037	0.000569085	0.000844352	0.00109419	0.000479206	-8.30191e-05	0.000325144	0.00042224	-9.28754e-05	-7.30628e-05	-0.00221716	0.00136078	5.88576e-05	-0.00112838	-0.000612701	-0.000418944	-0.00238399	0.000170295	0.000182648	0.000181292	0.00137936	-5.71675e-05
genus_jaccard_uniqueness	-0.00122873	0.0038718	0.000500381	0.000541623	-0.000393096	0.00102122	0.00113034	0.000721821	0.00102769	0.00135117	0.000682352	-0.000100037	0.00045293	0.0006305	-0.000123458	-0.00044463	-0.00285306	0.00190923	0.000149784	-0.00135917	-0.000630142	-0.000537976	-0.00324503	0.000244516	0.000306791	0.000288371	0.00171277	-0.000152265
genus_aitchison_uniqueness	0.020811	0.302017	-0.00062307	0.0147323	0.0175434	0.0592364	0.0393884	-0.0113829	0.0343244	0.0941867	0.0132722	-0.0121598	0.0580361	0.0379654	0.00283062	-0.0723849	-0.0490928	0.0386857	-0.000128594	-0.00795187	0.00663614	-0.0350448	-0.0421163	0.0217681	0.00600193	0.00580938	0.0560987	-0.0360415
genus_kendall_uniqueness	3.84603e-05	0.00113657	0.000104688	-2.89939e-05	2.97622e-05	0.000251259	7.38936e-05	1.52183e-06	-7.31509e-05	0.000278714	8.60949e-05	0.00020883	0.000287753	0.000233653	-9.92208e-05	-8.81516e-05	-0.000725795	6.0433e-05	-0.000394807	0.000165631	6.67013e-05	-0.000214187	-0.00028873	1.99684e-05	4.77335e-05	1.18349e-05	0.000272088	-8.05802e-05
species_bray_uniqueness	-0.000258153	0.00530969	0.00046836	0.000580428	-8.0864e-06	0.00169162	0.00107214	0.00069378	0.000680133	0.00148403	0.000559715	-0.000402203	0.000522456	0.00076274	-0.000865699	-0.000573036	-0.00183882	0.00168224	-0.000632649	3.38779e-05	0.000154466	-0.000961605	-0.00160838	0.000517426	-2.87739e-05	2.72879e-05	0.000719856	-0.00037828
species_jaccard_uniqueness	-0.000362888	0.00464479	0.000516988	0.000626569	-2.92872e-05	0.00171192	0.00113201	0.000653171	0.000604718	0.00164257	0.000599823	-0.000456692	0.000615916	0.00080808	-0.000874698	-0.00142576	-0.00168655	0.00191053	-0.000929364	-1.77507e-05	0.00016478	-0.000940026	-0.00169928	0.000592083	-3.88197e-05	5.34071e-05	0.000707508	-0.00066398
species_aitchison_uniqueness	-0.00847597	0.401869	-0.00696369	0.0502774	-0.00661597	0.120091	0.111528	0.0245831	0.0756408	0.188066	0.0156563	0.0203318	0.0646939	0.104686	0.0422445	-0.0934498	-0.0861515	0.0401128	0.0842303	-0.00459565	0.0511554	-0.0401088	-0.0648768	0.018508	0.049728	0.00959873	0.0688825	-0.0722252
species_kendall_uniqueness	-0.000175475	0.00176107	1.21912e-05	-2.53843e-05	5.47578e-05	0.000758347	0.000177175	0.000194919	0.000112897	0.000764408	-0.000270446	0.000381457	0.000477801	0.000382029	-9.40945e-05	0.000128841	-0.00143626	-1.53773e-05	-0.000469782	0.000260427	8.56651e-05	-0.000130259	-0.000348964	-3.68081e-05	0.000149283	1.90361e-05	2.63928e-05	-0.000217308
Qvalue
	HMP_2019_ibdmdb	SankaranarayananK_2015	CosteaPI_2017	AsnicarF_2021	HansenLBS_2018	NielsenHB_2014	SchirmerM_2016	WirbelJ_2018	ZellerG_2014	KeohaneDM_2020	ISC	QinN_2014	YeZ_2018	QinJ_2012	YachidaS_2019	DhakanDB_2019	GuptaA_2019	BritoIL_2016	PehrssonE_2016	LokmerA_2019	PasolliE_2019	RubelMA_2020	RampelliS_2015	AG	NUAGE	HE	Odamaki	LOGMPIE
genus_shannon	0.41372	0.0902569	0.669256	0.00348923	0.97831	0.550733	0.000844593	0.955879	0.709358	0.527313	0.00203757	0.640951	0.845788	0.572471	0.647406	0.623908	0.633111	0.0749413	0.0472706	0.986003	0.889958	0.939804	0.787595	0.00157086	0.953095	0.110014	2.77464e-12	0.784644
species_shannon	0.68661	0.140456	0.669256	0.0255256	0.125643	0.195877	0.00855287	0.955879	0.709358	0.446403	0.00435929	0.415349	0.845788	0.572471	0.551137	0.623908	0.633111	0.129227	0.0472706	0.986003	0.889958	0.939804	0.787595	4.49423e-05	0.953095	0.982148	2.23325e-15	0.327948
genus_bray_uniqueness	0.0397675	0.0844795	0.669256	0.00369713	0.97831	0.0363699	1.04616e-05	0.955879	0.707914	0.16045	0.00739651	0.980612	0.845788	0.519991	0.854594	0.952526	0.633111	0.0126166	0.979912	0.878037	0.889958	0.773226	0.787595	0.0964245	0.953095	0.110014	2.54909e-20	0.791664
genus_jaccard_uniqueness	0.0397675	0.0844795	0.669256	0.00362585	0.97831	0.0354165	1.04616e-05	0.955879	0.707914	0.16045	0.00739651	0.980612	0.845788	0.519991	0.854594	0.838702	0.633111	0.0126166	0.979912	0.878037	0.889958	0.773226	0.787595	0.0791879	0.953095	0.110014	4.34188e-20	0.784644
genus_aitchison_uniqueness	0.621581	0.0397462	0.988752	0.221988	0.97831	0.0566803	0.0122525	0.955879	0.707914	0.120405	0.245242	0.864113	0.617231	0.44346	0.89053	0.601479	0.682422	0.085322	0.998019	0.986003	0.889958	0.773226	0.787595	1.33997e-06	0.953095	0.414803	1.07381e-21	0.00389198
genus_kendall_uniqueness	0.784075	0.0844795	0.669256	0.529602	0.97831	0.040556	0.224106	0.994785	0.709358	0.16045	0.17856	0.790306	0.627	0.44346	0.647406	0.838702	0.633111	0.508777	0.738542	0.982146	0.889958	0.773226	0.787595	0.551191	0.953095	0.899328	2.0937e-11	0.327948
species_bray_uniqueness	0.621581	0.0445757	0.669256	0.00190511	0.98797	0.00255646	0.000103461	0.955879	0.707914	0.16045	0.00296436	0.85013	0.845788	0.51406	0.230331	0.838702	0.633111	0.0126166	0.738542	0.986003	0.889958	0.773226	0.787595	1.21655e-05	0.953095	0.935459	0.000274757	0.327948
species_jaccard_uniqueness	0.621581	0.0505882	0.669256	0.00190511	0.98797	0.00255646	0.000162768	0.955879	0.707914	0.16045	0.00203757	0.85013	0.845788	0.51406	0.230331	0.662438	0.633111	0.0126166	0.738542	0.986003	0.889958	0.773226	0.787595	1.50848e-05	0.953095	0.935459	0.00031902	0.261812
species_aitchison_uniqueness	0.802774	0.0389922	0.988752	0.00190511	0.98797	0.00484714	2.7233e-07	0.955879	0.707914	0.0248105	0.236472	0.864113	0.627	0.0613247	0.286337	0.601479	0.682422	0.253144	0.738542	0.986003	0.889958	0.773226	0.787595	4.49423e-05	0.747419	0.244185	1.88352e-15	6.21837e-05
species_kendall_uniqueness	0.363037	0.0510496	0.988752	0.641405	0.97831	4.16797e-05	0.0203907	0.955879	0.709358	0.00141	0.000481238	0.640951	0.617231	0.317842	0.647406	0.838702	0.633111	0.868152	0.738542	0.888396	0.889958	0.773226	0.787595	0.358319	0.953095	0.86113	0.58706	0.0291453
Overall Directionality
	HMP_2019_ibdmdb	SankaranarayananK_2015	CosteaPI_2017	AsnicarF_2021	HansenLBS_2018	NielsenHB_2014	SchirmerM_2016	WirbelJ_2018	ZellerG_2014	KeohaneDM_2020	ISC	QinN_2014	YeZ_2018	QinJ_2012	YachidaS_2019	DhakanDB_2019	GuptaA_2019	BritoIL_2016	PehrssonE_2016	LokmerA_2019	PasolliE_2019	RubelMA_2020	RampelliS_2015	AG	NUAGE	HE	Odamaki	LOGMPIE
genus_shannon	-1	3	-1	3	1	-1	3	-1	1	1	3	-1	1	-1	1	-1	1	3	3	-1	-1	1	-1	3	1	2	3	1
species_shannon	1	1	-1	3	2	-1	3	-1	1	1	3	-2	1	-1	1	-1	1	1	3	1	-1	-1	1	3	1	1	3	1
genus_bray_uniqueness	-3	3	1	3	-1	3	3	1	1	1	3	-1	1	1	-1	-1	-1	3	1	-1	-1	-1	-1	3	1	2	3	-1
genus_jaccard_uniqueness	-3	3	1	3	-1	3	3	1	1	1	3	-1	1	1	-1	-1	-1	3	1	-1	-1	-1	-1	3	1	2	3	-1
genus_aitchison_uniqueness	1	3	-1	1	1	3	3	-1	1	2	1	-1	1	1	1	-1	-1	3	-1	-1	1	-1	-1	3	1	1	3	-3
genus_kendall_uniqueness	1	3	1	-1	1	3	1	1	-1	1	1	1	1	1	-1	-1	-1	1	-1	1	1	-1	-1	1	1	1	3	-1
species_bray_uniqueness	-1	3	1	3	-1	3	3	1	1	1	3	-1	1	1	-1	-1	-1	3	-1	1	1	-1	-1	3	-1	1	3	-1
species_jaccard_uniqueness	-1	3	1	3	-1	3	3	1	1	1	3	-1	1	1	-1	-1	-1	3	-1	-1	1	-1	-1	3	-1	1	3	-1
species_aitchison_uniqueness	-1	3	-1	3	-1	3	3	1	1	3	1	1	1	3	1	-1	-1	1	1	-1	1	-1	-1	3	1	1	3	-3
species_kendall_uniqueness	-1	3	1	-1	1	3	3	1	1	3	-3	1	1	2	-1	1	-1	-1	-1	1	1	-1	-1	-1	1	1	1	-3
Cells are colored in the same scheme as the Heatmap

## Sheet: Heatplot_LeftMiddlePanel
Estimate	Europe & North America	East Asia	Others
genus_shannon	0.0429678	0.102233	0.0445217
species_shannon	0.0491728	0.111053	0.06379
genus_bray_uniqueness	0.0717012	0.143353	-0.0124526
genus_jaccard_uniqueness	0.0722108	0.143573	-0.0142904
genus_aitchison_uniqueness	0.0707712	0.188055	-0.0248206
genus_kendall_uniqueness	0.0283319	0.121531	-0.0168984
species_bray_uniqueness	0.0942446	0.0489735	-0.0126184
species_jaccard_uniqueness	0.0924459	0.0491742	-0.0158173
species_aitchison_uniqueness	0.103083	0.204273	-0.0204422
species_kendall_uniqueness	0.065242	0.0268739	-0.0392459
Q-Value	Europe & North America	East Asia	Others
genus_shannon	0.261854	0.303825	0.303825
species_shannon	0.148572	0.258689	0.160972
genus_bray_uniqueness	0.0867571	0.265603	0.793176
genus_jaccard_uniqueness	0.086675	0.258804	0.760905
genus_aitchison_uniqueness	0.000189454	0.125729	0.512226
genus_kendall_uniqueness	0.0746065	0.183376	0.566103
species_bray_uniqueness	0.00133425	0.571354	0.77617
species_jaccard_uniqueness	0.00134997	0.556799	0.723851
species_aitchison_uniqueness	0.00101193	0.0292159	0.623141
species_kendall_uniqueness	0.22808	0.22808	0.22808
Directionality	Europe & North America	East Asia	Others
genus_shannon	1	1	1
species_shannon	1	1	1
genus_bray_uniqueness	3	1	-1
genus_jaccard_uniqueness	3	1	-1
genus_aitchison_uniqueness	3	1	-1
genus_kendall_uniqueness	3	1	-1
species_bray_uniqueness	3	1	-1
species_jaccard_uniqueness	3	1	-1
species_aitchison_uniqueness	3	3	-1
species_kendall_uniqueness	1	1	-1
Cells are colored in the same scheme as the Heatmap. -3 indicates Negative Estimate with Q-Value<=0.1. 3 indicates Positive Estimate with Q-Value<=0.1. -1 indicates Negative Estimate with Q-Value>0.1. 1 indicates Positive Estimate with Q-Value>0.1.
