# Supplementary material for: Toward an improved definition of a healthy microbiome for healthy aging
Source: Nat Aging. 2022 Nov 17;2(11):1054–69. doi: 10.1038/s43587-022-00306-9 (PMC10154212; doi:10.1038/s43587-022-00306-9)
Supplement: Source Data Fig. 4. — Numerical source data for Fig. 4. [file 43587_2022_306_MOESM13_ESM.xlsx]

## Sheet: 4_Heatmap
Estimate	cmd3_CRC	cmd3_adenoma	cmd3_IBD	cmd3_IGT	cmd3_T2D	cmd3_ACVD	cmd3_STH	cmd3_CDI	cmd3_migraine	cmd3_asthma	em_InvFIM	em_InvBarthel	em_InvMMSE	em_Charlson_Comorbidity	em_Geriatric_Depression	ag_alzheimers	ag_asd	ag_cancer	ag_cardiovascular_disease	ag_cdiff	ag_diabetes	ag_ibd	ag_ibs	ag_kidney_disease	ag_liver_disease	ag_lung_disease	ag_migraine	ag_sibo	nuage_Inv_hgtdommean	nuage_gstfsttime	nuage_FriedScore	nuage_Inv_cspraxis	nuage_Inv_BabcokMemory	nuage_Inv_VerbalFluency	nuage_GDS	nuage_Inv_MMSE	nuage_hsCRP	nuage_IL17	he_Atherosclerosis	he_Cholecystitis	he_Colitis	he_Constipation	he_Diarrhea	he_Fatty_liver	he_Gastritis	he_IBS	he_Kidneystone	he_Rheumatoid_arthritis	he_Metabolic_syndrome
Coprococcus_catus	0.791676	1.41456	-6.00155	-5.99289	-2.5123	-0.545916	-0.94918	-1.73024	-0.915106	1.35921	-5.47412	-4.80087	-2.49678	-5.82941	-0.508573	-0.124699	-0.336157	0.146414	-2.32207	-5.96541	-2.30504	-2.45981	-2.9673	-1.94605	-1.05314	-3.21652	-2.23628	-2.21296	-1.49487	-0.379344	0.981147	0.513008	0.153462	-0.870983	0.423742	-2.27944	0.346538	-0.857145	-1.4603	1.24285	-2.07239	-1.38057	-2.50954	0.917938	-2.34296	1.10813	-3.47591	-2.47012	-2.35399
Kendall_Uniqueness_Negative	0.0596532	0.361051	-5.29614	-6.27728	-4.10404	-0.567167	-2.06466	-2.05114	-3.28089	-1.28974	-6.06191	-5.80731	-2.6079	-3.71341	-0.778423	-0.852141	-0.897322	-1.18197	-2.02055	-6.03945	-2.06115	-4.60308	-2.6792	-1.83778	-1.25135	-2.34157	-2.49189	-1.99517	-0.517934	1.2086	0.200587	-0.540108	0.7285	0.106663	-0.849288	-0.3352	-0.0292122	0.19658	0.256354	-0.366351	-1.22709	-1.1423	-3.37741	-1.10886	-2.61006	0.0784635	-3.73466	-1.62886	-2.92969
Multiple_Disease_Depleted	-1.12861	0.29259	-5.35875	-7.02754	-4.93328	-0.107497	-1.82007	-2.65769	-1.524	-0.566867	-5.60699	-5.53227	-2.25445	-2.68334	-1.00873	-1.09033	0.151977	-0.865885	-1.59967	-5.98242	-1.44802	-3.78479	-1.85754	-1.21757	-1.24539	-1.45173	-1.50738	-1.69536	-0.0410228	0.259764	-0.940131	-2.57967	-1.40246	-0.434915	-1.46401	-1.32954	-0.445453	-0.705546	0.289068	-0.102226	-0.709533	-0.723322	-3.24595	-0.690182	-2.57085	-0.117697	-3.15552	-1.3596	-2.94343
Coprococcus_comes	-1.02735	1.12277	-5.87912	-5.4715	-2.99097	-0.894583	-1.52761	-1.11907	-2.13466	-0.426222	-5.1304	-5.23043	-1.81043	-1.97478	-1.69676	-0.812426	-1.64726	-1.7423	-1.56586	-7.16583	-2.87526	-5.41512	-2.6756	-1.45718	-2.52103	-2.8506	-3.53888	-3.66098	-1.70983	-0.600794	-0.4441	-1.32402	0.653034	-0.469279	-1.81357	-2.6246	2.11005	0.353439	1.1228	-0.727298	-1.22631	-1.77203	-2.27127	0.290608	-2.57344	0.436514	-2.42485	0.0669879	-2.00562
Prevotella_copri	2.03083	0.565951	-2.04662	0.407445	0.850335	-2.59901	-0.651814	-1.65396	-2.5851	-0.351546	-1.07801	-0.842382	-0.643952	-2.65189	0.985761	-0.515244	-0.884892	-0.790428	-1.1077	-1.25329	-1.72865	-1.89523	-2.63506	-0.615603	-0.101452	-1.48436	-3.10129	-1.31006	-0.054812	-1.2603	0.127101	-2.7	1.16681	0.259061	-1.76459	2.56893	0.632863	-3.48569	-2.9901	-3.56116	-0.948911	-3.05121	-0.662783	-3.68155	-2.79632	-0.652888	-3.212	0.147252	-1.86759
Ruminococcus_bromii	-1.43385	-0.856301	-5.77741	-5.70446	-2.81491	-0.414063	-0.378437	-2.51184	-1.70144	-1.02525	-4.9014	-4.65129	-2.39192	-2.48521	0.508903	-1.33137	0.520138	-0.716584	-1.12654	-4.01561	-0.382551	-3.08166	-1.02668	1.04097	0.243243	-1.16339	-0.363835	-2.33678	-0.908919	-2.0741	-0.304275	-0.14466	1.22608	-0.159969	0.27408	0.789456	-0.444726	-1.22374	1.39163	0.648579	-0.778908	-0.891298	-1.84665	1.38522	-0.254341	-0.951187	-1.05721	-1.20732	0.310384
Coprococcus_eutactus	-0.861159	2.84138	-4.91649	-1.31399	-1.92762	-0.957001	-0.115069	-1.31025	-2.44171	-1.92177	-2.58621	-2.52741	-1.8371	-1.86212	-0.857193	-0.0748159	-0.279111	-3.61445	-2.35882	-3.64575	-3.92705	-2.98776	-2.91598	-2.78798	-2.25085	-2.30126	-3.14692	-2.50085	-2.35392	-1.0749	-0.684934	-1.47971	1.65922	1.22977	-1.6308	1.30367	0.667182	-1.55209	0.187171	-0.0283836	-0.359375	-1.68894	-2.74466	-0.733449	-2.37425	0.271519	-3.40817	-2.03122	-2.31707
Dorea_formicigenerans	-0.900185	0.677647	-3.37426	-4.21061	-1.4673	-0.246382	1.5079	-3.10332	-1.53957	1.96586	-2.17339	-2.30659	-2.56088	-3.92997	-1.0605	1.08852	-0.894815	0.646703	-0.749002	-2.71345	-0.185418	-1.26761	-0.842157	0.113732	-0.999439	-1.76312	-2.20455	-1.27742	0.892194	2.66806	2.91347	1.4532	1.69661	0.809245	0.102542	1.22142	2.97569	0.58205	-1.82658	-1.22391	-1.88113	-3.55706	-3.21982	-0.671199	-2.60956	-0.0825496	-3.82422	-2.13725	-1.33908
Dorea_longicatena	0.196217	0.362773	-1.79913	-4.58643	-1.57519	0.421124	0.48272	-3.87517	-0.726703	0.0750623	-4.89754	-5.09781	-4.27162	-5.65319	-1.86685	0.386793	0.310124	-1.0134	-0.849408	-3.13526	-0.54103	-3.076	-1.31948	-0.37046	-0.0543005	-1.31285	-2.16036	-1.8342	-0.054002	-1.53335	0.230982	1.13688	0.738496	-0.396139	-0.435765	-0.74584	3.33804	0.59803	0.844512	-2.08283	-2.28619	-3.66857	-3.62948	0.401669	-3.20668	-1.39425	-2.65504	-1.91125	0.107997
Eubacterium_ventriosum	-2.28632	-1.03327	-2.70016	-2.84131	-1.47472	0.201139	2.81358e-07	-0.689897	-0.713575	0.295112	-7.80913	-8.2321	-4.04474	-2.93861	-2.09998	0.700662	-1.19729	0.576547	-0.8763	-5.41288	-0.747251	-2.22159	-0.856106	-0.148487	0.323105	-0.991782	-0.409591	-2.00465	-0.0180389	-0.0739708	0.557562	1.36118	1.53824	1.96004	0.770085	1.02673	2.05999	3.08869	0.684938	0.429879	1.56338	-1.39955	-0.242398	1.94912	-1.00727	1.0199	-0.683269	-0.466211	-1.53849
Roseburia_intestinalis	-2.55982	0.414464	-0.701544	-3.52522	-2.67316	0.298825	-0.228786	-1.90602	0.532101	1.98723	-4.12711	-3.6249	-1.51569	-0.0428549	1.43896	-0.14584	-0.326685	0.509716	-0.845392	-0.426511	-0.664667	-0.613655	-0.322525	7.52354	-0.462856	-1.02707	-0.352461	-0.631106	-0.29368	-0.611162	-0.928283	-1.30608	0.476552	-0.241758	-2.09607	-2.08802	-0.0207614	-1.10409	-1.17192	-1.22674	-1.88427	-3.28962	-3.63336	-2.88762	-2.07075	-0.90217	-1.29262	-0.645394	-2.05028
Allisonella_histaminiformans	2.17852	0.0285422	-3.52134	-10.6544	0.663196	-0.463874	-2.49511e-06	-1.26775	-0.364895	-1.56036	0	0	0	0	0	-0.51909	-0.49461	-0.849938	-1.0243	-0.465869	-1.34334	-2.29204	-54.6922	-0.87516	-1.19736	-1.7042	-8.1719	-0.0365732	-3.96576	-0.024827	-0.0573795	-2.37497	1.2098	-0.566081	-1.54399	1.68243	0.394588	-1.92777	-1.15583	0.34777	0.996895	-2.28301	-2.27697	-0.622328	-1.39115	-1.30752	-2.69824	-0.215837	0.839672
Barnesiella_intestinihominis	-0.0580353	-0.966297	-4.59586	-1.15871	-2.81322	-0.830638	-1.86579	1.45452	0.383649	0.67071	-4.75901	-5.06897	-3.8892	-2.49745	-0.802596	-1.80327	0.544007	-0.966285	-0.667567	-1.82599	-1.9078	1.08108	0.840892	-0.851466	-1.55331	0.486904	0.401767	-0.265378	0.722421	0.618479	-0.646461	-2.04513	-0.0812104	0.171629	0.277585	-0.21752	-1.07741	-0.482585	-1.05005	-2.1675	0.174741	1.16955	-2.84704	-1.94335	-1.34166	-0.625407	-2.51664	-0.486168	-1.56917
Phascolarctobacterium_succinatutens	0.302871	-1.4064	-3.18474	-7.12731	-8.07898	1.87446	3.47672	-1.93821	-0.246374	-0.692365	1.30167	1.29746	4.26426	0.137233	-0.130528	-0.616614	-0.950396	-1.92796	-2.56168	-1.51804	-1.38394	-1.93408	-28.2499	-1.1938	-0.961932	-2.0147	-668.167	-2.63019	0.0643939	-1.10315	0.696873	-1.19885	1.15789	1.31603	-1.32953	2.2259	1.05725	-2.57089	-2.37981	-1.78361	-0.556589	-0.381103	-1.20577	-3.2661	-0.576217	0.28456	-1.9558	0.100478	-2.33921
Alistipes_senegalensis	0	0	0	0	0	0	0	0	0	0	-1.8994	-2.23453	-0.261785	-0.545604	0.200842	3.93013	-0.117161	0.614049	-0.208725	-1.0214	0.243156	-2.04062	-1.92575	-0.130395	0.751833	-1.4151	-0.615111	-0.523085	-1.02039	-1.13748	-0.767944	-0.864984	-0.631753	-1.55083	-1.6521	-0.676417	-0.306467	0.377605	-3.07246	-0.363331	-1.81648	-0.612745	-1.12707	-1.49107	-2.55455	-1.27669	-2.45218	-2.38951	-3.1394
Desulfovibrio_piger	-0.22221	1.20859	-2.24257	-9221.14	-0.554577	-1.7481	1.80465	-1.24014	-0.401189	-1.37372	0.155227	0.298799	0.0918921	-1.4079	0.863694	-0.372782	27.6509	0.622169	0.630038	-0.255253	-0.0746112	0.67031	0.189635	0.828886	-1.19718	-0.706761	0.76675	0.572954	0.531639	0.662559	0.594509	-0.777033	-2.23203	0.484615	-3.01094	0.111707	0.697095	-2.04895	-1.68943	-0.300623	-0.979186	-0.146568	-2.80083	-2.77807	-1.25244	0.270607	-2.61906	-0.605631	-2.31325
Eubacterium_ramulus	-0.905046	0.899417	-2.56188	-3.01748	-2.59556	1.76206	-1.85817	-0.87799	-2.39978	-1.60947	-4.53671	-4.89156	-1.36123	-2.83232	-0.173601	0.186575	0.823894	-0.712648	-1.73452	-2.91967	-3.24144	-2.17626	-2.37468	-2.17381	0.398753	-2.0589	-1.98425	-2.18196	-0.844954	-0.238995	1.52298	-1.47357	-0.47851	-0.81479	0.676099	0.291369	2.87803	-1.09137	1.46459	-0.62557	-0.816715	-0.781591	-0.768734	0.815141	0.425313	0.92738	-2.47594	-0.535729	0.224911
Faecalibacterium_prausnitzii	-3.24183	-0.258105	2.99406	-4.02818	-1.5651	1.1713	-0.381148	-3.44265	-1.52759	-1.44721	-3.98	-3.77813	-1.21792	-0.741918	-0.688405	-0.482829	1.36746	0.451831	0.208174	-2.77362	-2.23092	0.818528	-0.00669433	-0.00437932	-0.0624154	-0.0546978	-0.349312	-0.256467	0.749174	-0.838049	-2.01765	-0.593167	-1.0212	-0.0318597	1.36371	0.435353	0.131412	2.2063	0.501364	-0.876819	-1.39937	-3.65079	-2.34543	-1.59618	-2.12243	-0.85985	-2.47168	-0.0715235	-1.997
Haemophilus_parainfluenzae	0.00632133	-2.39429	1.45531	-1.42341	0.176607	0.311812	-0.857654	0.335898	-0.720102	-0.164499	-3.89975	-3.91934	-2.44465	-1.99159	0.232986	-0.14584	-0.326685	-0.70443	-0.845392	-0.426511	-0.664667	-0.613655	-1.2497	-0.4966	-0.462856	-1.02707	-1.27593	-0.631106	-1.64774	-3.73988	-2.48854	-0.892799	-0.225843	-0.395147	-0.271761	-0.854008	-0.583321	-1.22853	-0.824025	-0.880224	-1.19299	-3.31036	0.0146223	-1.46072	-1.41189	-0.787024	-0.0866945	-0.0850214	-2.52831
Ruminococcus_lactaris	-0.542107	0.605906	-1.04987	-4.29619	-3.77616	0.0345153	-1.61885	-2.1234	-1.1968	0.830051	-5.57702	-5.78031	-3.8595	-2.02333	-1.03301	-0.8781	-0.810659	-0.418356	-0.798069	-1.02934	-3.14231	-2.21807	-1.3106	-1.73288	-0.572527	-0.690845	-0.954486	-1.35769	1.11377	0.146318	0.824654	-0.39563	1.41451	0.747045	-0.810842	0.119214	0.797123	-0.546939	0.750011	1.33594	-2.00621	-1.42972	-1.28318	-0.00787584	-2.35543	-0.120385	-1.29015	-1.95668	-1.89922
Victivallis_vadensis	0.067284	0.831286	-2.08097	0.542922	0.456139	-2.49941	-0.046546	-0.905002	-0.970053	-0.627284	0	0	0	0	0	-0.913546	-1.05681	-0.973591	-1.72947	-2.36409	-2.4761	-1.49121	-2.84414	-2.21227	-1.24227	-2.21242	-0.972449	-1.16607	-0.049829	-0.629543	-0.784491	-1.17922	-0.740307	2.23606	0.250589	0.15829	-1.22501	-2.03689	-1.52901	-0.472167	-1.1872	-0.164024	-0.632254	-1.634	-0.558944	0.318148	-2.67322	-2.39053	-3.38618
Alistipes_shahii	1.0212	-1.003	-2.01845	-6.1065	-4.98253	0.399849	-1.23016	-0.0940983	-0.261106	-0.124529	0.568147	0.51293	0.931672	0.505209	-0.326786	-0.140951	-0.647973	0.459623	-0.783277	-2.64626	0.541886	-2.99318	-0.0355037	-1.28265	1.78432	0.716543	0.248054	0.0491167	-0.439161	0.234719	-0.795399	-3.16504	-0.504997	-1.54647	0.399185	0.0726784	-0.848614	-1.1163	-0.512829	0.58128	-1.34021	0.824905	-2.02452	-1.26059	-2.42475	-1.46191	-1.81412	-0.739829	-2.65282
Eubacterium_eligens	-1.87598	-0.588371	0.59613	-1.1009	-1.67649	-1.47761	-0.231054	-2.17365	-1.80235	-0.546536	-3.43554	-3.51276	-1.79132	-2.1314	-0.57061	-3.13857	-0.568416	-1.2346	-1.29083	-5.2885	-4.24483	-0.714985	-0.727688	-0.403858	-1.05602	-2.19654	-2.11285	-2.55622	1.12308	-0.252289	0.178057	-1.61685	-0.712439	-0.0123969	0.579245	-0.885222	-0.842266	0.309119	0.235924	0.238811	-1.0145	-1.08866	-3.28322	0.113773	-0.0302439	-0.513623	-1.09948	0.535882	-1.36274
Eubacterium_rectale	-1.55753	1.80857	0.314318	0.753997	-2.79967	0.105599	0.355607	-2.09131	-0.387245	-1.13394	-8.19151	-7.45586	-4.21784	-1.11883	-1.14268	-0.417637	-0.942959	-1.56882	0.145398	-1.23839	-1.42912	-1.24593	-2.47939	0.444497	0.0147441	-1.22578	-0.682499	-1.30917	-1.50001	0.24403	0.559698	-2.17184	-1.09331	-1.01002	0.00341611	-1.60716	-0.235037	-1.83661	0.449102	-1.29237	0.0979803	-2.46211	-0.359511	-0.115088	-1.92614	2.01058	-2.53496	-1.03521	-0.0778788
Gemmiger_formicilis	-0.727197	0.311496	-5.28754	-3.56747	-2.18204	-1.11918	-0.449941	-0.540799	0.656708	-0.972139	0	0	0	0	0	0.763302	-1.86822	-0.49991	1.57323	-9.60193	-0.0628789	-5.37789	0.833148	0.0603499	-0.314324	-0.637732	-0.765248	-0.846409	-0.21642	1.0877	1.21572	0.439879	-0.109127	-1.64645	0.896685	-0.0718833	-0.553451	-0.65506	0.614569	-0.730483	-1.00362	-1.51457	-1.45852	-1.44376	-2.1857	0.993126	-3.33625	0.0316374	-1.96428
Ruminococcus_callidus	-1.76225	1.10401	-3.01784	-7.14099	0.36449	-0.353248	1.35789	-0.905002	-2.42024	-0.963072	-3.57967	-3.19725	-1.79632	-1.39478	0.429865	0	0	0	0	0	0	0	0	0	0	0	0	0	-2.064	-1.62847	-2.03883	-0.802409	0.677744	0.106558	-1.01028	-0.0394394	-1.05944	-0.820739	1.18377	1.14027	-0.3479	-1.07895	-3.34926	1.08243	-0.108372	-0.155894	-1.67566	0.163941	-0.104574
Alistipes_indistinctus	1.20122	0.0428971	-3.50154	-0.859443	-0.937301	1.20386	-1.01109	-1.10475	-1.16726	-0.101237	0.849776	0.819575	0.0527785	0.531766	1.36678	-1.73126	-0.312859	-0.204144	-1.13606	-3.26431	-0.917204	-0.902597	-0.426762	-0.161537	-0.415249	0.24903	-0.101713	-1.02621	1.23374	0.9114	0.561159	0.221719	-1.79605	-0.831515	0.594386	-1.06748	-1.17529	0.636227	0.77772	-0.950802	0.253952	2.30379	-2.7537	-1.38272	-1.24275	-0.483817	-2.55383	0.498213	-2.26025
Collinsella_aerofaciens	2.37593	0.799294	-0.523267	-3.59268	-1.65543	-0.0473389	1.54996	-2.30126	-0.991963	0.468466	0.128601	0.434216	2.10409	-2.21764	0.421468	-0.438094	-0.355637	-1.16833	-2.84562	-5.6473	-0.213844	-4.45697	-2.96541	0.497808	-0.247705	-2.46503	-3.493	-2.24008	-1.51163	-0.795475	-0.683802	1.78896	1.17383	-0.507374	-0.615369	0.337487	2.6369	2.08406	-0.357443	-1.90951	-0.265641	-0.673414	-3.10441	-1.19105	-1.65911	-0.653153	-3.50492	-0.557462	-0.911282
Eubacterium_siraeum	-0.388822	0.443922	-5.28197	-2.31233	-4.35922	0.284939	2.56616	-2.26833	-0.930417	-2.06091	-0.447291	-0.342917	0.908821	0.44627	-0.678463	-0.141278	-0.632552	-0.537521	-1.52103	-3.11728	0.0923804	-1.56211	-1.50832	-2.00291	-0.362813	-1.25361	-0.928571	-1.36193	-0.257284	-0.393563	-1.1476	0.0418909	-1.2779	-0.56057	-1.5762	-0.457482	0.519725	-0.437986	0.450652	-0.187467	-0.526318	0.0567099	-0.746735	-1.16978	-0.058972	-0.0899327	-0.801353	-0.229349	-0.255051
Oxalobacter_formigenes	0.687175	1.16819	-2.31793	2.46722	1.90725	1.23752	0	-0.70365	-0.177485	-0.284228	-2.28488	-2.31216	-1.14713	-2.71952	-1.31901	0.481737	-1.0093	-2.08187	-1.10467	-2.39174	-1.11466	-0.829433	-1.55243	-1.88095	-0.0819079	-1.54597	-0.749641	-1.0907	-0.732326	0.327159	1.28656	-1.4965	-1.55352	-0.592525	-0.251593	0.21022	-2.71291	-1.14294	-1.20489	1.27846	0.161565	0.787755	-1.76674	-0.416597	0.179732	0.0668202	-0.192719	-1.37892	-0.984589
Paraprevotella_clara	1.20192	0.403878	-2.04589	2.20692	-0.503812	-0.778541	-1.9301	-1.06678	-0.784189	-1.3648	-1.97649	-2.08366	-0.717832	-1.06396	1.30128	1.04846	1.11349	0.330509	-1.3661	-1.18259	0.0244198	-2.68813	-2.80847	-0.891969	-0.488601	-2.15739	-3.13732	0.445316	0.265341	-0.456929	-1.01817	-2.07832	-1.01004	-0.561078	0.0420891	1.25653	0.973056	-1.48114	-0.913623	-0.945485	1.0937	-0.0842279	0.526913	-1.61446	0.663142	1.0442	-1.79115	0.0767231	-1.22544
Roseburia_faecis	-1.49187	-0.315169	-1.21271	-3.40591	-2.39858	1.14505	-0.986725	-1.45343	1.16509	-0.0686677	0	0	0	0	0	0	0	0	0	0	0	0	0	0	0	0	0	0	-1.7564	-0.423681	-0.486605	-2.51764	-0.0956321	-0.17659	-0.587778	-1.58399	0.653259	-2.15846	1.24175	-1.61141	-0.525274	-2.1076	-0.692349	0.312907	-1.90959	-0.135489	-2.43391	-1.53475	-0.569588
Roseburia_hominis	-1.17186	1.39969	0.550009	-2.00858	-2.1174	0.275015	-1.14724	-1.57368	0.574604	0.390193	-3.37504	-3.5904	-2.61478	-1.93303	-2.00281	0.0216871	0.993829	-0.137182	-0.378036	-2.28452	-1.44718	-2.31803	-1.07935	-0.562743	-0.412041	-1.32872	-0.504841	-0.156267	-0.114316	1.51081	0.0150746	-0.283206	-0.208016	-0.0599485	-1.63064	-0.918417	-0.813557	-0.869186	0.733039	0.70394	0.327485	-1.21719	-1.63621	-0.312818	-2.14631	-0.477023	-1.66055	-2.05867	-1.40245
species_shannon	0.588425	-0.305813	-4.80023	-4.23615	-1.68003	2.69359	0.637396	-1.9486	-2.50206	-0.650405	-1.53254	-1.60447	-0.355846	-0.897275	-1.27602	-0.651141	-1.71496	-0.26944	-1.40618	-4.67599	-0.433245	-3.35865	-1.6834	-1.26257	-0.87556	-1.69352	-1.72624	-1.20318	0.441742	-0.834175	0.838713	-0.43933	0.840443	-0.0844328	-1.42727	-1.04073	2.21099	-0.831652	1.3122	0.180183	0.579804	0.716053	-2.24716	-0.00895423	-0.917593	1.56123	-1.46068	-1.75549	-1.43867
Anaerostipes_hadrus	-3.03626	0.609292	-2.63331	-0.136464	-1.94713	2.56459	0.868394	-2.05675	-0.0989708	2.63957	-5.57386	-4.98308	-2.97869	-1.73205	-0.72632	0.931733	-1.53815	2.36796	-0.910695	-1.65917	-1.92558	-2.99643	-1.4107	-0.560546	-1.30722	-0.676176	-1.58261	-2.54702	3.02751	-2.79725	-0.169748	0.684498	0.777642	-2.08424	0.72749	-2.56707	-0.291012	2.30374	1.93346	1.32549	-0.0811418	0.386337	-0.655857	3.89783	0.351674	0.733538	0.770911	-1.16309	0.635808
Eubacterium_hallii	-2.24121	0.538241	-3.44363	-4.57328	-2.23144	1.6795	-0.139037	-1.969	-1.19387	0.572872	-1.59657	-1.35703	-1.40312	-2.6684	-1.4418	2.98407	-2.04789	1.26966	0.237464	-2.93861	-0.540424	-2.8497	-1.28768	1.46382	-1.38076	-0.991133	-1.78638	-1.62767	2.69145	-0.0437618	1.17554	1.8796	1.36029	-0.581248	2.10702	-0.892504	2.14187	2.1563	-0.104701	-0.943957	-0.394629	-1.53595	-2.19686	0.487791	-1.25343	1.25451	-1.75279	-0.655671	-0.500726
Odoribacter_splanchnicus	0.17369	-2.28928	-6.057	2.568	-1.39532	-0.995153	-0.833459	-1.02113	-1.74839	0.341454	-4.1879	-4.24771	-1.99073	-0.260714	-0.335849	-1.66528	-0.358144	-0.967393	-1.35764	-1.49534	-0.668271	-0.0847517	-0.70854	-0.655817	-1.7946	0.557129	0.542789	-0.887973	-0.49334	1.41631	-0.547577	-1.81539	0.0634985	0.644705	0.0202682	-0.126589	-2.5315	-2.33905	0.670924	-0.0348205	-0.0672504	0.0179599	-1.35003	-0.308373	-1.18604	-0.965414	-2.15719	-1.71416	-3.43171
Catenibacterium_mitsuokai	2.22501	0.455113	-1.33302	-237193	-5.5453	0.472917	15.7116	-0.810982	-1.71077	-1.0923	-1.12715	-1.05797	-0.21136	-0.843889	1.07946	17436.3	-0.558223	0.58904	1.24511	1.23442	-0.070426	-0.0574289	-0.90191	0.467471	73.8855	0.693669	-0.879966	1.24699	-2.03757	-0.491275	-0.054215	-2.2111	-0.164987	0.78773	-0.966997	3.14321	2.87731	-3.70506	-1.05188	-1.82529	-2.39791	-0.972951	-2.36867	-1.84536	-0.816619	-0.0464949	-1.19825	-2.14138	-1.80113
Ruminococcus_obeum	0	0	0	0	0	0	0	0	0	0	0.770262	0.534322	-0.106702	-3.18106	-1.04199	-0.148714	-2.16652	-1.28612	-1.12643	-7.44589	-1.76181	-2.96674	-1.3203	-1.00387	-0.185345	-1.5128	-2.26411	-1.59864	1.96935	-0.463847	1.70034	3.26088	1.35152	0.310745	0.501144	-1.16282	3.14194	0.862334	0.219555	-0.373863	-2.70302	-0.554921	-2.68243	-0.0970031	-2.17544	-2.24706	-2.09922	-0.857646	-0.250168
Parabacteroides_distasonis	1.92662	-2.1153	-3.17352	5.6448	0.380918	0.406949	-0.127889	0.163228	-1.85091	0.321164	0.427699	0.340788	2.61322	0.722714	-0.164372	-0.306906	-0.0516961	-0.179779	0.282605	1.7167	0.822206	0.479821	0.155746	0.656471	-1.48638	1.07169	1.35552	1.60265	-0.199616	1.37182	0.01795	0.424688	-0.84223	-1.06972	2.03245	1.47547	-0.563677	0.998298	1.46076	2.17577	0.306761	3.8383	1.70171	3.17613	1.73754	-0.762014	1.57514	0.393307	0.120779
Bacteroides_uniformis	-0.0523872	-1.59488	-1.3007	2.24349	-1.04245	-0.113093	-1.87667	-0.511167	2.25774	-0.703903	1.93596	1.70124	0.528948	0.96426	-0.332706	-1.13111	0.286491	-0.677602	0.864041	-1.84627	1.50137	-0.0086963	1.48324	2.17887	-1.31053	-0.166586	2.16425	0.703604	1.37746	1.65495	-0.066479	-0.528193	-1.24639	0.821203	1.22702	0.11451	-1.86072	0.957991	2.43804	1.86554	1.88914	3.27935	0.857438	3.33183	1.38893	0.75186	1.58893	1.34923	0.841716
Parabacteroides_johnsonii	0.336114	-0.205296	1.05652	4.03409	2.14608	1.10426	-0.961105	1.0152	0.168587	-0.692374	-0.155006	-0.212815	0.612826	-1.09689	0.0982215	0	0	0	0	0	0	0	0	0	0	0	0	0	0.883188	0.312617	-0.635488	0.347828	0.363752	13.5546	-0.461467	-0.507473	0.46744	-0.689093	0.702355	2.76779	-0.186747	1.10957	-0.400418	3.22973	-0.762346	0.553736	-0.909964	-0.775477	-0.590397
Anaerotruncus_colihominis	2.24397	-1.17376	0.167303	0.0484503	3.20175	1.69468	0	5.67918	1.17259	-0.687021	79.6897	1071.03	13.2725	3.13209	0.651834	-0.783951	-0.393551	-1.27693	0.84617	-0.84552	2.07017	1.70019	1.9941	0.0156752	0.551505	0.876862	0.486742	1.58106	1.5558	0.267211	2.43639	1.28247	-0.829545	0.31006	1.27109	-0.166733	-1.31961	0.253722	-0.055823	1.55017	-0.57855	1.56629	-2.36664	-0.577726	1.41868	0.263189	-0.614436	-0.205948	-1.86601
Clostridium_hathewayi	1.90957	-1.12916	-1.23532	0.394998	4.11009	0.861405	0	1.17725	1.00269	1.15812	11.7474	25.8237	7.27954	4.61743	1.84973	108.586	-0.515773	0.708442	0.439268	20.0469	1.11596	0.640797	0.463556	0.604679	-1.46212	0.989317	0.584908	0.437311	0.423996	0.554702	0.219833	0.315746	0.0932826	-0.830612	-0.280784	-0.493604	-0.239834	0.846774	-1.28232	0.781778	1.5539	2.78524	-0.395315	-0.70314	2.3473	0.745754	1.17167	-0.603349	-1.62114
Clostridium_innocuum	-0.500487	0.022981	898.866	-0.904179	1.76016	2.26464	0	-0.297615	1.74694	2.36809	100.721	5.57014e+06	16.0154	2.08673	-0.804004	9774.47	0.0163522	1.14498	1.75113	450010	412.973	5.56203	2.17899	6.78455	0.0220631	1.42733	0.882495	95.4307	1.45092	1.4963	2.12291	1.28296	-0.62319	-0.85276	2.34135	-0.0710537	0.624601	1.6119	0.686878	-0.115744	0.73351	1.26249	-1.20868	0.305131	1.83717	0.38321	1.36808	-1.44768	1.1736
Clostridium_clostridioforme	1.17643	-0.918736	-0.335474	2.75487	2.85153	0.564095	0	0.0438525	0.871375	0.765226	258.93	6.51732e+13	20.9588	6.00653	0.196066	0	0	0	0	0	0	0	0	0	0	0	0	0	0	0	0	0	0	0	0	0	0	0	0.687339	0.77003	0.734949	1.92989	0.269237	0.73442	2.70365	2.94367	3.70922	0.177591	0.123298
Clostridium_citroniae	1.59104	-2.78231	1.11412	1.22162	3.66271	3.41476	-2.26203e-08	-0.65025	-0.406511	39.8792	23.0823	20.93	6.38362	2.66919	0.847177	2801.66	0.424582	1.35287	1.86801	-0.0560404	23.0426	0.178854	0.170831	3.00296	-0.81318	1.17848	0.560838	1.66066	0.830441	0.613152	-1.15649	3.02395	-0.326576	0.569977	-0.528227	-0.075936	-0.0269761	-0.88563	3.08247	2.90809	0.35247	1.7613	0.887098	0.299753	1.76318	1.83566	2.22869	0.344999	1.12536
Eggerthella_lenta	-1.37968	-1.75683	0.37227	-0.116322	3.08612	3.30244	-0.580069	1.29976	2.80703	2.49037	7.05862	8.49171	3.76063	2.26803	-0.899924	15.7799	-0.620963	0.220946	1.93939	0.92839	2.55484	0.386363	0.225273	28.1796	-0.480103	0.0246015	0.234735	0.536069	1.80349	0.964832	-0.0425425	4.2043	0.959142	0.496469	2.61632	-2.42413	-0.825559	3.62374	2.48719	-1.53713	0.37879	0.757424	-0.862983	1.1656	2.57251	0.111374	1.81041	-0.0466961	1.28238
Clostridium_ramosum	0.615501	-0.412412	2.90847	0.582969	3.07478	1.1861	0	0.730997	106.868	500.935	81.9647	5.98987	16.1718	4.89342	1.6315	4366.65	-0.0634828	1.26821	2.08956	44524	112.651	366441	2.68331	6207.2	0.413398	1.70044	2.46229	0.430014	1.56717	1.13085	1.63754	0.6314	0.105348	-0.691308	-0.316658	-2.41636	0.00881978	0.660871	1.37319	0.140787	1.50833	0.730382	0.664425	0.44173	1.90112	0.754351	2.0596	-0.467554	0.801354
Flavonifractor_plautii	2.56359	-1.87984	4.73832	0.825379	2.0203	2.02748	1.35789	-0.715401	1.93771	0.650566	3.2544	3.4325	1.96733	3.03602	1.16051	-1.41798	-0.185198	2.47102	2.60993	1.0536	2.42688	3.97305	1.84002	1.53367	-1.55358	1.45874	1.94246	1.72408	2.79179	2.09842	1.27458	2.2812	-1.01026	-0.22186	1.79599	-0.702181	-1.65717	3.42468	1.97168	0.815929	1.92812	2.22579	-0.506137	1.85889	3.01251	1.90052	3.03329	1.17339	-0.274472
Ruminococcus_gnavus	0.527184	-0.425624	2.63183	-2.1273	1.83677	0.803312	-0.580071	2.08596	2.29838	-0.168282	5.16537	5.20905	3.10655	2.15898	0.939099	-0.624749	-0.460484	1.13493	2.85286	1.28427	554.217	693.089	3.09778	744.853	-1.03174	1.47252	2.4114	517.354	-0.589664	0.249928	-0.900712	-1.8778	-0.341263	0.513513	2.06933	0.558187	-0.972963	-1.47787	-0.250555	-0.666767	-0.177101	0.417905	-0.856432	0.121567	1.54033	-0.0311865	2.6762	-0.696623	1.99363
species_kendall_uniqueness	2.38081	0.148341	-5.13194	-6.95565	5.6093	1.76214	-2.08821	-0.89343	1.8048	-0.281938	3.87228	3.79828	1.92226	2.28063	2.10607	1.72417	0.764407	1.55036	1.9093	6.2276	2.82203	3.79909	1.06783	1.57044	-0.0932431	2.07681	1.5408	2.77153	1.8621	1.86035	1.53275	2.58807	1.09434	0.199116	1.67542	2.44681	2.09306	0.708959	0.83603	0.00236268	1.6498	1.31639	2.79902	1.58213	2.16215	1.04776	2.39479	1.18386	3.55338
Clostridium_symbiosum	3.05797	-1.21748	1.5357	0.672396	3.64993	0.529973	-1.35789	0.840985	1.15693	13.0923	11.842	19.42	5.57396	5.85523	0.970444	36500.7	-1.11037	4.00963	2.46073	1.4605e+07	1.33546e+07	1523.61	2.50513	1966.93	1.68233	1.61392	1.76773	4535.52	1.88484	2.79478	2.36552	0.695467	-0.163165	0.132985	0.617413	1.6497	-0.818328	1.91989	1.9701	0.709857	0.814911	2.10313	0.236663	1.00895	1.89869	1.75463	3.08774	0.124401	-1.63169
Multiple_Disease_Enriched	0.868343	-1.93672	0.338503	-3.17602	4.3942	1.70119	-0.849812	-1.14934	0.63609	1.94211	7.3174	7.71237	5.8593	3.55005	2.09345	0.761873	-0.371518	2.52067	2.51029	3.49425	4.16843	2.7159	3.90067	3.8587	-0.757564	2.32451	3.79554	3.11973	1.00038	2.21859	0.628826	2.58273	0.799325	1.61748	2.74244	-0.114444	1.56353	3.098	1.61758	-0.426845	0.40042	1.61713	-0.707457	-0.886	1.78955	1.45329	2.05158	0.212294	0.687202
Kendall_Uniqueness_Positive	0.216186	-2.08013	3.32359	-2.20777	5.09321	2.50428	-0.709327	0.183282	2.44885	2.61673	6.54006	7.11245	5.15849	4.9762	1.56644	1.93191	0.562127	2.50205	3.71682	4.14179	4.19633	3.38275	3.10618	3.99231	-0.478728	2.66146	3.20668	2.97385	2.044	2.65631	1.18846	2.85177	0.520485	0.473692	2.9622	0.933564	1.18511	2.26247	2.45937	0.454079	0.727684	1.70784	-0.17671	0.741388	2.72305	1.49099	2.29285	-0.154009	0.307896
Q-Value	cmd3_CRC	cmd3_adenoma	cmd3_IBD	cmd3_IGT	cmd3_T2D	cmd3_ACVD	cmd3_STH	cmd3_CDI	cmd3_migraine	cmd3_asthma	em_InvFIM	em_InvBarthel	em_InvMMSE	em_Charlson_Comorbidity	em_Geriatric_Depression	ag_alzheimers	ag_asd	ag_cancer	ag_cardiovascular_disease	ag_cdiff	ag_diabetes	ag_ibd	ag_ibs	ag_kidney_disease	ag_liver_disease	ag_lung_disease	ag_migraine	ag_sibo	nuage_Inv_hgtdommean	nuage_gstfsttime	nuage_FriedScore	nuage_Inv_cspraxis	nuage_Inv_BabcokMemory	nuage_Inv_VerbalFluency	nuage_GDS	nuage_Inv_MMSE	nuage_hsCRP	nuage_IL17	he_Atherosclerosis	he_Cholecystitis	he_Colitis	he_Constipation	he_Diarrhea	he_Fatty_liver	he_Gastritis	he_IBS	he_Kidneystone	he_Rheumatoid_arthritis	he_Metabolic_syndrome
Coprococcus_catus	0.621497	0.436871	2.24083e-06	6.43571e-09	0.0378615	0.876267	0.636963	0.165578	0.766856	0.721392	9.65511e-06	7.82238e-05	0.0521373	2.0327e-05	0.827094	0.919394	0.893967	0.994542	0.19615	0.000231757	0.225412	0.0740581	0.029473	0.331313	0.71654	0.022287	0.0905716	0.142192	0.461329	0.894653	0.797407	0.751315	0.949137	0.890385	0.907656	0.284079	0.837449	0.647162	0.51271	0.710914	0.388485	0.337631	0.0787925	0.605679	0.156241	0.949617	0.0152504	0.353192	0.0948049
Kendall_Uniqueness_Negative	0.932894	0.788126	4.89338e-06	2.94508e-08	0.000199658	0.876267	0.167611	0.132618	0.135647	0.860888	4.08653e-08	1.54267e-07	0.0330243	0.00249404	0.746705	0.870545	0.855428	0.658806	0.238809	0.000189245	0.135698	0.00142187	0.0443214	0.331313	0.608539	0.140142	0.0561123	0.204295	0.905595	0.65246	0.980019	0.740034	0.845701	0.956056	0.731744	0.945201	0.995708	0.873808	0.880603	0.925103	0.598503	0.472529	0.0322669	0.51342	0.129339	0.999575	0.0152504	0.41924	0.0332473
Multiple_Disease_Depleted	0.522202	0.911425	4.65653e-06	3.2868e-09	1.58345e-05	0.992678	0.167611	0.054807	0.439171	0.936541	5.65018e-07	8.18338e-07	0.0796463	0.0368899	0.670256	0.870545	0.938104	0.773469	0.362777	0.000231757	0.300433	0.0130857	0.199788	0.51445	0.608539	0.353624	0.338714	0.269598	0.992605	0.918939	0.820876	0.0727787	0.800692	0.944046	0.477274	0.666641	0.801446	0.715686	0.856948	0.943554	0.823487	0.673332	0.0327953	0.72515	0.129339	0.950483	0.0329612	0.591207	0.0358878
Coprococcus_comes	0.281168	0.450763	1.03408e-07	3.2868e-09	0.0119286	0.835585	0.339747	0.405602	0.286362	0.936541	4.06383e-05	3.17629e-05	0.164903	0.138167	0.542004	0.919394	0.82015	0.658806	0.533521	0.0232902	0.140486	0.00289029	0.0594742	0.653368	0.376189	0.0716021	0.00424244	0.055015	0.403184	0.834616	0.905802	0.412067	0.845701	0.944046	0.405397	0.21147	0.203521	0.815979	0.598378	0.784168	0.598503	0.173071	0.0872688	0.895225	0.127104	0.952183	0.064717	0.973624	0.170497
Prevotella_copri	0.201396	0.912735	0.0528429	0.611059	0.523769	0.188319	0.674157	0.178836	0.135647	0.964133	0.368176	0.511195	0.628847	0.0370069	0.674043	0.919394	0.82015	0.834681	0.551889	0.330574	0.192644	0.0982211	0.0457399	0.768914	0.898905	0.31901	0.012008	0.406979	0.992605	0.65246	0.980019	0.0700869	0.800692	0.944046	0.415338	0.21147	0.770127	0.0101986	0.054383	0.0475348	0.753888	0.0501424	0.691874	0.00616713	0.129339	0.949617	0.0237008	0.973624	0.283551
Ruminococcus_bromii	0.20301	0.811331	6.87603e-07	7.58617e-08	0.0802897	0.964406	0.636312	0.0895331	0.443554	0.936541	1.03181e-05	3.02223e-05	0.052128	0.0505993	0.827161	0.870545	0.938104	0.851381	0.559166	0.0181974	0.688029	0.0295638	0.349051	0.730968	0.945093	0.495387	0.763615	0.0628897	0.772274	0.458617	0.980019	0.926144	0.800692	0.944046	0.930676	0.868586	0.801446	0.473084	0.48219	0.802272	0.823487	0.604086	0.237677	0.370057	0.890754	0.855694	0.435502	0.65604	0.898045
Coprococcus_eutactus	0.640193	0.364266	6.99901e-05	0.205963	0.176354	0.778772	0.927447	0.280275	0.207313	0.636531	0.0128457	0.0155749	0.113017	0.149705	0.733548	0.923055	0.911288	0.0227507	0.141182	0.00746677	0.02149	0.0295638	0.0436898	0.110747	0.231743	0.150385	0.0138865	0.149466	0.273478	0.700769	0.874722	0.350244	0.800692	0.890385	0.444074	0.680594	0.770127	0.329047	0.880603	0.964534	0.90634	0.273624	0.0381908	0.737485	0.156241	0.950622	0.0210982	0.41924	0.142181
Dorea_formicigenerans	0.824706	0.575341	0.00192072	5.95466e-05	0.26262	0.996252	0.425744	0.0089674	0.439604	0.636531	0.0789885	0.0605956	0.0599304	0.00263601	0.670256	0.870545	0.883094	0.882285	0.723129	0.0846371	0.98441	0.417559	0.687331	0.994366	0.71654	0.269887	0.118953	0.406979	0.772274	0.137348	0.215505	0.353905	0.800692	0.890385	0.983382	0.682689	0.0732384	0.751539	0.371282	0.710914	0.598503	0.0276781	0.0432819	0.695098	0.129339	0.999575	0.0210982	0.41924	0.445857
Dorea_longicatena	0.932894	0.613134	0.00741613	1.21927e-05	0.26262	0.778772	0.927447	0.00688411	0.766856	0.94265	3.86909e-05	2.08266e-05	0.000758256	3.34371e-06	0.508121	0.921076	0.932324	0.658806	0.630324	0.0678539	0.873496	0.0295638	0.403631	0.882495	0.957365	0.392121	0.13651	0.387727	0.992605	0.622884	0.980019	0.488374	0.845701	0.944046	0.907656	0.868586	0.057819	0.751539	0.682318	0.441793	0.49457	0.017005	0.0372204	0.773791	0.127104	0.816001	0.0857531	0.41924	0.927388
Eubacterium_ventriosum	0.0810245	0.695516	0.0404455	0.000282858	0.192706	0.912718	1	0.660439	0.766856	0.936541	2.15962e-12	1.54636e-13	0.000422038	0.0229755	0.315509	0.870545	0.589167	0.834681	0.671467	0.00115697	0.824524	0.0963302	0.535841	0.994366	0.87821	0.495387	0.712467	0.298589	0.994101	0.958119	0.874722	0.400255	0.800692	0.890385	0.759021	0.755766	0.203521	0.0259081	0.699359	0.922005	0.560207	0.371873	0.922435	0.18117	0.505848	0.855694	0.671176	0.929753	0.314021
Roseburia_intestinalis	0.0948386	0.924247	0.866997	0.0104047	0.0352976	0.955532	0.85569	0.118988	0.895063	0.636531	0.000243017	0.00121195	0.242928	0.983705	0.567577	0.957864	0.911288	0.888565	0.630324	0.788877	0.752197	0.679082	0.813716	0.616553	0.878426	0.495387	0.79673	0.70653	0.971085	0.834616	0.820876	0.412067	0.859993	0.944046	0.298733	0.244532	0.995708	0.507444	0.588156	0.707792	0.450412	0.017005	0.0322669	0.0511466	0.210436	0.855694	0.334592	0.913063	0.158057
Allisonella_histaminiformans	0.102833	0.997645	0.000893744	0.188094	0.594074	0.899458	1	0.405602	1	0.636531	0	0	0	0	0	0.870545	0.911288	0.773469	0.551889	0.844416	0.336061	0.046756	0.0346269	0.720146	0.608539	0.269887	0.0778341	0.946565	0.00476382	0.980207	0.99849	0.0902486	0.800692	0.944046	0.451639	0.425279	0.81941	0.197285	0.588156	0.897942	0.90634	0.165228	0.0888964	0.744118	0.332448	0.816001	0.0417558	0.973624	0.579158
Barnesiella_intestinihominis	0.932894	0.613134	9.79683e-05	0.968945	0.0416541	0.82114	0.187158	0.477441	1	0.860888	5.75211e-05	2.23202e-05	0.00152391	0.0505993	0.746705	0.708676	0.99493	0.834681	0.776614	0.280677	0.149095	0.206499	0.384602	0.788566	0.608539	0.532183	0.79673	0.767541	0.804085	0.834616	0.874722	0.185503	0.949137	0.944046	0.930676	0.972404	0.66797	0.782195	0.588156	0.441793	0.9697	0.472529	0.0432819	0.284476	0.39897	0.950483	0.0592963	0.913063	0.335582
Phascolarctobacterium_succinatutens	0.880071	0.561042	0.0034837	0.070318	0.118668	0.297433	0.128248	0.112679	1	0.860888	0.28926	0.282059	0.00313056	0.927912	0.947897	0.870545	0.82015	0.317076	0.074375	0.171404	0.311526	0.0740581	0.029473	0.483669	0.712393	0.214795	0.00321475	0.0336942	0.992605	0.700769	0.874722	0.440705	0.800692	0.890385	0.534595	0.367111	0.66797	0.073654	0.12516	0.441793	0.915927	0.835953	0.537425	0.00645718	0.772087	0.950483	0.126467	0.953401	0.142181
Alistipes_senegalensis	0	0	0	0	0	0	0	0	0	0	0.0999475	0.0496655	0.856058	0.699655	0.945327	0.870545	0.949764	0.888565	0.967055	0.367664	0.873496	0.0522558	0.195172	0.915355	0.774412	0.31901	0.718471	0.917558	0.729326	0.693804	0.842713	0.610515	0.845701	0.890385	0.444074	0.868586	0.867505	0.800334	0.0467812	0.842914	0.450412	0.673332	0.527002	0.348661	0.129339	0.816001	0.0617627	0.353192	0.0176489
Desulfovibrio_piger	0.996199	0.575341	0.0428053	0.000374281	0.817675	0.522091	0.141149	0.408114	0.949168	0.636531	0.909795	0.819228	0.961089	0.285187	0.733548	0.919394	0.777841	0.882285	0.761793	0.844416	0.998932	0.679082	0.879998	0.681684	0.608539	0.633774	0.680439	0.70653	0.894351	0.834616	0.874722	0.619404	0.670857	0.944046	0.0512728	0.972404	0.770127	0.155665	0.323079	0.873759	0.7374	0.849353	0.0381908	0.0358284	0.365494	0.950483	0.0334067	0.902116	0.128589
Eubacterium_ramulus	0.621497	0.613134	0.036172	0.000238975	0.105377	0.290743	0.199233	0.550481	0.286362	0.860888	3.1362e-05	6.97411e-06	0.28228	0.027115	0.945327	0.932787	0.879914	0.946122	0.466628	0.229783	0.045876	0.332551	0.196521	0.483669	0.828998	0.266836	0.336759	0.37716	0.772274	0.918939	0.65604	0.350244	0.859993	0.890385	0.837564	0.964684	0.0732384	0.507444	0.493025	0.78864	0.823487	0.622073	0.691874	0.648612	0.890754	0.882172	0.0592963	0.899075	0.903624
Faecalibacterium_prausnitzii	0.0494102	0.946784	0.0103065	0.000172935	0.272511	0.522091	0.909921	0.0153191	0.383453	0.721347	0.000882133	0.00129101	0.369804	0.607579	0.791005	0.919394	0.724338	0.888565	0.881878	0.176351	0.203446	0.607306	0.918226	0.994366	0.974968	0.990066	0.79673	0.882348	0.800191	0.773306	0.426414	0.711947	0.800692	0.983282	0.534595	0.932822	0.945452	0.149471	0.734903	0.802272	0.7374	0.0156215	0.105266	0.363023	0.214327	0.949617	0.0617627	0.989988	0.238169
Haemophilus_parainfluenzae	0.984561	0.364266	0.242332	0.269311	0.961738	0.853089	0.682927	0.874042	0.766856	0.964133	0.000390501	0.000386198	0.0437237	0.123535	0.945327	0.957864	0.911288	0.834681	0.630324	0.788877	0.752197	0.679082	0.394954	0.809749	0.878426	0.495387	0.442277	0.70653	0.444899	0.0126459	0.253027	0.60293	0.949137	0.944046	0.930676	0.854403	0.770127	0.473084	0.647324	0.784168	0.7374	0.00864002	0.923006	0.370057	0.263489	0.882172	0.86775	0.913063	0.0838178
Ruminococcus_lactaris	0.746845	0.788126	0.298498	3.7303e-05	0.00182389	0.992678	0.316499	0.110563	0.579018	0.860888	3.90475e-07	1.56692e-07	0.000767816	0.120349	0.670256	0.870545	0.879914	0.946122	0.616357	0.460115	0.0217465	0.0920399	0.387019	0.419984	0.878426	0.688662	0.607373	0.406597	0.729326	0.955107	0.832823	0.800466	0.800692	0.907766	0.751361	0.972404	0.744157	0.754678	0.68429	0.586459	0.380087	0.337631	0.353566	0.953043	0.156241	0.999575	0.297494	0.41924	0.158057
Victivallis_vadensis	0.984561	0.712803	0.0630194	0.658397	0.775106	0.695123	0.975059	0.550481	0.633608	0.860888	0	0	0	0	0	0.870545	0.82015	0.658806	0.298872	0.0298408	0.0418143	0.257427	0.0288909	0.120699	0.581813	0.171932	0.597597	0.406597	0.992605	0.834616	0.839092	0.449472	0.845701	0.890385	0.936004	0.972404	0.62736	0.155665	0.323079	0.802272	0.598503	0.931616	0.695889	0.206328	0.818428	0.970835	0.037404	0.353192	0.00908795
Alistipes_shahii	0.570145	0.744678	0.225259	5.95466e-05	0.000196769	0.876267	0.479372	0.930028	1	0.98185	0.682463	0.714093	0.511685	0.718338	0.898609	0.925995	0.867861	0.946122	0.551889	0.109126	0.75224	0.0303932	0.778047	0.483669	0.546517	0.709596	0.68532	0.991797	0.914607	0.918939	0.839092	0.0309322	0.859993	0.890385	0.907656	0.972404	0.744157	0.507444	0.828639	0.841903	0.598503	0.585532	0.175293	0.493698	0.156241	0.816001	0.169834	0.90414	0.0838178
Eubacterium_eligens	0.20301	0.575341	0.898436	0.322366	0.337435	0.522091	0.822096	0.118988	0.383453	0.860888	0.00261521	0.0019853	0.164903	0.114667	0.827094	0.708676	0.883094	0.658806	0.551889	0.00421538	0.00485511	0.738138	0.735173	0.994366	0.686161	0.312934	0.118953	0.142192	0.729326	0.918939	0.980019	0.304112	0.845701	0.990052	0.837564	0.814406	0.744157	0.844149	0.891908	0.942672	0.753888	0.547082	0.0420259	0.953043	0.995777	0.950483	0.380496	0.913063	0.354403
Eubacterium_rectale	0.102833	0.552341	0.898436	0.628925	0.0664804	0.955532	0.975059	0.168758	0.857351	0.860888	6.29664e-11	1.62477e-09	0.000952539	0.442302	0.670256	0.919394	0.855428	0.517554	0.881878	0.329965	0.315831	0.359244	0.345582	0.768914	0.967514	0.461539	0.712467	0.406597	0.461329	0.918939	0.874722	0.147979	0.800692	0.890385	0.997279	0.523366	0.874521	0.218454	0.771005	0.638408	0.951626	0.0939819	0.818795	0.946639	0.214327	0.552285	0.0599405	0.72487	0.944656
Gemmiger_formicilis	0.458246	0.788126	1.2398e-06	0.000153556	0.0841247	0.82114	0.688395	0.62701	0.766856	0.86886	0	0	0	0	0	0.919394	0.554135	0.946122	0.252475	0.442629	0.960889	0.0604317	0.402255	0.882495	0.974968	0.990066	0.79673	0.917558	0.992605	0.700769	0.69803	0.788727	0.949137	0.890385	0.713382	0.972404	0.771984	0.735847	0.734903	0.78864	0.780217	0.28653	0.329055	0.363023	0.156241	0.816001	0.0210982	0.99742	0.142181
Ruminococcus_callidus	0.20283	0.575341	0.00692396	0.0993282	0.712616	0.964406	0.339747	0.550481	0.135647	0.860888	0.00112054	0.00358746	0.156939	0.305207	0.854638	0	0	0	0	0	0	0	0	0	0	0	0	0	0.327795	0.572215	0.426414	0.619404	0.845701	0.956056	0.668731	0.972404	0.66797	0.65159	0.588156	0.710914	0.90634	0.472529	0.0322669	0.596288	0.921906	0.985726	0.171805	0.973624	0.927388
Alistipes_indistinctus	0.387325	0.912735	0.00522249	0.707289	0.477584	0.778772	0.479372	0.405602	0.569656	0.936541	0.507205	0.522826	0.966758	0.705164	0.567577	0.708676	0.883094	0.932162	0.398152	0.0123901	0.631947	0.679082	0.795652	0.823308	0.958012	0.936427	0.954812	0.462532	0.669935	0.773306	0.874722	0.876897	0.800692	0.890385	0.837564	0.755766	0.62736	0.739635	0.647324	0.784168	0.915927	0.105738	0.0836375	0.399612	0.434078	0.949617	0.0777656	0.913063	0.142181
Collinsella_aerofaciens	0.201396	0.508175	0.709595	0.00575054	0.26262	0.835585	0.372459	0.168357	0.766856	0.86886	0.928667	0.771535	0.0801417	0.110829	0.854638	0.933766	0.911288	0.672805	0.252475	0.0298408	1	0.0129359	0.08063	0.783897	0.945093	0.10922	0.0138865	0.252746	0.461329	0.821944	0.874722	0.262777	0.800692	0.944046	0.837564	0.945201	0.0862269	0.155665	0.91724	0.586459	0.90634	0.715594	0.0327953	0.601289	0.263489	0.949617	0.0237008	0.953401	0.708451
Eubacterium_siraeum	0.879578	0.823652	2.27043e-05	0.0412168	0.000384385	0.955532	0.02306	0.118988	0.766856	0.656242	0.775054	0.819228	0.514551	0.747343	0.791005	0.919394	0.883094	0.92787	0.393526	0.0174894	0.998932	0.258583	0.34879	0.257486	0.898905	0.434134	0.635803	0.443976	0.971085	0.890437	0.69803	0.988036	0.800692	0.944046	0.445762	0.932822	0.793121	0.793333	0.828639	0.942672	0.90634	0.931616	0.691874	0.51237	0.921906	0.999575	0.567828	0.973624	0.874643
Oxalobacter_formigenes	0.70301	0.575341	0.0404455	0.0149896	0.111645	0.574279	0	0.660439	1	0.936541	0.0443142	0.0427019	0.384436	0.0368899	0.567577	0.919394	0.855428	0.448553	0.551889	0.0589569	0.483251	0.679082	0.31175	0.419984	0.974968	0.326414	0.691182	0.524342	0.800191	0.910004	0.685545	0.331901	0.800692	0.944046	0.936004	0.972404	0.0862269	0.505848	0.567521	0.678342	0.923337	0.748759	0.157239	0.761827	0.979039	0.970835	0.866778	0.565874	0.432545
Paraprevotella_clara	0.492265	0.823652	0.0630194	0.021352	0.922751	0.82925	0.141149	0.477441	0.766856	0.692247	0.0879594	0.0673238	0.590412	0.476385	0.567577	0.870545	0.82015	0.931167	0.527751	0.475396	0.998932	0.0522558	0.0637434	0.633735	0.941841	0.289253	0.0234818	0.699381	0.971085	0.881583	0.786663	0.179888	0.800692	0.944046	0.99188	0.682689	0.725652	0.339728	0.682318	0.784168	0.780217	0.981385	0.695889	0.337652	0.660565	0.855694	0.169834	0.99742	0.567483
Roseburia_faecis	0.20301	0.946784	0.411288	0.000282858	0.0661669	0.540429	0.578447	0.329642	0.576631	0.936541	0	0	0	0	0	0	0	0	0	0	0	0	0	0	0	0	0	0	0.403184	0.884883	0.90307	0.0803219	0.949137	0.944046	0.837564	0.526899	0.770127	0.151416	0.52959	0.586459	0.90634	0.168651	0.695889	0.839493	0.214327	0.985726	0.0777656	0.591207	0.722003
Roseburia_hominis	0.467471	0.436871	0.670011	0.241807	0.105377	0.522091	0.522202	0.227882	0.933813	0.936541	0.00271788	0.00152636	0.0374606	0.141509	0.429426	0.957864	0.855428	0.946122	0.881878	0.0724955	0.311526	0.101902	0.417323	0.823308	0.878426	0.38199	0.718471	0.917558	0.992605	0.622884	0.99849	0.833994	0.949137	0.968347	0.444074	0.814406	0.744157	0.647162	0.682318	0.78864	0.90634	0.556563	0.339368	0.895225	0.214327	0.950483	0.245741	0.401331	0.440372
species_shannon	0.799415	0.911425	2.58735e-05	9.13829e-05	0.161184	0.191418	0.797996	0.237092	0.161289	0.86886	0.195559	0.171244	0.793093	0.549178	0.567577	0.870545	0.397936	0.946122	0.497659	0.00131115	0.873496	0.0296947	0.274977	0.545013	0.712393	0.278034	0.305066	0.462532	0.914607	0.773306	0.832823	0.788727	0.845701	0.962202	0.487884	0.755766	0.178946	0.649198	0.52959	0.942672	0.90634	0.655183	0.130672	0.953043	0.660565	0.816001	0.274435	0.481976	0.354403
Anaerostipes_hadrus	0.0604517	0.613134	0.015855	0.826382	0.14141	0.198625	0.592126	0.168357	1	0.259323	3.85172e-07	5.43942e-06	0.0130137	0.182801	0.772218	0.933766	0.649222	0.278126	0.718948	0.445283	0.28098	0.0538927	0.31175	0.737225	0.716729	0.709596	0.305066	0.150606	0.0982542	0.137348	0.980019	0.684981	0.845701	0.890385	0.784417	0.21147	0.867894	0.12492	0.306673	0.707792	0.951626	0.715594	0.777022	0.00402352	0.848483	0.949617	0.550855	0.683257	0.708451
Eubacterium_hallii	0.102833	0.643857	0.000719116	3.46385e-05	0.116182	0.297433	0.975059	0.112679	0.502278	0.895211	0.195559	0.266547	0.28228	0.0370069	0.567577	0.72204	0.291379	0.658806	0.935468	0.136668	0.75224	0.0284911	0.31175	0.456063	0.608539	0.483168	0.164939	0.406597	0.168991	0.972993	0.69803	0.229885	0.800692	0.944046	0.298733	0.814406	0.203521	0.151416	0.998996	0.784168	0.915927	0.472529	0.181357	0.745633	0.483131	0.816001	0.237652	0.902116	0.869749
Odoribacter_splanchnicus	0.851794	0.364266	3.50724e-06	0.00758593	0.533379	0.522091	0.609591	0.477441	0.427558	0.94265	0.00136671	0.000878433	0.161936	0.8546	0.898557	0.870545	0.883094	0.658806	0.34454	0.229374	0.680366	0.972454	0.543966	0.823308	0.558902	0.684251	0.79673	0.462532	0.910612	0.622884	0.874722	0.256498	0.949327	0.944046	0.996228	0.972404	0.111724	0.120526	0.734903	0.989427	0.978735	0.921879	0.465425	0.839493	0.436341	0.855694	0.126467	0.481976	0.0144629
Catenibacterium_mitsuokai	0.158917	0.803435	0.25069	3.46385e-05	0.116182	0.876267	0.0593062	0.588319	0.29163	0.806302	0.321569	0.36437	0.886049	0.551458	0.670256	0.864253	0.883094	0.773469	0.466628	0.357601	0.960889	0.999934	0.620365	0.768914	0.376189	0.685594	0.662252	0.443976	0.327795	0.867505	0.99849	0.120545	0.949137	0.898658	0.684089	0.21147	0.0732384	0.00612547	0.579801	0.441793	0.380087	0.552959	0.0872688	0.201627	0.621857	0.999575	0.334592	0.401331	0.268992
Ruminococcus_obeum	0	0	0	0	0	0	0	0	0	0	0.561726	0.714093	0.961089	0.012655	0.670256	0.933766	0.259555	0.672805	0.588505	0.00263755	0.225412	0.0296947	0.349051	0.644459	0.956886	0.38199	0.0993929	0.387606	0.357123	0.881099	0.65604	0.0309322	0.800692	0.944046	0.88008	0.720184	0.0693477	0.647162	0.897244	0.842914	0.380087	0.715594	0.134495	0.953043	0.198343	0.816001	0.169834	0.812451	0.99003
Parabacteroides_distasonis	0.246538	0.436871	0.0184737	2.11611e-06	0.695862	0.857564	0.93677	0.826226	0.286362	0.936448	0.775054	0.819228	0.0320391	0.611842	0.945327	0.933766	1	0.946122	0.776614	0.212701	0.573186	0.635321	0.609418	0.72334	0.608539	0.495387	0.305066	0.247496	0.992605	0.644244	0.99849	0.792766	0.845701	0.890385	0.313473	0.616707	0.770127	0.575732	0.52959	0.441793	0.90634	0.00701204	0.237677	0.0217506	0.23727	0.949617	0.226206	0.913063	0.912868
Bacteroides_uniformis	0.984561	0.508175	0.409248	0.0423724	0.701211	0.992678	0.167611	0.948297	0.215121	0.860888	0.0944777	0.151151	0.685854	0.530983	0.898557	0.933766	0.911288	0.882285	0.657063	0.359447	0.297327	1	0.313589	0.160075	0.655932	0.990066	0.132048	0.699381	0.549341	0.571861	0.99849	0.740797	0.800692	0.890385	0.611835	0.972404	0.28185	0.600135	0.12516	0.441793	0.388485	0.017005	0.653966	0.0135671	0.345322	0.948026	0.230452	0.59705	0.662706
Parabacteroides_johnsonii	0.880699	0.927759	0.498435	0.000355174	0.0766778	0.719908	0.578447	0.553605	1	0.895211	0.909795	0.861413	0.663147	0.442302	0.957684	0	0	0	0	0	0	0	0	0	0	0	0	0	0.772274	0.918939	0.874722	0.810044	0.920541	6.85619e-35	0.897578	0.929494	0.801446	0.717857	0.734903	0.325328	0.923337	0.337631	0.818795	0.0217506	0.802566	0.950483	0.671176	0.90414	0.903624
Anaerotruncus_colihominis	0.15236	0.575341	0.89548	0.995331	0.0114826	0.428589	0	0.227882	0.609888	0.86886	1.06245e-122	4.02443e-281	2.84951e-21	0.0146848	0.792186	0.870545	0.911288	0.773469	0.671467	0.401493	0.0993448	0.224501	0.181665	0.994366	0.828998	0.545391	0.68532	0.333517	0.461329	0.918939	0.253027	0.412536	0.845701	0.944046	0.595676	0.972404	0.59353	0.85325	0.993941	0.586459	0.90634	0.337631	0.0787925	0.715842	0.406197	0.950483	0.546321	0.953401	0.158057
Clostridium_hathewayi	0.201396	0.575341	0.486617	0.775481	0.00144345	0.835585	0	0.412929	0.857351	0.806302	4.45284e-24	5.86362e-65	2.10334e-10	0.000114634	0.462766	0.870545	0.883094	0.882285	0.711964	0.229374	0.359028	0.679082	0.559917	0.676146	0.462901	0.495387	0.662252	0.607069	0.914607	0.834616	0.980019	0.821813	0.949137	0.890385	0.930676	0.929494	0.874521	0.647162	0.588156	0.802272	0.598503	0.0802367	0.818795	0.72515	0.156241	0.949617	0.377891	0.913063	0.374302
Clostridium_innocuum	0.822032	0.961803	0.00360576	0.429388	0.195086	0.405598	0	0.930028	0.424182	0.437572	2.3317e-129	0	2.73302e-29	0.110829	0.746705	0.870545	0.974424	0.658806	0.238809	0.0650606	0.0766926	0.145891	0.120869	0.483669	0.986809	0.326414	0.597016	0.18879	0.490418	0.622884	0.406689	0.412536	0.845701	0.890385	0.22376	0.972404	0.770127	0.305084	0.699359	0.942672	0.90634	0.472529	0.383353	0.865343	0.255549	0.971333	0.356001	0.591207	0.548021
Clostridium_clostridioforme	0.36308	0.719621	0.848198	0.00680436	0.0197553	0.835585	0	0.996177	0.766856	0.86886	1.47953e-186	0	3.69235e-31	7.5216e-07	0.945327	0	0	0	0	0	0	0	0	0	0	0	0	0	0	0	0	0	0	0	0	0	0	0	0.790661	0.78864	0.90634	0.321938	0.922435	0.72515	0.129339	0.49834	0.0180798	0.973624	0.927388
Clostridium_citroniae	0.2824	0.343759	0.458721	0.290785	0.00445059	0.0486711	1	0.692473	0.949168	0.656242	3.18576e-42	1.19191e-39	4.98507e-05	0.0368899	0.746705	0.870545	0.911288	0.658806	0.238809	0.977563	0.149095	0.955696	0.883026	0.483669	0.712393	0.495387	0.79673	0.404052	0.772274	0.834616	0.69803	0.0409394	0.936442	0.944046	0.859459	0.972404	0.995708	0.647142	0.054383	0.368913	0.90634	0.226533	0.551452	0.737485	0.23727	0.816001	0.0777656	0.929753	0.499648
Eggerthella_lenta	0.70301	0.561042	0.693775	0.994155	0.0207511	0.070813	0.753104	0.383529	0.135647	0.259323	3.25002e-10	1.5638e-13	0.00105277	0.0797867	0.7182	0.543053	0.879914	0.946122	0.238809	0.357577	0.0690017	0.769223	0.879998	0.185738	0.855993	0.990066	0.954812	0.752804	0.403184	0.767521	0.99849	0.000965489	0.806449	0.944046	0.147646	0.21147	0.744157	0.00787147	0.12516	0.586459	0.90634	0.673937	0.605026	0.51342	0.129339	0.999575	0.150358	0.99742	0.499648
Clostridium_ramosum	0.72966	0.823652	0.0184372	0.632179	0.0160449	0.82114	0	0.408114	0.207313	0.259323	5.75229e-55	2.2381e-06	2.3272e-16	0.000577776	0.567577	0.870545	0.985474	0.580583	0.154324	0.00091287	0.106878	0.00781527	0.0431944	0.120699	0.958012	0.269887	0.0432644	0.752804	0.461329	0.693804	0.65604	0.711683	0.949137	0.922862	0.930676	0.221004	0.995708	0.731146	0.52959	0.966263	0.598503	0.715594	0.818795	0.773791	0.25377	0.882172	0.122858	0.913063	0.672835
Flavonifractor_plautii	0.0810245	0.436871	2.26824e-05	0.130976	0.0897366	0.273554	0.339747	0.930028	0.215121	0.895211	0.00289387	0.00166708	0.114894	0.0201408	0.63974	0.870545	0.911288	0.11302	0.115268	0.460115	0.0582474	0.00112836	0.196521	0.456063	0.608539	0.38199	0.172726	0.269598	0.162205	0.355519	0.685545	0.121109	0.800692	0.944046	0.40864	0.868586	0.336658	0.0110442	0.240577	0.78864	0.518143	0.165228	0.818795	0.260028	0.127104	0.816001	0.0329612	0.690375	0.903624
Ruminococcus_gnavus	0.70301	0.71542	0.0248141	0.15356	0.167781	0.82114	0.797996	0.128389	0.207313	0.964133	2.72405e-06	2.2381e-06	0.00774088	0.100295	0.688427	0.870545	0.911288	0.658806	0.0346907	0.246029	0.0165422	0.00711279	0.0224017	0.0196648	0.690932	0.31901	0.055318	0.103262	0.870006	0.918939	0.824882	0.229885	0.933068	0.944046	0.314268	0.929494	0.725652	0.339728	0.856948	0.78864	0.923337	0.841769	0.643048	0.963979	0.375004	0.999575	0.0592963	0.902116	0.170497
species_kendall_uniqueness	0.102833	0.946784	5.06514e-05	2.94508e-08	1.58345e-05	0.393403	0.167611	0.545327	0.383453	0.936541	0.000338482	0.000458651	0.116257	0.0763431	0.315509	0.708676	0.911288	0.594216	0.282559	0.000434146	0.042824	0.0180016	0.460336	0.456063	0.974968	0.195991	0.305066	0.0952122	0.403184	0.474298	0.65604	0.0727787	0.800692	0.944046	0.444074	0.21147	0.203521	0.715686	0.699359	0.942672	0.598503	0.462416	0.0381908	0.363023	0.192296	0.816001	0.0892525	0.722626	0.00908795
Clostridium_symbiosum	0.0540249	0.575341	0.105879	0.60522	0.00431113	0.857564	0.339747	0.553605	0.606537	0.656242	3.53757e-24	1.33655e-46	9.91097e-07	1.02597e-06	0.677368	0.708676	0.82015	0.460412	0.115268	0.0174894	0.00488459	0.0497237	0.0457399	0.160075	0.698637	0.278034	0.198055	0.055015	0.39466	0.173542	0.312189	0.687894	0.949137	0.956056	0.837564	0.666641	0.744157	0.206644	0.249323	0.802272	0.823487	0.173071	0.913976	0.601416	0.256201	0.816001	0.0237008	0.973624	0.283551
Multiple_Disease_Enriched	0.62792	0.436871	0.937769	0.00171428	0.000841086	0.37524	0.592126	0.462948	0.766856	0.636531	3.76864e-11	4.13337e-12	2.45538e-07	0.00404445	0.315509	0.919394	0.911288	0.148704	0.104244	0.00746677	0.00170261	0.0695321	0.00197795	0.0138845	0.834568	0.140142	0.0024491	0.0331743	0.729326	0.278535	0.874722	0.0727787	0.845701	0.890385	0.147646	0.972404	0.396718	0.0259081	0.488477	0.842914	0.90634	0.337631	0.691874	0.605679	0.263489	0.816001	0.126467	0.973624	0.719269
Kendall_Uniqueness_Positive	0.930675	0.371502	0.00622578	0.0351358	0.000196769	0.198625	0.682927	0.930028	0.161289	0.383045	2.66169e-09	1.28317e-10	8.47469e-06	2.70881e-05	0.567577	0.723966	0.883094	0.0789406	0.00411902	0.004266	0.00240725	0.0206084	0.0106736	0.0282927	0.802219	0.0582199	0.00506894	0.055015	0.327795	0.138995	0.69803	0.0481511	0.859993	0.944046	0.0895514	0.814406	0.62736	0.138381	0.12516	0.819672	0.818068	0.28653	0.947493	0.648612	0.129339	0.816001	0.0902877	0.973624	0.869749
Directionality	cmd3_CRC	cmd3_adenoma	cmd3_IBD	cmd3_IGT	cmd3_T2D	cmd3_ACVD	cmd3_STH	cmd3_CDI	cmd3_migraine	cmd3_asthma	em_InvFIM	em_InvBarthel	em_InvMMSE	em_Charlson_Comorbidity	em_Geriatric_Depression	ag_alzheimers	ag_asd	ag_cancer	ag_cardiovascular_disease	ag_cdiff	ag_diabetes	ag_ibd	ag_ibs	ag_kidney_disease	ag_liver_disease	ag_lung_disease	ag_migraine	ag_sibo	nuage_Inv_hgtdommean	nuage_gstfsttime	nuage_FriedScore	nuage_Inv_cspraxis	nuage_Inv_BabcokMemory	nuage_Inv_VerbalFluency	nuage_GDS	nuage_Inv_MMSE	nuage_hsCRP	nuage_IL17	he_Atherosclerosis	he_Cholecystitis	he_Colitis	he_Constipation	he_Diarrhea	he_Fatty_liver	he_Gastritis	he_IBS	he_Kidneystone	he_Rheumatoid_arthritis	he_Metabolic_syndrome
Coprococcus_catus	1	1	-3	-3	-3	-1	-2	-3	-3	-3	-3	-1	-2	-3	-1	-3	-3	-1	-1	-3	-3	-2	-1	-1	1	1	1	-1	1	-2	1	-1	-1	1	-2	-1	-3	1	-2	-3	-2	-3	-3
Kendall_Uniqueness_Negative	1	1	-3	-3	-3	-1	-2	-3	-3	-3	-3	-1	-1	-3	-2	-3	-3	-1	-1	-2	-3	-1	-1	1	1	-1	1	1	-1	-1	-1	1	1	-1	-1	-1	-3	-1	-2	-3	-1	-3	-3
Multiple_Disease_Depleted	-1	1	-3	-3	-3	-1	-3	-3	-3	-3	-3	-1	-1	-3	-1	-3	-1	-1	-1	-1	-1	-1	-1	1	-1	-3	-1	-1	-1	-1	-1	-1	1	-1	-1	-1	-3	-1	-2	-3	-1	-3	-3
Coprococcus_comes	-1	1	-3	-3	-3	-1	-1	-3	-3	-1	-1	-1	-1	-3	-2	-3	-3	-1	-1	-3	-3	-3	-1	-1	-1	-1	1	-1	-1	-2	2	1	1	-1	-1	-2	-3	1	-2	-3	1	-1	-3
Prevotella_copri	2	1	-3	1	1	-2	-1	-1	-1	-1	-3	1	-1	-1	-1	-3	-3	-1	-1	-1	-3	-1	-1	-1	1	-3	1	1	-1	2	1	-3	-3	-3	-1	-3	-1	-3	-2	-3	1	-1	-1
Ruminococcus_bromii	-1	-1	-3	-3	-3	-1	-3	-3	-3	-3	-3	1	-1	-3	-1	-3	-1	1	1	-1	-1	-3	-1	-1	-1	-1	1	-1	1	1	-1	-1	1	1	-1	-1	-1	1	-1	-1	-1	1	-3
Coprococcus_eutactus	-1	2	-3	-1	-1	-1	-1	-3	-3	-2	-1	-1	-2	-3	-3	-3	-3	-2	-2	-2	-3	-2	-2	-1	-1	-1	1	1	-1	1	1	-1	1	-1	-1	-1	-3	-1	-2	-3	-1	-2	-3
Dorea_formicigenerans	-1	1	-3	-3	-1	-1	-3	-3	-3	-3	-3	-1	-1	-3	-1	-1	-1	1	-1	-1	-2	-1	1	2	2	1	1	1	1	1	3	1	-1	-1	-1	-3	-3	-1	-2	-3	-1	-1	-3
Dorea_longicatena	1	1	-3	-3	-1	1	-3	-3	-3	-3	-3	-1	-1	-3	-1	-3	-1	-1	-1	-1	-2	-1	-1	-1	1	1	1	-1	-1	-1	3	1	1	-1	-1	-3	-3	1	-2	-3	-1	1	-1
Eubacterium_ventriosum	-3	-1	-3	-3	-1	1	-1	-3	-3	-3	-3	-2	-1	-3	-1	-3	-1	-1	1	-1	-1	-1	-1	-1	1	1	1	2	1	1	2	3	1	1	1	-1	-1	2	-1	-1	-1	-1	-3
Roseburia_intestinalis	-3	1	-1	-3	-3	1	-2	-3	-3	-1	-1	1	-1	-1	-1	-1	-1	1	-1	-1	-1	-1	-1	-1	-1	-1	1	-1	-2	-2	-1	-1	-1	-1	-1	-3	-3	-3	-2	-1	-1	-2	-3
Allisonella_histaminiformans	2	1	-3	-1	1	-1	-1	0	0	0	0	0	-1	-1	-1	-3	-3	-1	-1	-1	-3	-1	-3	-1	-1	-3	1	-1	-1	1	1	-1	-1	1	1	-2	-3	-1	-1	-3	-1	1	-1
Barnesiella_intestinihominis	-1	-1	-3	-1	-3	-1	1	-3	-3	-3	-3	-1	-1	-1	-2	1	1	-1	-1	1	1	-1	1	1	-1	-2	-1	1	1	-1	-1	-1	-1	-2	1	1	-3	-1	-1	-3	-1	-1	-1
Phascolarctobacterium_succinatutens	1	-1	-3	-3	-2	2	-2	1	1	3	1	-1	-3	-1	-1	-3	-3	-1	-1	-2	-3	-3	1	-1	1	-1	1	1	-1	1	1	-3	-2	-1	-1	-1	-1	-3	-1	-2	1	-2	-1
Alistipes_senegalensis	0	0	0	0	0	0	0	-3	-3	-1	-1	1	-1	-1	1	-3	-1	-1	1	-1	-1	-1	-1	-1	-1	-1	-1	-1	-1	-1	-1	1	-3	-1	-1	-1	-1	-1	-2	-3	-2	-3	-3
Desulfovibrio_piger	-1	1	-3	-3	-1	-1	-1	1	1	1	-1	1	1	-1	-1	1	1	1	-1	-1	1	1	1	1	1	-1	-2	1	-3	1	1	-2	-1	-1	-1	-1	-3	-3	-1	-3	-1	-2	-3
Eubacterium_ramulus	-1	1	-3	-3	-2	2	-1	-3	-3	-1	-3	-1	-1	-1	-3	-1	-1	-1	1	-1	-1	-1	-1	-1	1	-1	-1	-1	1	1	3	-1	1	-1	-1	-1	-1	1	1	-3	-1	1	-3
Faecalibacterium_prausnitzii	-3	-1	3	-3	-1	1	-3	-3	-3	-1	-1	-1	1	-1	-1	1	-1	-1	-1	-1	-1	-1	1	-1	-2	-1	-1	-1	1	1	1	2	1	-1	-1	-3	-2	-1	-2	-3	-1	-1	-3
Haemophilus_parainfluenzae	1	-2	1	-1	1	1	1	-3	-3	-3	-2	1	-1	-1	-1	-1	-1	-1	-1	-1	-1	-1	-1	-3	-2	-1	-1	-1	-1	-1	-1	-1	-1	-1	-1	-3	1	-1	-1	-1	-1	-3	-3
Ruminococcus_lactaris	-1	1	-1	-3	-3	1	-2	-3	-3	-3	-2	-1	-1	-1	-3	-3	-1	-1	-1	-1	-1	-1	1	1	1	-1	1	1	-1	1	1	-1	1	1	-2	-1	-1	-1	-2	-1	-1	-2	-1
Victivallis_vadensis	1	1	-3	1	1	-1	-1	0	0	0	0	0	-1	-3	-3	-1	-3	-2	-1	-2	-1	-1	-1	-1	-1	-1	-1	2	1	1	-1	-2	-1	-1	-1	-1	-1	-1	-1	-3	-2	-3	-3
Alistipes_shahii	1	-1	-1	-3	-3	1	-1	1	1	1	1	-1	-1	-2	1	-3	-1	-1	1	1	1	1	-1	1	-1	-3	-1	-1	1	1	-1	-1	-1	1	-1	1	-1	-1	-2	-1	-1	-3	-3
Eubacterium_eligens	-1	-1	1	-1	-1	-1	-2	-3	-3	-1	-2	-1	-1	-3	-3	-1	-1	-1	-1	-1	-2	-2	1	-1	1	-1	-1	-1	1	-1	-1	1	1	1	-1	-1	-3	1	-1	-1	1	-1	-3
Eubacterium_rectale	-2	1	1	1	-3	1	-2	-3	-3	-3	-1	-1	1	-1	-1	-1	-1	1	1	-1	-1	-1	-1	1	1	-2	-1	-1	1	-1	-1	-1	1	-1	1	-3	-1	-1	-2	-3	-1	-1	-2
Gemmiger_formicilis	-1	1	-3	-3	-3	-1	-1	0	0	0	0	0	1	-1	-1	-3	1	1	-1	-1	-1	-1	-1	1	1	1	-1	-1	1	-1	-1	-1	1	-1	-1	-1	-1	-1	-2	-3	1	-2	-3
Ruminococcus_callidus	-1	1	-3	-3	1	-1	-1	-3	-3	-1	-1	1	0	0	0	0	0	0	0	0	0	0	-2	-1	-2	-1	1	1	-1	-1	-1	-1	1	1	-1	-1	-3	1	-1	-1	1	-1	-3
Alistipes_indistinctus	1	1	-3	-1	-1	1	-1	1	1	1	1	1	-1	-3	-1	-1	-1	-1	-1	1	-1	-1	1	1	1	1	-1	-1	1	-1	-1	1	1	-1	1	2	-3	-1	-1	-3	1	-2	-3
Collinsella_aerofaciens	2	1	-1	-3	-1	-1	-2	1	1	3	-2	1	-1	-3	-1	-3	-3	1	-1	-2	-3	-1	-1	-1	-1	1	1	-1	-1	1	3	2	-1	-1	-1	-1	-3	-1	-1	-3	-1	-1	-1
Eubacterium_siraeum	-1	1	-3	-3	-3	1	-2	-1	-1	1	1	-1	-1	-3	1	-1	-1	-2	-1	-1	-1	-1	-1	-1	-1	1	-1	-1	-1	-1	1	-1	1	-1	-1	1	-1	-1	-1	-1	-1	-1	-3
Oxalobacter_formigenes	1	1	-3	3	2	1	-1	-3	-3	-1	-3	-1	-1	-3	-1	-1	-1	-1	-1	-1	-1	-1	-1	1	1	-1	-1	-1	-1	1	-3	-1	-1	1	1	1	-2	-1	1	-1	-1	-1	1
Paraprevotella_clara	1	1	-3	3	-1	-1	-1	-3	-3	-1	-1	1	-1	-1	1	-3	-3	-1	-1	-1	-3	1	1	-1	-1	-2	-1	-1	1	1	1	-1	-1	-1	1	-1	1	-1	1	-1	1	-1	-1
Roseburia_faecis	-1	-1	-1	-3	-3	1	-1	0	0	0	0	0	0	0	0	0	0	0	0	0	0	0	-1	-1	-1	-3	-1	-1	-1	-1	1	-2	1	-1	-1	-2	-1	1	-1	-3	-1	-1	-3
Roseburia_hominis	-1	1	1	-1	-2	1	-1	-3	-3	-3	-1	-1	-1	-3	-1	-2	-1	-1	-1	-1	-1	-1	-1	1	1	-1	-1	-1	-1	-1	-1	-1	1	1	1	-1	-1	-1	-2	-1	-2	-1	-3
species_shannon	1	-1	-3	-3	-1	2	-1	-1	-1	-1	-1	-1	-1	-3	-1	-3	-1	-1	-1	-1	-1	-1	1	-1	1	-1	1	-1	-1	-1	2	-1	1	1	1	1	-2	-1	-1	-1	-1	-1	-3
Anaerostipes_hadrus	-3	1	-3	-1	-1	2	-2	-3	-3	-3	-1	-1	-1	-1	-1	-3	-1	-1	-1	-1	-1	-2	3	-2	-1	1	1	-2	1	-2	-1	2	1	1	-1	1	-1	3	1	1	-1	1	-1
Eubacterium_hallii	-2	1	-3	-3	-2	2	-2	-1	-1	-1	-3	-1	1	-1	-1	-3	-1	1	-1	-1	-2	-1	2	-1	1	1	1	-1	2	-1	2	2	-1	-1	-1	-1	-1	1	-1	-1	-1	-1	-1
Odoribacter_splanchnicus	1	-2	-3	3	-1	-1	-1	-3	-3	-1	-1	-1	-1	-1	-1	-1	-1	-1	-1	1	1	-1	-1	1	-1	-1	1	1	1	-1	-2	-2	1	-1	-1	1	-1	-1	-1	-2	-1	-3	-3
Catenibacterium_mitsuokai	2	1	-1	-3	-2	1	-1	-1	-1	-1	-1	1	1	1	-1	-1	-1	1	1	1	-1	1	-2	-1	-1	-2	-1	1	-1	2	3	-3	-1	-1	-2	-1	-3	-1	-1	-1	-2	-1	-3
Ruminococcus_obeum	0	0	0	0	0	0	0	1	1	-1	-3	-1	-1	-3	-1	-3	-1	-1	-1	-1	-3	-1	2	-1	1	3	1	1	1	-1	3	1	1	-1	-2	-1	-2	-1	-2	-1	-1	-1	-3
Parabacteroides_distasonis	1	-1	-3	3	1	1	1	1	1	3	1	-1	1	1	1	1	1	1	-1	1	1	1	-1	1	1	1	-1	-1	2	1	-1	1	1	2	1	3	1	3	1	1	1	1	1
Bacteroides_uniformis	-1	-1	-1	3	-1	-1	-1	3	1	1	1	-1	1	-1	1	-1	1	2	-1	-1	2	1	1	1	-1	-1	-1	1	1	1	-1	1	2	1	2	3	1	3	1	1	1	1	-1
Parabacteroides_johnsonii	1	-1	1	3	3	1	1	-1	-1	1	-1	1	0	0	0	0	0	0	0	0	0	0	1	1	-1	1	1	3	-1	-1	1	-1	1	2	-1	1	-1	3	-1	-1	-1	-1	-1
Anaerotruncus_colihominis	2	-1	1	1	3	1	1	3	3	3	3	1	1	-1	3	1	2	1	1	1	1	1	1	1	2	1	-1	1	1	-1	-1	1	-1	1	-1	1	-3	-1	1	-1	-1	-2	-1
Clostridium_hathewayi	2	-1	-1	1	3	1	1	3	3	3	3	1	1	1	1	1	1	1	-1	1	1	1	1	1	1	1	1	-1	-1	-1	-1	1	-1	1	1	3	-1	-1	2	1	-1	-1	1
Clostridium_innocuum	-1	1	3	-1	1	1	-1	3	3	3	2	-1	1	3	3	1	2	1	1	1	1	2	1	1	2	1	-1	-1	2	-1	1	1	1	-1	1	1	-1	1	1	1	-1	1	1
Clostridium_clostridioforme	1	-1	-1	3	3	1	1	3	3	3	3	1	0	0	0	0	0	0	0	0	0	0	0	0	0	0	0	0	0	0	0	0	1	1	1	1	1	1	2	3	1	1	1
Clostridium_citroniae	1	-2	1	1	3	3	-1	3	3	3	3	1	1	-1	2	1	1	1	-1	1	1	1	1	1	-1	3	-1	1	-1	-1	-1	-1	3	2	1	1	1	1	1	3	1	1	1
Eggerthella_lenta	-1	-1	1	-1	3	3	1	3	3	3	3	-1	2	1	3	1	1	2	-1	1	1	1	1	1	-1	3	1	1	2	-2	-1	3	2	-1	1	1	-1	1	2	1	-1	1	1
Clostridium_ramosum	1	-1	3	1	3	1	1	3	3	3	3	1	2	3	2	3	3	2	1	1	3	1	1	1	1	1	1	-1	-1	-2	1	1	1	1	1	1	1	1	1	2	-1	1	1
Flavonifractor_plautii	3	-1	3	1	3	2	-1	3	3	1	3	1	2	1	3	3	1	1	-1	1	1	1	2	2	1	2	-1	-1	1	-1	-1	3	2	1	1	2	-1	1	2	3	1	-1	-1
Ruminococcus_gnavus	1	-1	3	-1	1	1	2	3	3	3	2	1	3	1	3	3	3	3	-1	1	3	2	-1	1	-1	-1	-1	1	2	1	-1	-1	-1	-1	-1	1	-1	1	1	3	-1	1	1
species_kendall_uniqueness	2	1	-3	-3	3	1	-1	3	3	1	3	2	1	3	3	3	1	1	-1	2	1	3	1	1	1	3	1	1	1	2	2	1	1	1	1	1	3	1	2	3	1	3	3
Clostridium_symbiosum	3	-1	1	1	3	1	1	3	3	3	3	1	2	3	3	3	3	2	1	1	1	3	1	2	2	1	-1	1	1	1	-1	1	2	1	1	2	1	1	1	3	1	-1	-1
Multiple_Disease_Enriched	1	-1	1	-3	3	1	-1	3	3	3	3	2	2	3	3	3	3	3	-1	2	3	3	1	2	1	3	1	1	2	-1	1	3	1	-1	1	1	-1	-1	1	2	1	1	-1
Kendall_Uniqueness_Positive	1	-2	3	-3	3	2	1	3	3	3	3	1	3	3	3	3	3	3	-1	3	3	3	2	2	1	3	1	1	3	1	1	2	2	1	1	1	-1	1	2	3	-1	1	1
Cells are colored in the same scheme as the Heatmap. -3 indicates Negative Estimate with Q-Value<=0.1. 3 indicates Positive Estimate with Q-Value<=0.1. -1 or -2 indicates Negative Estimate with Q-Value>0.1. 1 or 2 indicates Positive Estimate with Q-Value>0.1.
[truncated: 1 more columns]

## Sheet: 4_LeftLinePlot
	increased	decreased
Coprococcus_catus	0	16
Kendall_Uniqueness_Negative	0	15
Multiple_Disease_Depleted	0	15
Coprococcus_comes	0	14
Prevotella_copri	0	12
Ruminococcus_bromii	0	12
Coprococcus_eutactus	0	11
Dorea_formicigenerans	1	12
Dorea_longicatena	1	12
Eubacterium_ventriosum	1	10
Roseburia_intestinalis	0	9
Allisonella_histaminiformans	0	8
Barnesiella_intestinihominis	0	8
Phascolarctobacterium_succinatutens	1	9
Alistipes_senegalensis	0	7
Desulfovibrio_piger	0	7
Eubacterium_ramulus	1	8
Faecalibacterium_prausnitzii	1	8
Haemophilus_parainfluenzae	0	7
Ruminococcus_lactaris	0	7
Victivallis_vadensis	0	7
Alistipes_shahii	0	6
Eubacterium_eligens	0	6
Eubacterium_rectale	0	6
Gemmiger_formicilis	0	6
Ruminococcus_callidus	0	6
Alistipes_indistinctus	0	5
Collinsella_aerofaciens	2	7
Eubacterium_siraeum	0	5
Oxalobacter_formigenes	1	6
Paraprevotella_clara	1	6
Roseburia_faecis	0	5
Roseburia_hominis	0	5
species_shannon	0	5
Anaerostipes_hadrus	2	6
Eubacterium_hallii	0	4
Odoribacter_splanchnicus	1	5
Catenibacterium_mitsuokai	1	4
Ruminococcus_obeum	2	5
Parabacteroides_distasonis	4	1
Bacteroides_uniformis	4	0
Parabacteroides_johnsonii	4	0
Anaerotruncus_colihominis	6	1
Clostridium_hathewayi	6	0
Clostridium_innocuum	6	0
Clostridium_clostridioforme	7	0
Clostridium_citroniae	9	0
Eggerthella_lenta	9	0
Clostridium_ramosum	10	0
Flavonifractor_plautii	10	0
Ruminococcus_gnavus	11	0
species_kendall_uniqueness	13	2
Clostridium_symbiosum	12	0
Multiple_Disease_Enriched	14	1
Kendall_Uniqueness_Positive	18	1
