# Supplementary material for: Toward an improved definition of a healthy microbiome for healthy aging
Source: Nat Aging. 2022 Nov 17;2(11):1054–69. doi: 10.1038/s43587-022-00306-9 (PMC10154212; doi:10.1038/s43587-022-00306-9)
Supplement: Source Data Extended Data Fig. 2. — Numerical source data for Extended Data Fig. 2. [file 43587_2022_306_MOESM15_ESM.xlsx]

## Sheet: A
Estimate	HMP_2019_ibdmdb	SankaranarayananK_2015	CosteaPI_2017	AsnicarF_2021	HansenLBS_2018	NielsenHB_2014	SchirmerM_2016	WirbelJ_2018	ZellerG_2014	KeohaneDM_2020	ISC	QinN_2014	YeZ_2018	QinJ_2012	YachidaS_2019	DhakanDB_2019	GuptaA_2019	BritoIL_2016	PehrssonE_2016	LokmerA_2019	PasolliE_2019	RubelMA_2020	RampelliS_2015	AG	NUAGE	HE	Odamaki	LOGMPIE
genus_bray_uniqueness	0.0858454	-0.0144018	0.107984	0.0734072	0.0402169	0.0994025	0.0438317	0.0495384	0.0300865	0.122966	0.102909	0.10101	0.152911	0.0575955	0.10693	0.176813	0.0863635	0.137891	0.0365827	0.120403	0.0941389	0.15393	0.128717	0.0874343	0.000773638	0.0897248	0.0549458	0.0545905
genus_jaccard_uniqueness	0.137902	-0.0128939	0.145041	0.103848	0.0544375	0.139461	0.0591299	0.0629316	0.0366451	0.159454	0.147312	0.147821	0.22511	0.0824545	0.146976	0.236742	0.106765	0.196886	0.0556428	0.157921	0.117735	0.214233	0.159186	0.119363	0.00162578	0.135123	0.070785	0.0880869
genus_aitchison_uniqueness	1.49483	-4.53197	0.564197	-0.203711	-2.15096	1.16551	-1.52437	0.118252	0.75164	4.91879	1.563	1.11848	2.63654	0.931131	0.954885	6.05437	2.24522	3.32794	0.0393121	-0.316525	1.97197	2.5644	1.04365	0.74924	1.65888	2.57347	1.99423	0.706371
genus_kendall_uniqueness	-0.00509257	-0.0293224	-0.00687101	-0.00948725	-0.0140031	-0.00763018	-0.0200485	-0.0170283	-0.00379929	0.00328623	-0.00231472	-0.00970471	-0.00479739	-0.00984879	-0.0171936	0.00709608	-0.0175694	0.0035231	-0.0423193	-0.023035	-0.00360686	0.00153441	0.00176665	-0.0223885	-0.00599781	-0.00177149	0.000822206	-0.00602539
species_bray_uniqueness	0.0604889	0.132435	0.110585	0.0830248	0.00152161	0.123067	0.0589902	-0.0283597	-0.0495636	0.12995	0.0540512	0.0795179	0.136699	0.128726	0.112423	0.212006	0.0452273	0.151106	0.00896917	0.0632766	0.113652	0.191687	0.0110303	0.106807	0.0175312	0.107374	0.0163896	0.0658022
species_jaccard_uniqueness	0.0871733	0.117019	0.129419	0.0962608	0.00214754	0.136637	0.0684997	-0.0245479	-0.042335	0.148892	0.05592	0.0886695	0.171631	0.146156	0.118495	0.235489	0.0586198	0.178496	0.00369995	0.0670103	0.13078	0.212615	0.00964117	0.133984	0.0224841	0.136782	0.0175274	0.098996
species_aitchison_uniqueness	1.62706	10.3808	-1.14138	1.24472	-1.86374	3.14135	1.94772	0.35497	2.59315	7.48901	0.715831	1.75387	5.31519	4.84934	5.23462	8.51314	2.25461	5.04304	5.46658	-2.20079	3.78789	5.20936	-0.127057	1.96761	-0.313344	2.17853	3.02319	1.176
species_kendall_uniqueness	-0.0104971	0.00742287	-0.0163205	-0.015968	-0.0173129	-0.0124198	-0.0205972	-0.029339	-0.0187879	-0.000190806	-0.0239071	-0.0209378	0.00339235	-0.010955	-0.0210248	0.00445017	-0.0304447	-0.00106243	-0.04154	-0.0458225	-0.0131726	-0.00363472	-0.0209376	-0.0189071	-0.0187536	-0.00948859	-0.0155374	-0.00917532
Q-Value	HMP_2019_ibdmdb	SankaranarayananK_2015	CosteaPI_2017	AsnicarF_2021	HansenLBS_2018	NielsenHB_2014	SchirmerM_2016	WirbelJ_2018	ZellerG_2014	KeohaneDM_2020	ISC	QinN_2014	YeZ_2018	QinJ_2012	YachidaS_2019	DhakanDB_2019	GuptaA_2019	BritoIL_2016	PehrssonE_2016	LokmerA_2019	PasolliE_2019	RubelMA_2020	RampelliS_2015	AG	NUAGE	HE	Odamaki	LOGMPIE
genus_bray_uniqueness	1.9866e-41	1	1.33182e-21	6.44448e-61	0.00301732	1.85086e-31	4.41885e-07	0.335401	1	3.14844e-14	5.423e-67	3.36061e-28	3.22852e-11	3.13667e-07	2.26521e-40	8.05202e-17	1	1.6299e-42	0.0953167	4.31067e-09	1.1985e-06	6.01938e-20	0.188076	0	1	0	5.54092e-09	8.31595e-28
genus_jaccard_uniqueness	8.41263e-45	1	1.69363e-22	1.01413e-62	0.00301732	7.65206e-33	2.93456e-07	0.335401	1	3.28005e-15	1.55266e-71	3.43235e-29	6.05365e-13	3.13667e-07	8.49721e-44	2.63708e-18	1	2.61964e-43	0.0953167	2.62379e-09	4.6248e-07	1.76854e-23	0.197037	0	1	0	4.32734e-09	7.00224e-29
genus_aitchison_uniqueness	0.389119	1	1	1	0.0985106	0.174675	0.130325	1	1	0.000104122	0.00413966	0.306261	0.0498097	0.128194	0.34848	1.13713e-07	1	1.8532e-07	1	1	0.105743	0.0877654	1	1.14905e-14	0.00380243	1.62269e-164	5.54092e-09	0.0205947
genus_kendall_uniqueness	0.57119	0.900101	0.510882	9.81527e-08	0.000315549	0.0775927	5.05021e-10	0.252585	1	1	0.410795	0.0382067	0.979993	0.0284587	3.17632e-06	0.976783	1	0.5535	3.40807e-07	0.0351991	0.40249	1	1	2.03944e-172	0.36311	0.00284092	0.715652	0.00490964
species_bray_uniqueness	1.48361e-09	1	6.39691e-13	5.71915e-47	1	1.38943e-24	1.91447e-07	1	0.672235	1.09888e-13	4.28509e-10	6.1551e-09	0.000159821	4.34012e-27	1.12363e-27	1.89429e-18	1	3.7643e-27	1	0.115936	9.14501e-10	2.06501e-18	1	0	0.168208	0	0.375304	2.89939e-35
species_jaccard_uniqueness	4.25854e-10	1	8.66426e-14	4.61903e-49	1	1.33986e-25	3.64353e-08	1	0.754513	1.50381e-15	4.28509e-10	2.06486e-08	1.46904e-06	3.01028e-28	4.54301e-27	3.76657e-20	1	1.34148e-28	1	0.106466	9.8304e-11	1.02919e-18	1	0	0.168208	0	0.375304	2.08069e-36
species_aitchison_uniqueness	0.458092	1	1	0.0341202	0.445334	0.00229478	0.0807126	1	1	1.38513e-07	0.410795	0.244792	2.69911e-05	1.54039e-09	5.10803e-14	6.5367e-09	1	2.08597e-07	0.0599438	1	0.00204539	0.00174946	1	8.39421e-72	1	4.2125e-100	1.41844e-09	0.00490964
species_kendall_uniqueness	0.0175457	1	0.0142324	2.86252e-16	0.000113557	0.00676169	3.76652e-09	0.0163192	0.0749125	1	1.29992e-16	7.32759e-06	0.979993	0.0335419	4.82903e-08	1	1	0.720506	6.59965e-05	0.000168759	0.0168532	1	1	1.23326e-85	2.49763e-09	1.19523e-57	5.54092e-09	2.05887e-05
Directionality	HMP_2019_ibdmdb	SankaranarayananK_2015	CosteaPI_2017	AsnicarF_2021	HansenLBS_2018	NielsenHB_2014	SchirmerM_2016	WirbelJ_2018	ZellerG_2014	KeohaneDM_2020	ISC	QinN_2014	YeZ_2018	QinJ_2012	YachidaS_2019	DhakanDB_2019	GuptaA_2019	BritoIL_2016	PehrssonE_2016	LokmerA_2019	PasolliE_2019	RubelMA_2020	RampelliS_2015	AG	NUAGE	HE	Odamaki	LOGMPIE
genus_bray_uniqueness	3	-1	3	3	3	3	3	1	1	3	3	3	3	3	3	3	1	3	2	3	3	3	1	3	1	3	3	3
genus_jaccard_uniqueness	3	-1	3	3	3	3	3	1	1	3	3	3	3	3	3	3	1	3	2	3	3	3	1	3	1	3	3	3
genus_aitchison_uniqueness	1	-1	1	-1	-2	1	-1	1	1	3	3	1	3	1	1	3	1	3	1	-1	1	2	1	3	3	3	3	3
genus_kendall_uniqueness	-1	-1	-1	-3	-3	-2	-3	-1	-1	1	-1	-3	-1	-3	-3	1	-1	1	-3	-3	-1	1	1	-3	-1	-3	1	-3
species_bray_uniqueness	3	1	3	3	1	3	3	-1	-1	3	3	3	3	3	3	3	1	3	1	1	3	3	1	3	1	3	1	3
species_jaccard_uniqueness	3	1	3	3	1	3	3	-1	-1	3	3	3	3	3	3	3	1	3	1	1	3	3	1	3	1	3	1	3
species_aitchison_uniqueness	1	1	-1	3	-1	3	2	1	1	3	1	1	3	3	3	3	1	3	2	-1	3	3	-1	3	-1	3	3	3
species_kendall_uniqueness	-3	1	-3	-3	-3	-3	-3	-3	-2	-1	-3	-3	1	-3	-3	1	-1	-1	-3	-3	-3	-1	-1	-3	-3	-3	-3	-3
Cells are colored in the same scheme as the Heatmap. -3 indicates Negative Estimate with Q-Value<=0.1. 3 indicates Positive Estimate with Q-Value<=0.1. -1 or -2 indicates Negative Estimate with Q-Value>0.1. 1 or 2 indicates Positive Estimate with Q-Value>0.1.

## Sheet: B
Estimate	HMP_2019_ibdmdb	SankaranarayananK_2015	CosteaPI_2017	AsnicarF_2021	HansenLBS_2018	NielsenHB_2014	SchirmerM_2016	WirbelJ_2018	ZellerG_2014	KeohaneDM_2020	ISC	QinN_2014	YeZ_2018	QinJ_2012	YachidaS_2019	DhakanDB_2019	GuptaA_2019	BritoIL_2016	PehrssonE_2016	LokmerA_2019	PasolliE_2019	RubelMA_2020	RampelliS_2015
pathway_bray_uniqueness	0.00909745	-0.00287038	-0.00594538	0.00834857	-0.0410064	-0.0746935	0.00305657	-0.0109941	-0.0220142	-0.00877287	-0.0136633	0.0102761	-0.0271091	-0.0233906	0.0029474	0.0173328	0.0105369	0.0106686	-0.121428	0.0103556	-0.0594117	0.0158026	-0.0257803
pathway_jaccard_uniqueness	0.0158303	-0.00452703	-0.0101093	0.0145906	-0.0732652	-0.123745	0.00542158	-0.018555	-0.0367929	-0.0146404	-0.0231535	0.0176283	-0.0430146	-0.0398607	0.00512979	0.026416	0.0164339	0.0186887	-0.181242	0.0175919	-0.0965629	0.026437	-0.0415444
pathway_aitchison_uniqueness	0.606029	0.828224	-0.584212	1.17599	-2.84359	-2.46811	-0.0755769	-2.57349	-1.04721	0.944469	-3.76302	-1.01315	-0.617456	-1.05779	0.897112	0.252958	-1.57997	0.448584	-7.82701	-0.0678311	-3.34664	-0.327473	-3.01388
pathway_kendall_uniqueness	-0.00373986	0.00492641	-0.0250612	-0.000587235	-0.0473389	-0.026496	0.0194984	-0.0305308	0.00338666	0.00684549	-0.0110875	-0.0243814	-0.0225469	-0.0192374	-0.00104987	-0.014704	-0.0283176	-0.0216938	-0.0503439	-0.0196439	-0.0331328	-0.0270694	-0.0465973
Q-value	HMP_2019_ibdmdb	SankaranarayananK_2015	CosteaPI_2017	AsnicarF_2021	HansenLBS_2018	NielsenHB_2014	SchirmerM_2016	WirbelJ_2018	ZellerG_2014	KeohaneDM_2020	ISC	QinN_2014	YeZ_2018	QinJ_2012	YachidaS_2019	DhakanDB_2019	GuptaA_2019	BritoIL_2016	PehrssonE_2016	LokmerA_2019	PasolliE_2019	RubelMA_2020	RampelliS_2015
pathway_bray_uniqueness	1	1	1	0.149816	0.00222062	5.87995e-14	1	1	1	1	0.000317382	0.572601	0.0420174	0.00222494	1	0.476466	1	0.245466	2.336e-09	1	2.78111e-07	0.220276	1
pathway_jaccard_uniqueness	1	1	1	0.149816	0.000142722	5.87995e-14	1	1	1	1	0.000317382	0.572601	0.0464273	0.00222494	1	0.476466	1	0.245466	2.34335e-09	1	1.5619e-07	0.220276	1
pathway_aitchison_uniqueness	1	1	1	1.77618e-05	1.46022e-21	1.29823e-05	1	0.0381876	1	0.803717	4.41702e-21	0.306261	0.979993	0.0335419	0.0446402	1	1	0.5535	2.63464e-10	1	3.41507e-08	1	1
pathway_kendall_uniqueness	1	1	2.89185e-08	1	1.04541e-13	1.1718e-10	0.000381356	1.27164e-05	1	0.803717	1.32137e-10	3.85348e-07	0.000415045	9.45476e-10	1	0.000141779	0.00769786	2.42598e-12	3.40574e-11	0.0491897	3.76989e-10	7.4159e-08	0.0105605
Directionality	HMP_2019_ibdmdb	SankaranarayananK_2015	CosteaPI_2017	AsnicarF_2021	HansenLBS_2018	NielsenHB_2014	SchirmerM_2016	WirbelJ_2018	ZellerG_2014	KeohaneDM_2020	ISC	QinN_2014	YeZ_2018	QinJ_2012	YachidaS_2019	DhakanDB_2019	GuptaA_2019	BritoIL_2016	PehrssonE_2016	LokmerA_2019	PasolliE_2019	RubelMA_2020	RampelliS_2015
pathway_bray_uniqueness	1	-1	-1	1	-3	-3	1	-1	-1	-1	-3	1	-3	-3	1	1	1	1	-3	1	-3	1	-1
pathway_jaccard_uniqueness	1	-1	-1	1	-3	-3	1	-1	-1	-1	-3	1	-3	-3	1	1	1	1	-3	1	-3	1	-1
pathway_aitchison_uniqueness	1	1	-1	3	-3	-3	-1	-3	-1	1	-3	-1	-1	-3	3	1	-1	1	-3	-1	-3	-1	-1
pathway_kendall_uniqueness	-1	1	-3	-1	-3	-3	3	-3	1	1	-3	-3	-3	-3	-1	-3	-3	-3	-3	-3	-3	-3	-3
Cells are colored in the same scheme as the Heatmap. -3 indicates Negative Estimate with Q-Value<=0.1. 3 indicates Positive Estimate with Q-Value<=0.1. -1 indicates Negative Estimate with Q-Value>0.1. 1 indicates Positive Estimate with Q-Value>0.1.
