# Supplementary material for: Toward an improved definition of a healthy microbiome for healthy aging
Source: Nat Aging. 2022 Nov 17;2(11):1054–69. doi: 10.1038/s43587-022-00306-9 (PMC10154212; doi:10.1038/s43587-022-00306-9)
Supplement: Source Data Extended Data Fig. 3. — Numerical source data for Extended Data Fig. 3. [file 43587_2022_306_MOESM16_ESM.xlsx]

## Sheet: Heatmap_UpperPanel
	HMP_2019_ibdmdb	SankaranarayananK_2015	CosteaPI_2017	AsnicarF_2021	HansenLBS_2018	NielsenHB_2014	SchirmerM_2016	WirbelJ_2018	ZellerG_2014	KeohaneDM_2020	ISC	QinN_2014	YeZ_2018	QinJ_2012	YachidaS_2019	DhakanDB_2019	GuptaA_2019	BritoIL_2016	PehrssonE_2016	LokmerA_2019	PasolliE_2019	RubelMA_2020	RampelliS_2015
pathway_bray_uniqueness	0.001	0.131	0.001	0.001	0.027	0.001	0.009	0.055	0.03	0.306	0.001	0.969	0.152	0.417	0.001	0.046	0.194	0.037	0.018	0.291	0.468	0.773	0.628
pathway_jaccard_uniqueness	0.001	0.067	0.001	0.001	0.005	0.001	0.003	0.042	0.048	0.355	0.001	0.976	0.188	0.395	0.001	0.022	0.174	0.017	0.044	0.217	0.536	0.72	0.612
pathway_aitchison_uniqueness	0.005	0.008	0.001	0.001	0.011	0.001	0.001	0.125	0.021	0.202	0.001	0.924	0.088	0.173	0.001	0.491	0.446	0.053	0.528	0.125	0.823	0.83	0.783
pathway_kendall_uniqueness	0.005	0.011	0.001	0.001	0.016	0.001	0.001	0.216	0.026	0.182	0.001	0.438	0.115	0.027	0.001	0.491	0.449	0.052	0.473	0.076	0.87	0.746	0.137

## Sheet: Heatmap_LowerPanel
Estimate	HMP_2019_ibdmdb	SankaranarayananK_2015	CosteaPI_2017	AsnicarF_2021	HansenLBS_2018	NielsenHB_2014	SchirmerM_2016	WirbelJ_2018	ZellerG_2014	KeohaneDM_2020	ISC	QinN_2014	YeZ_2018	QinJ_2012	YachidaS_2019	DhakanDB_2019	GuptaA_2019	BritoIL_2016	PehrssonE_2016	LokmerA_2019	PasolliE_2019	RubelMA_2020	RampelliS_2015
pathway_shannon	-0.000659794	0.0043169	-0.0025608	-0.000169586	-0.00167467	-0.00212612	-0.000492094	-0.000923156	0.00456701	0.00167169	0.00743754	-1.10665e-05	0.00211546	0.00117896	0.00344475	0.00296314	0.00353118	0.00184537	-0.000197716	0.00258636	0.00190015	0.000126035	0.00120135
pathway_bray_uniqueness	-0.000135289	0.000665829	8.16597e-05	0.00010202	-7.8839e-05	0.000497918	0.000113004	6.49455e-05	-0.000182985	3.24675e-05	-4.07272e-05	0.000127825	-0.000284236	2.05369e-05	-0.000134204	-0.000642822	0.000274399	0.00019015	0.00012943	-0.000357417	0.000274494	-9.85078e-05	-0.000142627
pathway_jaccard_uniqueness	-0.000240479	0.00106393	0.000135837	0.000179924	-0.000138731	0.00083454	0.000198265	0.00011368	-0.000309291	5.45628e-05	-6.93819e-05	0.000218519	-0.000452154	3.50546e-05	-0.000228043	-0.00104123	0.000414672	0.000331758	0.000208735	-0.000576031	0.000444752	-0.000163753	-0.000255129
pathway_aitchison_uniqueness	-0.0188027	0.0764875	-0.00724164	0.00433916	-0.00247861	0.031755	0.0110774	0.0013794	-0.00558094	0.0148843	-0.0407244	0.0106349	-0.00244404	0.0102103	-0.0129089	-0.021344	-0.0150499	0.00612984	0.0190008	-0.025185	-0.00509344	-0.0141782	-0.0256291
pathway_kendall_uniqueness	-0.000142195	0.000500986	8.75803e-05	4.23415e-05	2.50492e-05	0.000195773	9.91545e-05	-6.21093e-05	7.92165e-05	0.000113092	-6.38806e-05	8.73533e-05	5.07827e-05	5.86705e-05	-2.522e-05	-0.000230807	-0.000158155	-3.36759e-05	0.000129074	-0.000304426	-1.7761e-05	-6.29804e-05	0.000211592
Qvalue	HMP_2019_ibdmdb	SankaranarayananK_2015	CosteaPI_2017	AsnicarF_2021	HansenLBS_2018	NielsenHB_2014	SchirmerM_2016	WirbelJ_2018	ZellerG_2014	KeohaneDM_2020	ISC	QinN_2014	YeZ_2018	QinJ_2012	YachidaS_2019	DhakanDB_2019	GuptaA_2019	BritoIL_2016	PehrssonE_2016	LokmerA_2019	PasolliE_2019	RubelMA_2020	RampelliS_2015
pathway_shannon	0.363037	0.0844795	0.232486	0.381259	0.125643	0.00484714	0.0777601	0.955879	0.299386	0.172878	3.38328e-11	0.994469	0.845788	0.519991	0.0047001	0.601479	0.633111	0.176309	0.979912	0.878037	0.889958	0.939804	0.787595
pathway_bray_uniqueness	0.393792	0.165169	0.669256	0.00190511	0.97831	0.000388799	0.00972813	0.955879	0.707914	0.760189	0.515462	0.847497	0.617231	0.845048	0.24592	0.180134	0.633111	0.0214269	0.908866	0.608617	0.889958	0.773226	0.787595
pathway_jaccard_uniqueness	0.393792	0.165169	0.669256	0.00190511	0.97831	0.000388799	0.00972813	0.955879	0.707914	0.760189	0.515462	0.847497	0.617231	0.845048	0.24592	0.180134	0.633111	0.0214269	0.908866	0.608617	0.889958	0.773226	0.787595
pathway_aitchison_uniqueness	0.112215	0.0383666	0.669256	0.0310757	0.97831	4.16797e-05	0.00254128	0.955879	0.709358	0.16045	3.62424e-08	0.790306	0.845788	0.44346	0.0751995	0.180134	0.633111	0.253144	0.738542	0.390518	0.889958	0.773226	0.787595
pathway_kendall_uniqueness	0.141428	0.0389922	0.669256	0.0164575	0.97831	0.0016476	0.00274301	0.955879	0.707914	0.16045	0.0524171	0.790306	0.845788	0.515771	0.647406	0.180134	0.633111	0.514458	0.738542	0.285417	0.889958	0.773226	0.787595
Directionality	HMP_2019_ibdmdb	SankaranarayananK_2015	CosteaPI_2017	AsnicarF_2021	HansenLBS_2018	NielsenHB_2014	SchirmerM_2016	WirbelJ_2018	ZellerG_2014	KeohaneDM_2020	ISC	QinN_2014	YeZ_2018	QinJ_2012	YachidaS_2019	DhakanDB_2019	GuptaA_2019	BritoIL_2016	PehrssonE_2016	LokmerA_2019	PasolliE_2019	RubelMA_2020	RampelliS_2015
pathway_shannon	-1	3	-2	-1	-2	-3	-3	-1	2	1	3	-1	1	1	3	1	1	1	-1	1	1	1	1
pathway_bray_uniqueness	-1	1	1	3	-1	3	3	1	-1	1	-1	1	-1	1	-1	-2	1	3	1	-1	1	-1	-1
pathway_jaccard_uniqueness	-1	1	1	3	-1	3	3	1	-1	1	-1	1	-1	1	-1	-2	1	3	1	-1	1	-1	-1
pathway_aitchison_uniqueness	-2	3	-1	3	-1	3	3	1	-1	2	-3	1	-1	1	-3	-2	-1	1	1	-1	-1	-1	-1
pathway_kendall_uniqueness	-2	3	1	3	1	3	3	-1	1	1	-3	1	1	1	-1	-2	-1	-1	1	-2	-1	-1	1
Cells are colored in the same scheme as the Heatmap. -3 indicates Negative Estimate with Q-Value<=0.1. 3 indicates Positive Estimate with Q-Value<=0.1. -1 or -2 indicates Negative Estimate with Q-Value>0.1. 1 or 2 indicates Positive Estimate with Q-Value>0.1.
