# Supplementary material for: Toward an improved definition of a healthy microbiome for healthy aging
Source: Nat Aging. 2022 Nov 17;2(11):1054–69. doi: 10.1038/s43587-022-00306-9 (PMC10154212; doi:10.1038/s43587-022-00306-9)
Supplement: Source Data Extended Data Fig. 4. — Numerical source data for Extended Data Fig. 4. [file 43587_2022_306_MOESM17_ESM.xlsx]

## Sheet: Heatmap_Upper_Right
Esimate	HMP_2019_ibdmdb	SankaranarayananK_2015	CosteaPI_2017	AsnicarF_2021	HansenLBS_2018	NielsenHB_2014	SchirmerM_2016	WirbelJ_2018	ZellerG_2014	KeohaneDM_2020	ISC	QinN_2014	YeZ_2018	QinJ_2012	YachidaS_2019	DhakanDB_2019	GuptaA_2019	BritoIL_2016	PehrssonE_2016	LokmerA_2019	PasolliE_2019	RubelMA_2020	RampelliS_2015	AG	NUAGE	HE	Odamaki	LOGMPIE
genus_bray_uniqueness	-0.000415889	0.0037579	0.00104196	0.000227979	-0.000349107	0.000742103	0.000723272	0.000705047	0.000785417	0.000501474	4.63704e-05	0.000609837	-0.000275554	0.000550103	-0.000372267	0.000538085	-0.00281919	0.000387056	-0.000345423	-0.000713917	-0.00032958	-0.000347107	-0.0027081	1.70159e-05	0.000180663	9.60599e-05	0.00113216	-0.000117503
genus_jaccard_uniqueness	-0.000701714	0.00398349	0.0013581	0.000323535	-0.000481971	0.00102211	0.000952422	0.000900669	0.000955833	0.000611061	5.69189e-05	0.000873802	-0.000231136	0.00080138	-0.000502028	0.000725809	-0.00346019	0.00052094	-0.000453831	-0.000939735	-0.000361619	-0.000446087	-0.00356428	4.03487e-05	0.000298016	0.000143424	0.0014053	-0.000266074
genus_aitchison_uniqueness	0.019682	0.28699	0.00271559	0.0151921	0.024722	0.0583414	0.0464708	-0.0117437	0.0344827	0.0792865	0.00697662	-2.95588e-05	0.049725	0.0384432	0.00313706	-0.0359175	-0.0609532	0.0217953	-0.000550986	-0.0116056	0.015027	-0.0306135	-0.0458619	0.0204978	0.00413977	0.00280518	0.0489459	-0.0356329
genus_kendall_uniqueness	5.61613e-05	0.00152545	8.00958e-05	-1.12468e-05	7.72892e-05	0.000256717	0.000143526	-9.31745e-06	-6.37903e-05	0.000275104	0.000100697	0.000167846	0.000302161	0.000220839	-8.72716e-05	-6.06623e-05	-0.00100682	4.56984e-05	-7.03944e-05	3.26041e-05	6.05792e-05	-0.000211134	-0.000292113	7.80841e-05	4.99041e-05	1.40587e-05	0.000301875	-9.66324e-05
species_bray_uniqueness	-0.000395863	0.0057044	0.00120917	0.00042719	-1.91279e-05	0.0015578	0.000936522	0.000681822	0.000708983	0.000744493	0.000440588	0.00044319	-8.59948e-05	0.000938594	-0.00102121	0.00113744	-0.00253724	0.000824993	-0.000773489	-7.55478e-05	0.000267268	-0.000878928	-0.00167146	0.000224696	-1.00135e-05	-6.19676e-05	0.000705003	-0.000410223
species_jaccard_uniqueness	-0.000592279	0.00476729	0.00131955	0.00046926	-4.53412e-05	0.00168616	0.000988458	0.000638348	0.000631631	0.000835092	0.000479543	0.000475347	-9.78796e-05	0.00108163	-0.00105738	0.000730273	-0.00253914	0.000918145	-0.00104112	-0.000142558	9.10892e-05	-0.000774515	-0.00175855	0.000255587	-2.19828e-05	-5.68494e-05	0.000694206	-0.00076802
species_aitchison_uniqueness	-0.0140053	0.399825	-0.0123654	0.0469921	0.00145909	0.120009	0.108125	0.0254375	0.078249	0.15294	0.0142841	0.040605	0.0383778	0.112189	0.0321971	-0.0188678	-0.122181	0.0101124	0.028651	-0.0156693	0.0562773	-0.0454543	-0.0657238	0.0128738	0.0499659	0.00822826	0.0544175	-0.070505
species_kendall_uniqueness	-0.000141896	0.00188176	-2.87687e-05	1.90522e-05	0.000136724	0.000741966	0.000253333	0.000155056	0.000114644	0.000780964	-0.00017428	0.000165367	0.000467749	0.000378258	-9.4177e-05	0.000150544	-0.0013563	-1.1303e-05	-3.00663e-05	7.66563e-05	0.000136434	-0.000136282	-0.000204721	1.11001e-05	0.00019321	2.04676e-05	0.000166977	-0.000225843
Qvalue	HMP_2019_ibdmdb	SankaranarayananK_2015	CosteaPI_2017	AsnicarF_2021	HansenLBS_2018	NielsenHB_2014	SchirmerM_2016	WirbelJ_2018	ZellerG_2014	KeohaneDM_2020	ISC	QinN_2014	YeZ_2018	QinJ_2012	YachidaS_2019	DhakanDB_2019	GuptaA_2019	BritoIL_2016	PehrssonE_2016	LokmerA_2019	PasolliE_2019	RubelMA_2020	RampelliS_2015	AG	NUAGE	HE	Odamaki	LOGMPIE
genus_bray_uniqueness	0.121412	0.0751178	0.0774952	0.0444773	0.754456	0.00299905	0.000221364	0.940242	0.688616	0.411738	0.704003	0.323811	0.947623	0.352993	0.213451	0.554089	0.396014	0.166149	0.991865	0.641109	0.868011	0.62288	0.869982	0.796001	0.983433	0.194274	1.46693e-13	0.588725
genus_jaccard_uniqueness	0.121412	0.0751178	0.0774952	0.0421191	0.754456	0.00286793	0.000235722	0.940242	0.688616	0.411738	0.704003	0.323811	0.947623	0.352993	0.213451	0.554089	0.396014	0.170692	0.991865	0.641109	0.868011	0.62288	0.869982	0.796001	0.983433	0.194274	1.64686e-13	0.458896
genus_aitchison_uniqueness	0.592098	0.016316	0.951618	0.207686	0.754456	0.0577892	0.00389145	0.965251	0.688616	0.155451	0.678248	0.999272	0.679318	0.338087	0.881179	0.554089	0.664464	0.313969	0.991865	0.945057	0.868011	0.62288	0.90346	6.34317e-06	0.983433	0.612007	5.71467e-16	0.00444356
genus_kendall_uniqueness	0.661584	0.016316	0.812161	0.789844	0.754456	0.0409617	0.0222275	0.96645	0.801585	0.178891	0.15775	0.791604	0.679318	0.338087	0.561694	0.847237	0.396014	0.664201	0.991865	0.945057	0.868011	0.62288	0.90346	0.0181734	0.983433	0.629725	4.16522e-12	0.239703
species_bray_uniqueness	0.338498	0.0594378	0.194829	0.0122494	0.974476	0.000592153	0.000362949	0.940242	0.688616	0.411738	0.0169462	0.791604	0.947623	0.124784	0.0133605	0.554089	0.468463	0.0880965	0.991865	0.945057	0.868011	0.62288	0.90346	0.00856532	0.983433	0.612007	0.00114531	0.170567
species_jaccard_uniqueness	0.338498	0.0663493	0.194829	0.0122494	0.974476	0.000576992	0.000503685	0.940242	0.688616	0.395397	0.0134334	0.791604	0.947623	0.124784	0.0133605	0.554089	0.531003	0.0880965	0.991865	0.945057	0.918082	0.62288	0.90346	0.0107402	0.983433	0.612007	0.00125327	0.0641818
species_aitchison_uniqueness	0.661584	0.0581868	0.951618	0.00214336	0.974476	0.00286793	6.10665e-07	0.94927	0.688616	0.0476473	0.37611	0.791604	0.947623	0.00360135	0.330433	0.798855	0.660461	0.766843	0.991865	0.945057	0.868011	0.62288	0.90346	0.0060379	0.739287	0.194274	1.17047e-09	9.05123e-05
species_kendall_uniqueness	0.338498	0.0274098	0.951618	0.773639	0.754456	6.16276e-05	0.00120058	0.940242	0.770519	0.000938125	0.0134334	0.791604	0.679318	0.160455	0.561694	0.76275	0.396014	0.90429	0.991865	0.945057	0.868011	0.65406	0.90346	0.796001	0.866748	0.612007	0.000875412	0.0173062
Directionality	HMP_2019_ibdmdb	SankaranarayananK_2015	CosteaPI_2017	AsnicarF_2021	HansenLBS_2018	NielsenHB_2014	SchirmerM_2016	WirbelJ_2018	ZellerG_2014	KeohaneDM_2020	ISC	QinN_2014	YeZ_2018	QinJ_2012	YachidaS_2019	DhakanDB_2019	GuptaA_2019	BritoIL_2016	PehrssonE_2016	LokmerA_2019	PasolliE_2019	RubelMA_2020	RampelliS_2015	AG	NUAGE	HE	Odamaki	LOGMPIE
genus_bray_uniqueness	-2	3	3	3	-1	3	3	1	1	1	1	1	-1	1	-1	1	-1	1	-1	-1	-1	-1	-1	1	1	1	3	-1
genus_jaccard_uniqueness	-2	3	3	3	-1	3	3	1	1	1	1	1	-1	1	-1	1	-1	1	-1	-1	-1	-1	-1	1	1	2	3	-1
genus_aitchison_uniqueness	1	3	1	1	1	3	3	-1	1	2	1	-1	1	1	1	-1	-1	1	-1	-1	1	-1	-1	3	1	1	3	-3
genus_kendall_uniqueness	1	3	1	-1	1	3	3	-1	-1	1	1	1	1	1	-1	-1	-1	1	-1	1	1	-1	-1	3	1	1	3	-1
species_bray_uniqueness	-1	3	1	3	-1	3	3	1	1	1	3	1	-1	2	-3	1	-1	3	-1	-1	1	-1	-1	3	-1	-1	3	-1
species_jaccard_uniqueness	-1	3	1	3	-1	3	3	1	1	1	3	1	-1	2	-3	1	-1	3	-1	-1	1	-1	-1	3	-1	-1	3	-3
species_aitchison_uniqueness	-1	3	-1	3	1	3	3	1	1	3	1	1	1	3	1	-1	-1	1	1	-1	1	-1	-1	3	1	1	3	-3
species_kendall_uniqueness	-1	3	-1	1	1	3	3	1	1	3	-3	1	1	2	-1	1	-1	-1	-1	1	1	-1	-1	1	1	1	3	-3
Colors are based on the same scheme as the heatmap. Cells are colored in the same scheme as the Heatmap. -3 indicates Negative Estimate with Q-Value<=0.1. 3 indicates Positive Estimate with Q-Value<=0.1. -1 or -2 indicates Negative Estimate with Q-Value>0.1. 1 or 2 indicates Positive Estimate with Q-Value>0.1.

## Sheet: Heatmap_Lower_Right
Estimate	HMP_2019_ibdmdb	SankaranarayananK_2015	CosteaPI_2017	AsnicarF_2021	HansenLBS_2018	NielsenHB_2014	SchirmerM_2016	WirbelJ_2018	ZellerG_2014	KeohaneDM_2020	ISC	QinN_2014	YeZ_2018	QinJ_2012	YachidaS_2019	DhakanDB_2019	GuptaA_2019	BritoIL_2016	PehrssonE_2016	LokmerA_2019	PasolliE_2019	RubelMA_2020	RampelliS_2015
pathway_bray_uniqueness	-0.000135073	0.000682731	6.04676e-05	0.000116137	-7.67e-05	0.000475622	0.000148388	7.85869e-05	-0.000142797	6.8098e-05	7.32168e-05	-5.80158e-05	-0.000283316	1.06977e-05	-0.000136748	-0.000664536	0.000551178	0.000163244	6.69292e-05	-0.000355372	0.000275028	-9.07448e-05	-6.02646e-05
pathway_jaccard_uniqueness	-0.000240094	0.00109909	0.000101229	0.000204816	-0.000134988	0.00079596	0.000260935	0.000136201	-0.000241973	0.00011573	0.000128278	-9.46065e-05	-0.000450324	1.88442e-05	-0.000231958	-0.00110421	0.000847068	0.000285514	0.00010714	-0.000572892	0.000445364	-0.000150712	-0.000125791
pathway_aitchison_uniqueness	-0.0184907	0.0715993	-0.00874186	0.00543146	-0.00334068	0.0310122	0.0138861	0.00102253	-0.000462368	0.0154719	-0.00930313	0.00349314	0.00214283	0.00958737	-0.0129324	-0.0213851	-0.0104897	0.00628531	0.0119596	-0.0265784	-0.00493045	-0.0140467	-0.022681
pathway_kendall_uniqueness	-0.000142925	0.000560404	7.24748e-05	4.9752e-05	2.17212e-05	0.000183631	0.00011713	-5.80541e-05	9.91896e-05	0.000109632	2.69663e-05	5.43525e-05	5.36455e-05	5.37338e-05	-2.29095e-05	-0.00023478	-0.000228678	-2.77921e-05	0.000109356	-0.000311775	-1.51868e-05	-7.74522e-05	0.000206095
Qvalue	HMP_2019_ibdmdb	SankaranarayananK_2015	CosteaPI_2017	AsnicarF_2021	HansenLBS_2018	NielsenHB_2014	SchirmerM_2016	WirbelJ_2018	ZellerG_2014	KeohaneDM_2020	ISC	QinN_2014	YeZ_2018	QinJ_2012	YachidaS_2019	DhakanDB_2019	GuptaA_2019	BritoIL_2016	PehrssonE_2016	LokmerA_2019	PasolliE_2019	RubelMA_2020	RampelliS_2015
pathway_bray_uniqueness	0.338498	0.132223	0.812161	0.000536385	0.754456	0.0005271	0.000503685	0.940242	0.688616	0.535352	0.3673	0.857949	0.679318	0.919323	0.213451	0.148493	0.396014	0.0880965	0.991865	0.587456	0.868011	0.62288	0.90346
pathway_jaccard_uniqueness	0.338498	0.132223	0.812161	0.000536385	0.754456	0.0005271	0.000503685	0.940242	0.688616	0.535352	0.3673	0.857949	0.679318	0.919323	0.213451	0.148493	0.396014	0.0880965	0.991865	0.587456	0.868011	0.62288	0.90346
pathway_aitchison_uniqueness	0.122984	0.00434431	0.488815	0.0094744	0.926897	6.16276e-05	0.000221364	0.96645	0.969794	0.165697	0.3673	0.857949	0.947623	0.338087	0.0375653	0.180785	0.674569	0.29351	0.991865	0.437236	0.868011	0.62288	0.90346
pathway_kendall_uniqueness	0.155472	0.0274098	0.488815	0.00693443	0.927816	0.0013666	0.000478927	0.940242	0.688616	0.178891	0.379701	0.791604	0.947623	0.451099	0.561694	0.148493	0.468463	0.664201	0.991865	0.181554	0.918082	0.62288	0.90346
Directionality	HMP_2019_ibdmdb	SankaranarayananK_2015	CosteaPI_2017	AsnicarF_2021	HansenLBS_2018	NielsenHB_2014	SchirmerM_2016	WirbelJ_2018	ZellerG_2014	KeohaneDM_2020	ISC	QinN_2014	YeZ_2018	QinJ_2012	YachidaS_2019	DhakanDB_2019	GuptaA_2019	BritoIL_2016	PehrssonE_2016	LokmerA_2019	PasolliE_2019	RubelMA_2020	RampelliS_2015
pathway_bray_uniqueness	-1	1	1	3	-1	3	3	1	-1	1	1	-1	-1	1	-1	-2	1	3	1	-1	1	-1	-1
pathway_jaccard_uniqueness	-1	1	1	3	-1	3	3	1	-1	1	1	-1	-1	1	-1	-2	1	3	1	-1	1	-1	-1
pathway_aitchison_uniqueness	-2	3	-1	3	-1	3	3	1	-1	2	-1	1	1	1	-3	-2	-1	1	1	-1	-1	-1	-1
pathway_kendall_uniqueness	-2	3	1	3	1	3	3	-1	1	1	1	1	1	1	-1	-2	-1	-1	1	-2	-1	-1	1
Colors are based on the same scheme as the heatmap. Cells are colored in the same scheme as the Heatmap. -3 indicates Negative Estimate with Q-Value<=0.1. 3 indicates Positive Estimate with Q-Value<=0.1. -1 or -2 indicates Negative Estimate with Q-Value>0.1. 1 or 2 indicates Positive Estimate with Q-Value>0.1.

## Sheet: Heatmap_Upper_Left
Estimate	EU_NA_Studies	EstAsia_Studies	Other_Studies
genus_bray_uniqueness	0.0750984	0.095274	-0.0217125
genus_jaccard_uniqueness	0.0744907	0.0999529	-0.0190389
genus_aitchison_uniqueness	0.0707692	0.162426	-0.0348409
genus_kendall_uniqueness	0.0534007	0.129862	-0.0168051
species_bray_uniqueness	0.0898667	0.0365331	-0.00945028
species_jaccard_uniqueness	0.0877136	0.0374758	-0.014911
species_aitchison_uniqueness	0.0979124	0.180003	-0.0374921
species_kendall_uniqueness	0.0771569	0.0958557	-0.0300681
Qvalue	EU_NA_Studies	EstAsia_Studies	Other_Studies
genus_bray_uniqueness	0.0678666	0.48847	0.516695
genus_jaccard_uniqueness	0.0761356	0.453553	0.52578
genus_aitchison_uniqueness	0.000179266	0.125097	0.261713
genus_kendall_uniqueness	0.00347636	0.17117	0.56825
species_bray_uniqueness	0.00184354	0.83148	0.83148
species_jaccard_uniqueness	0.00260374	0.71473	0.71473
species_aitchison_uniqueness	0.00150852	0.0171444	0.297353
species_kendall_uniqueness	0.117457	0.117457	0.307259
Directionality	EU_NA_Studies	EstAsia_Studies	Other_Studies
ac_genus_bray_uniqueness	3	1	-1
ac_genus_jaccard_uniqueness	3	1	-1
ac_genus_aitchison_uniqueness	3	1	-1
ac_genus_kendall_uniqueness	3	1	-1
ac_species_bray_uniqueness	3	1	-1
ac_species_jaccard_uniqueness	3	1	-1
ac_species_aitchison_uniqueness	3	3	-1
ac_species_kendall_uniqueness	1	1	-1
Colors are based on the same scheme as the heatmap. Cells are colored in the same scheme as the Heatmap. -3 indicates Negative Estimate with Q-Value<=0.1. 3 indicates Positive Estimate with Q-Value<=0.1. -1 or -2 indicates Negative Estimate with Q-Value>0.1. 1 or 2 indicates Positive Estimate with Q-Value>0.1.

## Sheet: Heatmap_Lower_Left
Estimate	EU_NA_Studies	EstAsia_Studies	Other_Studies
pathway_bray_uniqueness	0.0622026	-0.0550069	-0.00412686
pathway_jaccard_uniqueness	0.0621242	-0.0567727	-0.00430792
pathway_aitchison_uniqueness	0.0622026	-0.0550069	-0.00412686
pathway_kendall_uniqueness	0.0713298	0.0950077	-0.0396582
Qvalue	EU_NA_Studies	EstAsia_Studies	Other_Studies
pathway_bray_uniqueness	0.107636	0.486421	0.948035
pathway_jaccard_uniqueness	0.109304	0.473645	0.945948
pathway_aitchison_uniqueness	0.107636	0.486421	0.948035
pathway_kendall_uniqueness	0.14367	0.365384	0.481286
	EU_NA_Studies	EstAsia_Studies	Other_Studies
pathway_bray_uniqueness	1	-2	-2
pathway_jaccard_uniqueness	1	-1	-1
pathway_aitchison_uniqueness	1	-1	-1
pathway_kendall_uniqueness	1	1	-1
Colors are based on the same scheme as the heatmap. Cells are colored in the same scheme as the Heatmap. -3 indicates Negative Estimate with Q-Value<=0.1. 3 indicates Positive Estimate with Q-Value<=0.1. -1 or -2 indicates Negative Estimate with Q-Value>0.1. 1 or 2 indicates Positive Estimate with Q-Value>0.1.
