# Supplementary material for: Toward an improved definition of a healthy microbiome for healthy aging
Source: Nat Aging. 2022 Nov 17;2(11):1054–69. doi: 10.1038/s43587-022-00306-9 (PMC10154212; doi:10.1038/s43587-022-00306-9)
Supplement: Source Data Extended Data Fig. 5. — Numerical source data for Extended Data Fig. 5. [file 43587_2022_306_MOESM18_ESM.xlsx]

## Sheet: ExtDataFig5
	Positive	Negative
Bray Uniqueness	30	9
Jaccard Uniqueness	29	9
Aitchison Uniqueness	34	5
Kendall Uniqueness	22	51
Shannon	98	1
