# Supplementary material for: Toward an improved definition of a healthy microbiome for healthy aging
Source: Nat Aging. 2022 Nov 17;2(11):1054–69. doi: 10.1038/s43587-022-00306-9 (PMC10154212; doi:10.1038/s43587-022-00306-9)
Supplement: Source Data Extended Data Fig. 6. — Numerical source data for Extended Data Fig. 6. [file 43587_2022_306_MOESM19_ESM.xlsx]

## Sheet: Heatmap
Estimate	cmd3_CRC	cmd3_adenoma	cmd3_T1D	cmd3_T2D	cmd3_ACVD	cmd3_ME/CFS	cmd3_STH	cmd3_CDI	cmd3_migraine	cmd3_asthma	cmd3_BD	cmd3_schizofrenia	isc_ibs	he_Atherosclerosis	he_Cholecystitis	he_Colitis	he_Constipation	he_Diarrhea	he_Fatty_liver	he_Gastritis	he_IBS	he_Kidneystone	he_Rheumatoid_arthritis	he_Metabolic_syndrome	he_T2DM	ag_alzheimers	ag_asd	ag_cancer	ag_cardiovascular_disease	ag_cdiff	ag_diabetes	ag_ibd	ag_ibs	ag_kidney_disease	ag_liver_disease	ag_lung_disease	ag_migraine	ag_sibo
Clostridium_ramosum	1.25602	-0.681473	1.16056	0.499803	0.541766	0.248012	-0.556231	0.848729	108.395	236.365	-0.251435	1.57448	2.67618	1.7717	0.386469	0.994471	-0.200087	0.75658	-0.278091	1.36162	1.00204	3.24376	-0.0847871	1.15977	1.36081	2.0446	0.113505	0.836561	0.761026	15034.7	7.02681	17.6038	2.30533	259.943	1.75476	0.827336	2.06048	5.10355
Eggerthella_lenta	1.17126	-0.188743	1.54041	1.31079	1.82533	0.885035	-1.4971	0.997048	3.18989	5.66606	-1.73802	1.44329	3.50447	1.85752	-0.104788	0.236565	0.59813	-0.484571	1.40893	3.28923	0.36906	3.59637	-0.0191442	1.5337	1.58287	4.45655	-0.619642	2.03846	0.597232	1.03075	8.96778	1.6209	1.92482	2.42604	0.210105	1.59809	2.0554	2.19594
Subdoligranulum_variabile	0	0	0	0	0	0	0	0	0	0	0	0	0	-0.493534	-0.166798	-0.813354	-0.43914	-1.34827	-0.997115	-1.31806	0.574602	-2.91735	-0.282152	-2.12025	-2.32371	0.273452	0.34976	3.61978	1.49645	2.37483	3.97541	2.19378	4.60763	3.20049	2.35347	3.51417	4.67913	3.20597
Clostridium_symbiosum	2.15058	-0.652668	1.76316	1.77458	1.27425	1.43993	-2.30613	0.579193	1.33624	5.30732	0.178867	1.85314	3.93944	2.81514	0.0655604	1.75979	3.05162	1.35802	0.959022	3.92133	1.46614	5.23585	0.456575	-1.07286	0.384929	0.839221	-1.83407	0.738994	0.137663	141.341	384.092	2.13958	1.08484	7.16495	0.68824	1.19354	0.480978	2.50711
Dialister_invisus	0.00117712	1.73347	-1.46224	-0.929287	0.495377	0.563767	-3.10708	-2.09567	-0.513559	0.579728	4.08958	1.40763	0.800928	0.832003	-0.893471	-0.316041	0.385067	0.494779	-0.684463	0.38469	0.260131	1.46763	0.636137	1.15693	0.279911	0.468319	0.155869	-0.507061	-0.262802	3.13317	0.618536	2.39982	2.8729	2.29593	2.44986	3.35006	2.19435	1.49999
Ruminococcus_gnavus	0.848969	-0.408724	2.2313	1.637	0.450674	-0.0108842	-1.93024	2.42424	3.18772	2.15951	0.36522	1.5523	5.69888	-0.52285	-1.10249	0.391114	-1.36981	1.90755	0.596064	2.56959	-0.139384	4.43054	-1.80474	4.9662	2.58328	-0.739783	-1.20863	-0.937237	-0.154482	1.8026	2.27687	2.09151	0.696045	1.96349	-1.03566	0.682082	1.17273	1.78023
Clostridium_citroniae	0.699414	-2.13524	1.75396	0.0893778	3.11575	1.61557	-1.11291	-0.652815	-0.00275324	122.625	-2.26349	2.82254	2.96572	3.58866	2.28865	1.35487	1.55215	1.27948	1.50912	2.80256	-0.0496911	4.07714	1.46611	1.26885	1.85087	-0.395182	-0.15921	1.25504	1.4737	2.18132	1.75098	0.922676	0.593584	1.04821	-0.0749237	1.8566	0.933172	1.95347
Clostridium_hathewayi	1.10807	-1.51904	1.16088	1.11189	0.967844	0.410891	-0.556233	0.843931	1.62928	898.565	0.0951502	2.28709	4.01729	-0.593397	0.660062	2.04941	3.74756	-0.968014	-1.18251	3.2516	1.9287	2.63986	0.0663453	-2.16726	1.37932	0.722381	0.718375	2.46746	-0.391846	3.9132	2.37158	1.66082	0.106684	1.25988	-0.182954	1.51053	1.95007	0.40223
Clostridium_clostridioforme	1.57985	-1.38448	1.52927	1.41137	0.589071	0.991868	0	0.0819078	1.23646	6.49177	-0.251765	1.26724	3.51911	0.928601	0.413375	2.24904	1.73837	1.169	0.688801	3.55046	2.0105	4.60574	-0.593384	0.893552	2.91637	0	0	0	0	0	0	0	0	0	0	0	0	0
Clostridium_bolteae	0.0456271	-1.76114	1.97051	0.702357	1.93543	0.949492	-1.65068	0.0515454	68.7087	68.5589	-0.304263	2.37743	4.4624	0	0	0	0	0	0	0	0	0	0	0	0	0	0	0	0	0	0	0	0	0	0	0	0	0
Bifidobacterium_dentium	0.925311	2.86658	0.484532	6.06866	0.348551	1.64409	0.418316	-1.78251	0.636127	-0.099537	29.4751	1.10648	2.24972	3.10849	-0.35304	0.309013	1.35491	-0.866174	-2.92143	1.42082	1.10964	0.610526	5.55258	-0.65836	1.74252	0	0	0	0	0	0	0	0	0	0	0	0	0
Rothia_mucilaginosa	-1.32326	0.420358	0.808937	0.546403	2.08445	-0.31543	-2.50299	-0.925109	0.0554441	0.584174	0.0970762	-0.223073	1.37607	-0.106316	0.27712	-1.47836	-1.30682	-0.76875	-0.756898	-1.85002	-0.390152	-1.95577	-1.5052	-1.42354	-0.779006	-0.0256303	1.77826	-1.59486	1.99001	0.215117	2.08222	1.60866	2.58895	14.089	18.5668	-0.177667	1.97656	1.66981
Streptococcus_anginosus	3.40576	0.0848156	-0.177862	0	0.781213	0.57919	-1.65019	-2.08168	1.13018	4.18353	1.9143	1.26634	1.84461	0.410589	0.297344	-0.439047	0.60132	-1.24122	-1.14092	1.22348	0.819587	-1.22747	0.723853	0.958893	0.465338	0	0	0	0	0	0	0	0	0	0	0	0	0
Solobacterium_moorei	3.96206	0.941997	0	0	2.04418	0	0.0181135	-1.44901	-0.131914	-1.01862	0	0	1.02117	-0.982808	-0.545675	-0.975658	-1.45	-0.762986	-0.0324136	-0.842889	0.391285	0.253654	-0.920015	0.947813	-1.78816	30.4758	0.199362	-0.446388	1.70998	0.697711	0.151546	0.585837	0.656022	0.117881	0.841234	1.00541	-0.0540046	0.209835
Klebsiella_pneumoniae	1.87576	1.53512	-1.81389	3.09016	-1.65391	0.471923	0.61243	-0.513656	-0.190078	-0.114624	0.363856	-0.24164	0.576767	3.19931	0.943447	-0.229561	1.02382	0.123374	-0.106269	1.82163	-1.23597	-1.27257	3.28959	0.943207	0.450855	0	0	0	0	0	0	0	0	0	0	0	0	0
Enterobacter_cloacae	2.59005	44.0691	-1338.71	-1.33871	0.519346	0.294357	-1.42763	-1.38456	1.02177	-0.0778446	4.33298	-0.550113	0	2.10984	0.216424	0.306959	1.48058	-0.566517	0.0542972	1.73489	-0.64557	-1.07429	3.6545	1.31152	1.58809	0	0	0	0	0	0	0	0	0	0	0	0	0
Bacteroides_fragilis	1.8558	0.0867813	-0.231959	-2.99585	-2.07216	-1.0225	-1.78246	-1.45691	0.331357	0.453066	-1.81333	-0.988866	0.980592	-0.151579	0.374471	1.47396	1.56238	0.417736	-0.542778	0.958488	0.170263	2.91363	-1.09226	-1.21457	0.750689	-0.696682	0.355499	0.189735	-0.415585	0.571059	0.5117	1.58063	2.75466	0.160279	-1.16561	2.32945	1.60159	0.894375
Actinomyces_odontolyticus	0.878221	0.578995	1.90769	2.08193	0.613057	1.155	-0.980778	-0.401278	1.6972	1.39154	-1.28796	2.61571	1.02111	1.26279	-1.45534	-0.388709	0.179177	1.31562	0.416171	0.17327	0.936129	-0.0344655	-0.780265	1.38666	-2.02134	-0.645893	1.12269	-1.92534	0.0605851	0.396096	0.849386	0.109042	0.0927687	0.449421	-0.514791	-0.264693	-0.0208922	-0.648789
Clostridium_nexile	0.412629	-0.605655	0.887789	-0.533613	1.34129	-0.453514	0.0181316	-0.155426	3.81639	0	-0.748438	-0.608716	2.29043	-0.208791	0.178918	-1.3948	-0.462837	-0.280515	-0.666563	1.31564	-1.54614	2.16128	-1.29159	0.364289	-1.21469	0	0	0	0	0	0	0	0	0	0	0	0	0
Fusobacterium_nucleatum	3.05667	-0.406107	0.887789	0	1.45124	2.8755e-06	0	-0.994045	-0.769555	1.36848	0	0.996671	0	-0.374895	0.243428	-0.433582	0.866187	-0.260771	-0.788894	0.502128	-0.513157	-0.0314442	-0.327753	-0.614082	-1.60906	0	0	0	0	0	0	0	0	0	0	0	0	0
Streptococcus_sanguinis	1.90295	-0.921191	0.431915	10.3408	1.88228	0.567961	-1.6985	0.360688	-0.332342	-0.211254	-0.91941	1.89856	1.97228	1.47732	-1.98601	-1.73908	-1.19384	-1.27558	-1.01453	-1.26342	-0.835967	-1.95482	-1.18427	-1.0691	-0.834601	0	0	0	0	0	0	0	0	0	0	0	0	0
Streptococcus_vestibularis	1.28793	0.114465	-0.222894	8.04356	0.782203	0.657351	0.0181354	-0.120738	-0.380745	-0.00900281	0	2.71753	1.33089	0	0	0	0	0	0	0	0	0	0	0	0	0	0	0	0	0	0	0	0	0	0	0	0	0
Clostridium_asparagiforme	0.0194683	-0.834526	1.68568	0	1.1374	-0.0973077	0.0180605	-1.8275	-0.424764	5.59716	-0.457516	2.03925	2.87278	0	0	0	0	0	0	0	0	0	0	0	0	0	0	0	0	0	0	0	0	0	0	0	0	0
Clostridiales_bacterium_1_7_47FAA	-0.199122	-0.589921	0	0.339663	0.693018	1.20817	-1.38692	-1.04389	6.49747	-0.726317	-0.919696	0	4.2833	0	0	0	0	0	0	0	0	0	0	0	0	0	0	0	0	0	0	0	0	0	0	0	0	0
Streptococcus_mitis	3.81221	-0.102394	-1.90619	1.96783	2.00682	-1.12083	-1.69849	-1.40157	-0.381007	1.54588	-0.570785	-1.41536	0	0	0	0	0	0	0	0	0	0	0	0	0	0	0	0	0	0	0	0	0	0	0	0	0	0
Lactococcus_lactis	0.0667762	-0.471766	-0.312028	5.51119	-0.0927169	1.07014	0.690506	0	-0.416986	-0.557167	0	-1.50146	1.42363	-0.70106	1.23339	-0.809565	-0.927685	-2.32558	0.0948446	-0.524827	1.06047	-1.72128	0.946246	-1.03358	-1.31275	0	0	0	0	0	0	0	0	0	0	0	0	0
Veillonella_atypica	0.0691678	0.265327	0.931878	-0.459006	1.44843	0.209047	0.473739	-0.508714	2.10704	0.533298	27.0243	1.66248	-0.085206	0	0	0	0	0	0	0	0	0	0	0	0	0	0	0	0	0	0	0	0	0	0	0	0	0
Streptococcus_parasanguinis	0.536224	0.255744	1.21087	0.886234	1.03149	0.152202	-2.86363	-0.93683	1.34831	0.544553	8.65775	1.19911	1.22995	0.967502	-1.1026	-1.38953	-1.91953	-1.19437	0.536948	-0.625669	-1.03255	-0.659888	0.263626	1.30096	-0.0674383	0	0	0	0	0	0	0	0	0	0	0	0	0
Ruminococcus_torques	1.31096	0.640484	-2.23456	5.9219	0.884798	0.684237	3.0069	-0.939937	-1.05826	-0.162124	0.0593701	0.807965	3.70349	-0.46873	-1.94072	-0.775787	-0.320977	0.621257	0.685946	-1.85741	0.629248	-0.689205	-1.28707	1.81863	0.0234416	-5.14468	-1.20214	0.586757	0.0729554	-3.32102	1.78768	-2.05581	-0.875219	1.34838	-1.27641	-1.13278	-0.330859	-0.399726
Escherichia_coli	0.792456	2.61151	2.29067	-0.224582	-0.49907	0.798806	3.1203	-2.84208	-0.314536	0.510116	0.104001	-0.114657	1.43642	0	0	0	0	0	0	0	0	0	0	0	0	0	0	0	0	0	0	0	0	0	0	0	0	0
Granulicatella_adiacens	1.91958	0.597001	0	0	0.989437	0	0	-0.703694	0	0	0	-0.996671	0	0	0	0	0	0	0	0	0	0	0	0	0	0	0	0	0	0	0	0	0	0	0	0	0	0
Streptococcus_infantis	1.7027	-0.492182	-0.265574	0	0.496982	1.3492	-1.96119	-0.989659	0.8875	1.31421	-0.653217	0.522373	0.96054	0	0	0	0	0	0	0	0	0	0	0	0	0	0	0	0	0	0	0	0	0	0	0	0	0
Streptococcus_gordonii	0.944743	0.122035	-947.097	0	1.42593	2.11373	-1.65175	-1.205	0.716988	0.611259	-0.653217	1.53993	0.759379	0	0	0	0	0	0	0	0	0	0	0	0	0	0	0	0	0	0	0	0	0	0	0	0	0
Streptococcus_australis	-0.371549	-1.23194	0.835876	0	1.7308	1.6438	-2.40217	-0.989527	0.471891	0.94648	0	1.9933	-0.733557	-0.145418	-1.07961	-1.42315	-0.54426	-0.199498	-0.982677	-0.394424	-1.21732	-0.611151	-1.00276	0.468525	-0.00126089	0	0	0	0	0	0	0	0	0	0	0	0	0
Streptococcus_salivarius	-0.770267	-0.44303	-0.191555	0.731847	2.02518	0.214196	-2.10386	-0.589687	0.984031	0.05949	-0.310443	1.67811	1.29755	0	0	0	0	0	0	0	0	0	0	0	0	0	0	0	0	0	0	0	0	0	0	0	0	0
Coprobacter_fastidiosus	-2.17082	-1.88906	0.259019	0	0.801553	-0.367653	-0.55623	-1.79825	-0.394002	-0.162675	0.0894428	0.156227	-2.09284	1.23158	1.24776	0.369054	2.10754	-0.199935	3.21286	0.639859	1.38623	0.0752736	1.63586	0.0146726	-0.933342	-0.992952	1.72508	0.890146	50.6788	-0.744747	0.195118	0.189302	2.15341	1.87784	-1.59723	0.615307	1.92784	0.0219634
Eubacterium_siraeum	-0.879813	-0.891557	-0.119585	1.37828	-0.800729	-0.363917	-0.281738	-1.67974	-0.385859	-1.39842	0.362676	2.83137	-0.954265	0.91023	-0.435038	-0.87786	0.430091	-0.413654	-1.73367	-1.46106	-0.823647	-0.896158	-0.00841958	-1.71839	-3.58268	0.435151	1.4046	1.46257	0.152615	-2.59002	1.05101	-0.455983	-0.0629747	-0.196966	0.180228	-1.30053	-0.0987286	1.17481
Bifidobacterium_longum	-0.523189	1.74883	-0.576519	-2.47118	0.878737	-1.22768	-1.65043	-2.49771	-0.0445094	1.40187	-0.359796	2.84754	1.90865	2.32448	0.488291	-0.0574329	0.0628019	0.372406	2.12253	-1.06356	-0.589113	0.211835	-1.34382	-0.073002	0.136603	0	0	0	0	0	0	0	0	0	0	0	0	0
Alistipes_onderdonkii	-0.10379	-2.18505	1.25207	-1.3289	0.070196	-1.64351	-0.556278	6.23085	0.190331	-1.66378	-0.747879	-0.340644	1.06834	0.377715	2.16722	-0.458645	0.93987	-0.364738	1.16832	0.925662	0.409988	-0.813615	0.120152	-1.49098	-1.15558	0	0	0	0	0	0	0	0	0	0	0	0	0
Akkermansia_muciniphila	1.38681	2.74224	0.430469	-2.23636	0.553319	-1.44655	-1.8664	-0.876526	0.773289	-0.294366	0.284699	4.50083	-0.0735577	1.12454	1.83011	0.20393	2.01667	1.79559	-0.298076	0.797153	0.88092	1.10118	-3.03073	-1.09433	0.579124	-0.726969	0.251955	1.85325	0.940274	-1.05512	1.0752	-3.92925	1.29942	0.594918	0.362852	0.117265	2.52939	0.984163
Bifidobacterium_animalis	0.933734	-0.29297	-0.787738	-1.62926	-9.53998	0.0041867	0	-1.38412	-0.167732	0.662869	0	-0.57851	1.15767	0	0	0	0	0	0	0	0	0	0	0	0	0	0	0	0	0	0	0	0	0	0	0	0	0
Butyrivibrio_crossotus	-1.28195	6.88088	-3.20916	0	0.743774	1.58067	0.0838032	-1.86067	-1.54271	-0.479236	35.0332	-1.00288	-3.70281	0.781019	0.457536	-1.18357	-0.0420836	-0.186217	-0.157266	-0.317033	-0.333377	-0.573753	0.168257	-1.21097	-1.38238	9.27869e+09	0.861736	0.33394	0.434871	-0.773958	-2.30086	-1.53474	-1.6993	-0.734753	0.611212	-0.940912	-1.31532	-0.997665
Bacteroides_uniformis	-1.71394	-1.18791	1.24129	-3.6513	-2.09811	-0.875331	-5.16761	0.512495	0.380801	-1.20645	-1.53774	0.139839	1.54551	1.42062	2.51343	-0.340409	4.48071	-0.242801	2.91794	0.195047	1.78944	0.67427	0.0561015	-3.0928	-2.71091	-3.32521	-0.508278	0.25764	0.527344	-1.23951	1.91457	-0.162464	0.515858	1.51833	0.0693343	-0.431932	1.82788	-0.0694411
Eubacterium_rectale	-1.20178	0.17565	0.265485	-0.375656	-1.05697	-0.96274	-0.915738	-1.85586	0.0909889	-0.387045	-0.390253	-0.608381	-0.263859	1.0579	-1.28095	0.474105	-1.12897	-0.825961	0.770828	-1.6952	1.768	-3.14201	-1.06999	0.843067	-2.50274	-0.639271	-0.944807	-1.18481	0.486535	-0.0677617	-1.42367	-1.44244	-1.49279	-0.0223251	-0.0145733	-1.69337	-0.583212	0.437748
Alistipes_putredinis	1.17066	0.417011	0.679599	-3.55327	-0.357467	0.432978	-3.98079	-0.189761	-0.850045	-1.17724	0.00467629	0.518613	-2.54914	0.129976	0.353599	-0.961004	3.92659	-0.722953	0.554965	-1.10663	0.683418	-1.39485	1.16039	-1.80386	-1.06873	-1.92131	0.541077	-1.66023	-1.59602	-1.99836	-0.393516	-1.05022	-1.15916	-0.577028	-1.3924	-1.70555	-0.198238	-1.81664
Pseudoflavonifractor_capillosus	-1.54917	0.539721	1.25164	-0.952076	1.83314	0.492512	0	730.621	1.4306	0.665978	-0.653217	0	1.52585	-0.0417059	-0.327889	0.740104	1.46618	-2.59206	-2.12769	-0.869465	-0.829773	-0.579862	0.203456	-4.73711	-3.41927	-1.58634	-0.763398	1.95994	-0.797192	-0.666296	0.649171	-0.601325	-1.0668	0.22894	0.398967	-0.336526	-0.250489	-0.340785
Bacteroides_xylanisolvens	-0.521054	-2.47451	-2.31642	-1.93217	-0.590948	-0.838688	-4.03306	0.213749	-0.254441	-0.897835	1.00686	-0.06883	-2.24274	2.01724	2.61941	0.195075	1.59096	0.546583	1.84699	0.85715	0.0184141	2.05588	0.472363	-2.11974	-1.88463	0	0	0	0	0	0	0	0	0	0	0	0	0
Eubacterium_hallii	0.787219	0.168993	-1.3879	3.05151	1.25749	0.0863377	-0.906409	-1.97193	-1.42613	-0.690391	0.903454	-0.678913	-0.297525	-0.55757	-1.10025	-0.891225	-0.756959	-1.09768	0.460932	-2.25218	1.61767	-3.2952	-2.11393	-0.0431295	-1.53955	-0.878971	-1.80155	0.543796	0.417968	-4.2829	0.19071	-2.68662	-1.38402	0.404683	-0.857215	-0.337728	-0.248954	-3.68841
Alistipes_indistinctus	2.22721	0.0502425	-2.97951	-0.58354	0.782019	-2.57693	-2.38638	-1.10518	-1.76664	-0.499814	-0.998975	0.222077	-0.381956	0.977771	0.973746	0.350755	6.36222	-1.56865	-1.34386	-2.42392	-0.306321	-2.72718	-0.472201	-4.30118	-2.52315	-1.12661	-0.670561	-0.409219	-0.234316	-3.16207	-0.15614	-1.07784	1.05576	-0.116283	0.59845	-0.425042	-0.144714	-1.65496
Roseburia_intestinalis	-3.31872	-1.42964	-0.8406	-1.95036	-0.554328	0.492826	-0.398046	-1.91182	0.842702	2.06991	-1.4063	-2.01275	-0.0806218	-0.394654	-1.51952	-0.311754	-3.10262	-3.29584	-0.959131	-0.197093	-1.10518	-0.0108981	0.124015	-1.16493	-2.29125	0	0	0	0	0	0	0	0	0	0	0	0	0
Coprococcus_catus	3.05969	0.357298	-0.200133	-1.02654	-0.623094	0.453655	1.73302	-1.74024	-0.556621	0.255178	-1.84528	1.35993	-3.03318	-0.687056	1.00645	-2.40428	-1.5037	-2.84497	0.925898	-2.38953	1.39286	-2.70953	-1.56618	-0.445943	-1.01873	-0.93784	0.547304	1.94779	0.838475	-3.4411	-0.103868	-0.0551138	0.34244	0.583777	0.651812	0.211372	0.480602	-0.794397
Barnesiella_intestinihominis	0.213193	-1.15042	-1.54453	9605.54	-0.176567	-0.952902	-3.24287	1.53978	-1.18645	-0.4829	0.0683946	0.134653	-3.16386	-1.255	-2.47401	-0.0141586	2.44055	-0.516867	-1.61727	-2.37032	-0.80219	-2.38363	-1.43231	-2.86523	-2.98826	-1.20764	0.272478	-0.724105	1.70345	-2.25116	-1.596	1.30821	2.78769	-0.0142503	0.605071	1.24328	1.23259	-0.657271
Roseburia_inulinivorans	-0.433285	-1.06238	-0.15431	1.51863	0.714912	1.39421	1.04452	-2.06458	-0.05864	-0.21048	0.0374013	-1.32584	1.61811	-1.56903	-2.6006	-1.77848	-5.26325	-2.34601	-1.57356	-1.25759	-0.0103407	-2.67861	-0.977345	-1.19034	-3.06689	-0.853118	1.42695	1.00368	0.979182	-2.64557	0.346985	0.100676	-1.28903	0.662385	-1.21332	1.33839	-2.16018	-0.629103
Alistipes_shahii	1.10872	0.0161729	-0.600015	-3.21322	0.920821	1.74209	-4.41877	-0.0536141	-0.361392	-1.09656	-0.104327	0.714679	-1.31422	-0.00648331	1.84337	-1.3426	4.13356	-2.78384	0.213986	-2.14098	-0.658241	-1.64291	-1.05378	-4.65251	-3.05706	-0.314634	-0.124682	0.352611	0.656965	-2.91868	0.116372	-2.40592	-0.626478	-2.01202	1.15149	0.0628288	-0.652423	-0.428093
Roseburia_hominis	-0.742068	1.94278	2.43287	-1.04817	1.82203	0.102968	-2.22897	-1.57747	-0.0228579	-0.0516057	-0.444348	0.951419	-1.88613	1.34307	-1.07648	-0.603969	0.0239063	-3.34522	0.125056	-2.09675	0.400168	-2.84934	-1.69586	-2.58401	-2.71526	-0.614046	2.8551	1.70515	1.10071	-2.15093	0.00230253	-0.873863	1.2611	0.429581	0.878101	-1.26569	0.877276	1.13061
Dorea_longicatena	1.45879	-0.827798	-0.897067	3.22289	0.30587	0.972788	2.37136	-2.8074	-0.0923395	-0.801138	-0.161346	1.15333	-0.0216977	0.317871	-2.20099	-1.32114	-3.27908	-1.4518	1.1366	-3.50482	-1.81425	-3.11549	-2.50313	0.851356	-2.06133	-0.570254	-1.38821	-1.54663	-0.326486	-3.31456	-0.15681	0.346885	-2.28073	0.0813993	-0.196864	-0.203246	-2.0856	-2.32365
Coprococcus_comes	-0.701868	-0.291553	-0.789564	0.593751	-0.619187	-0.0464698	0.191632	-1.12036	-0.941774	-0.838192	-0.149843	0.19507	-1.08958	1.10443	-1.38882	-0.687473	-1.69245	-2.79409	1.20865	-3.55548	0.0924049	-4.42735	-0.660017	-2.35219	-4.02041	-0.607903	-0.747975	-1.24452	0.492303	-3.92258	-0.452165	-1.64273	-0.837583	-0.588647	-0.563128	-0.188957	-0.925294	-3.12771
Alistipes_senegalensis	0	0	0	0	0	0	0	0	0	0	0	0	-3.57197	-2.28402	0.635073	-1.86328	2.05302	-1.27123	-2.54621	-3.88209	-0.252955	-2.51182	-2.7909	-4.87292	-3.0671	-0.337222	-0.261554	1.35732	0.624141	-1.58519	0.112717	-1.74818	-1.42353	-0.107514	1.17948	-0.662149	-2.08126	0.89517
Faecalibacterium_prausnitzii	-3.42613	-0.0395565	-0.719078	0.242829	1.87478	0.101568	-0.687408	-2.3504	-1.98839	-1.8005	-2.07318	0.0247368	-1.55272	0.0786984	-3.00717	-1.26133	-2.50144	-4.07072	-2.16488	-3.79116	-1.43212	-3.27243	0.0290476	-3.67568	-5.69082	-1.59487	-0.452272	0.734423	-0.589506	-2.94041	-3.54996	2.37004	-2.16851	-1.83897	-0.931542	-1.42197	-1.92856	-1.92167
Q-value	cmd3_CRC	cmd3_adenoma	cmd3_T1D	cmd3_T2D	cmd3_ACVD	cmd3_ME/CFS	cmd3_STH	cmd3_CDI	cmd3_migraine	cmd3_asthma	cmd3_BD	cmd3_schizofrenia	isc_	he_Atherosclerosis	he_Cholecystitis	he_Colitis	he_Constipation	he_Diarrhea	he_Fatty_liver	he_Gastritis	he_IBS	he_Kidneystone	he_Rheumatoid_arthritis	he_Metabolic_syndrome	he_T2DM	ag_alzheimers	ag_asd	ag_cancer	ag_cardiovascular_disease	ag_cdiff	ag_diabetes	ag_ibd	ag_ibs	ag_kidney_disease	ag_liver_disease	ag_lung_disease	ag_migraine	ag_sibo
Clostridium_ramosum	0.236814	0.982684	0.517361	0.883236	0.513194	1	0.763451	0.372269	0.00667989	0.0392407	1	0.385332	0.00532489	0.454512	0.917916	0.548025	0.917916	0.674915	0.917916	0.520725	0.548025	0.014357	0.932321	0.548025	0.520725	0.11759	0.910072	0.490057	0.494086	0	1.02509e-09	2.61701e-35	0.0517436	6.56359e-277	0.143166	0.490057	0.0805202	8.99776e-06
Eggerthella_lenta	0.732935	0.635778	0.372174	0.368025	0.211697	0.973765	0.264666	0.360684	0.0999847	0.0857062	0.581158	0.437915	0.000612087	0.254369	0.984721	0.976222	0.941997	0.941997	0.318505	0.00607984	0.94907	0.00391805	0.984721	0.300596	0.300596	0.000128943	0.60155	0.0989073	0.60155	0.420164	2.55892e-14	0.162712	0.103662	0.074511	0.8343	0.162712	0.0989073	0.0989073
Subdoligranulum_variabile	1	1	1	1	1	1	1	1	1	1	1	1	1	0.792397	0.865949	0.705862	0.792397	0.448396	0.633293	0.448396	0.792397	0.0416915	0.848005	0.134664	0.117994	0.798858	0.785571	0.00136453	0.168113	0.0286969	0.000624427	0.0388949	3.14685e-05	0.00358728	0.0286969	0.00136453	3.14685e-05	0.00341436
Clostridium_symbiosum	0.196754	0.692723	0.323853	0.258784	0.425431	0.725388	0.070793	0.516202	0.656293	0.371607	1	0.173932	0.000201404	0.0147825	0.947853	0.196803	0.00903838	0.300638	0.449894	0.000546386	0.293474	2.09636e-06	0.764707	0.42571	0.764707	0.59392	0.0980881	0.59392	0.890946	2.24391e-161	0	0.0980881	0.45938	6.69081e-08	0.59392	0.445444	0.684833	0.0552207
Dialister_invisus	0.88126	0.489995	0.517361	0.80438	0.762744	0.915438	0.0102191	0.145031	0.895429	0.898032	1	0.437915	0.596443	0.789969	0.789969	0.789969	0.789969	0.789969	0.789969	0.789969	0.789969	0.789969	0.789969	0.789969	0.789969	0.781202	0.876359	0.781202	0.857304	0.0215042	0.781202	0.0580676	0.0215042	0.0586142	0.0580676	0.0160955	0.0586142	0.231034
Ruminococcus_gnavus	0.695352	0.666439	0.216139	0.258784	0.750033	1	0.193445	0.159115	0.0748225	0.371607	1	0.453613	1.37583e-07	0.721282	0.403842	0.755944	0.290614	0.137236	0.721282	0.0306758	0.887577	5.79687e-05	0.142873	8.71208e-06	0.0306758	0.536523	0.44654	0.503367	0.877134	0.191235	0.191235	0.191235	0.536523	0.191235	0.485878	0.536523	0.44654	0.191235
Clostridium_citroniae	0.609765	0.18665	0.323853	0.8901	0.066016	0.725388	0.510182	0.670951	0.938491	0.244501	0.581158	0.159292	0.0019423	0.00212334	0.0648022	0.2244	0.213678	0.2244	0.213678	0.0205669	0.961203	0.000582875	0.213678	0.2244	0.159298	0.798127	0.940089	0.494396	0.410568	0.303667	0.319858	0.529392	0.721463	0.529392	0.940089	0.303667	0.529392	0.303667
Clostridium_hathewayi	0.369992	0.567746	0.524591	0.368025	0.68788	0.973765	0.763451	0.372269	0.656293	0.0857062	1	0.0616748	0.000106095	0.60537	0.60537	0.100785	0.0024876	0.442887	0.353063	0.00729011	0.114911	0.0351047	0.947087	0.0907084	0.293468	0.736286	0.736286	0.121302	0.817603	0.00657516	0.121302	0.285352	0.915128	0.432061	0.915128	0.300572	0.181789	0.817603
Clostridium_clostridioforme	0.337614	0.635778	0.372174	0.403584	0.68788	0.743077	1	1	0.691473	0.50136	1	0.453613	0.000100328	0.496364	0.678775	0.074834	0.165314	0.420419	0.589803	0.00235676	0.103576	5.36474e-05	0.604108	0.496364	0.0149104	1	1	1	1	1	1	1	1	1	1	1	1	1
Clostridium_bolteae	0.695352	0.34874	0.236276	0.516612	0.245423	0.743077	0.218592	0.768417	0.00667989	0.0857062	1	0.222856	4.92113e-07	1	1	1	1	1	1	1	1	1	1	1	1	1	1	1	1	1	1	1	1	1	1	1	1	1
Bifidobacterium_dentium	0.645098	0.18665	0.795259	0.585484	0.727965	0.743077	0.819036	0.1728	0.895429	0.997062	0.581158	0.502013	0.0199589	0.0145043	0.760254	0.760254	0.364951	0.568075	0.0104297	0.364951	0.520099	0.652651	2.06566e-06	0.652651	0.260295	1	1	1	1	1	1	1	1	1	1	1	1	1
Rothia_mucilaginosa	0.369992	0.668048	0.725574	0.80438	0.211697	0.989726	0.0606739	0.485453	0.905181	0.829387	1	0.869148	0.175541	0.915324	0.853893	0.368618	0.374251	0.5929	0.5929	0.368618	0.824236	0.368618	0.368618	0.368618	0.5929	0.979495	0.150905	0.150905	0.12503	0.930292	0.12503	0.154234	0.0484695	6.96355e-22	9.42826e-32	0.930292	0.12503	0.150905
Streptococcus_anginosus	0.00530058	0.906333	1	1	0.629892	0.973765	0.22514	0.1728	0.747786	0.50136	1	0.453613	0.0451525	0.745393	0.767696	0.745393	0.745393	0.73609	0.73609	0.73609	0.745393	0.73609	0.745393	0.745393	0.745393	1	1	1	1	1	1	1	1	1	1	1	1	1
Solobacterium_moorei	0.00107704	0.635778	1	1	0.261936	1	1	0.299746	0.96707	0.703185	1	1	0.282997	0.677884	0.766861	0.677884	0.677884	0.677884	0.974437	0.677884	0.842329	0.87176	0.677884	0.677884	0.677884	1.6251e-43	0.956926	0.956926	0.612203	0.956926	0.956926	0.956926	0.956926	0.956926	0.956926	0.956926	0.956926	0.956926
Klebsiella_pneumoniae	0.236814	0.421075	0.795259	0.80438	0.398715	0.973765	0.763451	0.847335	0.96707	0.997062	1	0.717958	0.620428	0.0126617	0.522249	0.914449	0.522249	0.914449	0.914449	0.280211	0.48263	0.48263	0.0126617	0.522249	0.873366	1	1	1	1	1	1	1	1	1	1	1	1	1
Enterobacter_cloacae	0.0578101	0.567746	0.517361	0.373893	0.827188	0.984143	0.341355	0.336676	0.783917	0.997062	1	0.929406	1	0.256826	0.905128	0.905128	0.347898	0.756574	0.956747	0.342257	0.750289	0.477383	0.00503297	0.384065	0.347898	1	1	1	1	1	1	1	1	1	1	1	1	1
Bacteroides_fragilis	0.119637	0.870934	0.924237	0.0037637	0.290943	0.973765	0.150879	0.231313	0.96707	0.898032	0.824011	0.437915	0.312271	0.879588	0.849458	0.572493	0.572493	0.849458	0.849458	0.675605	0.879588	0.0434871	0.65903	0.65903	0.777279	0.851829	0.851829	0.87216	0.851829	0.851829	0.851829	0.37008	0.0761813	0.87216	0.647988	0.127198	0.37008	0.807625
Actinomyces_odontolyticus	0.819654	0.709863	0.326628	0.371732	0.513194	0.743077	0.579716	0.847335	0.656293	0.356709	0.824011	0.0764838	0.292785	0.494213	0.494213	0.928072	0.940772	0.494213	0.928072	0.940772	0.692618	0.972506	0.745302	0.494213	0.494213	0.983331	0.983331	0.606677	0.983331	0.983331	0.983331	0.983331	0.983331	0.983331	0.983331	0.983331	0.983331	0.983331
Clostridium_nexile	0.88126	0.751581	0.725574	0.841732	0.352734	0.984143	1	0.950639	0.656293	1	1	0.717958	0.0118516	0.858018	0.858018	0.449336	0.858018	0.858018	0.858018	0.449336	0.449336	0.367448	0.449336	0.858018	0.449336	1	1	1	1	1	1	1	1	1	1	1	1	1
Fusobacterium_nucleatum	0.0240905	0.85159	0.725574	1	0.425431	1	1	0.4698	0.895429	0.758639	1	0.551549	1	0.882512	0.882512	0.882512	0.882512	0.882512	0.882512	0.882512	0.882512	0.974915	0.882512	0.882512	0.882512	1	1	1	1	1	1	1	1	1	1	1	1	1
Streptococcus_sanguinis	0.236814	0.695745	0.924237	0.368025	0.211697	0.973765	0.218592	0.847335	0.905181	0.997062	1	0.258984	0.0388443	0.349532	0.270736	0.270736	0.349532	0.349532	0.364041	0.349532	0.40261	0.270736	0.349532	0.364041	0.40261	1	1	1	1	1	1	1	1	1	1	1	1	1
Streptococcus_vestibularis	0.359941	0.793852	1	0.368025	0.513194	0.973765	1	0.939728	0.905181	0.997062	1	0.0616748	0.188517	1	1	1	1	1	1	1	1	1	1	1	1	1	1	1	1	1	1	1	1	1	1	1	1	1
Clostridium_asparagiforme	0.950328	0.642126	0.323853	1	0.513194	1	1	0.1728	0.905181	0.570757	1	0.173932	0.00176908	1	1	1	1	1	1	1	1	1	1	1	1	1	1	1	1	1	1	1	1	1	1	1	1	1
Clostridiales_bacterium_1_7_47FAA	0.920679	0.796534	1	1	0.68788	0.743077	0.339805	0.433268	0.656293	0.766899	1	1	1.70042e-06	1	1	1	1	1	1	1	1	1	1	1	1	1	1	1	1	1	1	1	1	1	1	1	1	1
Streptococcus_mitis	0.00530058	0.891468	0.323853	0.371732	0.21191	0.973765	0.218592	0.336676	0.905181	0.570757	1	0.437915	1	1	1	1	1	1	1	1	1	1	1	1	1	1	1	1	1	1	1	1	1	1	1	1	1	1
Lactococcus_lactis	0.950328	0.85159	1	0.368025	0.947606	0.743077	0.763451	1	0.905181	0.818184	1	0.437915	0.141524	0.576669	0.527306	0.549595	0.527306	0.216389	0.924508	0.65379	0.527306	0.499915	0.527306	0.527306	0.527306	1	1	1	1	1	1	1	1	1	1	1	1	1
Veillonella_atypica	0.950328	0.893201	0.795259	0.841667	0.261936	0.973765	0.793824	0.71051	0.507875	0.703185	0.824011	0.437915	0.990324	1	1	1	1	1	1	1	1	1	1	1	1	1	1	1	1	1	1	1	1	1	1	1	1	1
Streptococcus_parasanguinis	0.88126	0.751581	0.524591	0.661263	0.421198	0.984143	0.00941872	0.372269	0.783917	0.943724	0.824011	0.421926	0.072825	0.578841	0.572581	0.572581	0.572581	0.572581	0.711867	0.707964	0.572581	0.707964	0.864346	0.572581	0.946221	1	1	1	1	1	1	1	1	1	1	1	1	1
Ruminococcus_torques	0.872806	0.709863	0.222097	0.19952	0.68788	0.973765	0.0102191	0.433268	0.656293	0.997062	1	0.717958	0.00024488	0.767283	0.276309	0.718359	0.815497	0.718359	0.718359	0.276309	0.718359	0.718359	0.591288	0.276309	0.981429	4.38824e-06	0.424951	0.721712	0.942402	0.00771191	0.266804	0.194592	0.554491	0.424951	0.424951	0.424951	0.803491	0.803491
Escherichia_coli	0.369992	0.34874	0.104132	1	0.727965	0.725388	0.0619098	0.000384139	0.96707	0.818184	1	1	0.203605	1	1	1	1	1	1	1	1	1	1	1	1	1	1	1	1	1	1	1	1	1	1	1	1	1
Granulicatella_adiacens	0.236814	0.796534	1	1	0.564703	1	1	0.64718	1	1	1	0.551549	1	1	1	1	1	1	1	1	1	1	1	1	1	1	1	1	1	1	1	1	1	1	1	1	1	1
Streptococcus_infantis	0.236814	0.85159	1	1	0.727965	0.743077	0.151113	0.4698	0.83468	0.676928	1	0.797112	0.353418	1	1	1	1	1	1	1	1	1	1	1	1	1	1	1	1	1	1	1	1	1	1	1	1	1
Streptococcus_gordonii	0.468003	0.870934	0.524591	1	0.245423	0.725388	0.22514	0.372269	0.895429	0.818184	1	0.437915	0.397813	1	1	1	1	1	1	1	1	1	1	1	1	1	1	1	1	1	1	1	1	1	1	1	1	1
Streptococcus_australis	0.920679	0.635778	0.795259	1	0.21191	0.743077	0.0686022	0.4698	0.905181	0.735656	1	0.232898	0.459524	0.964584	0.768789	0.768789	0.923952	0.964584	0.768789	0.923952	0.768789	0.923952	0.768789	0.923952	0.998994	1	1	1	1	1	1	1	1	1	1	1	1	1
Streptococcus_salivarius	0.369992	0.421075	0.924237	0.682644	0.3643	1	0.061116	0.847335	0.905181	0.997062	1	0.437915	0.194118	1	1	1	1	1	1	1	1	1	1	1	1	1	1	1	1	1	1	1	1	1	1	1	1	1
Coprobacter_fastidiosus	0.196754	0.410137	0.946092	1	0.629892	1	0.763451	0.1728	0.831452	0.743217	1	0.717958	0.0412526	0.457375	0.457375	0.953943	0.234527	0.988295	0.0298094	0.785337	0.457375	0.988295	0.428095	0.988295	0.594896	0.456596	0.235704	0.628597	1.01375e-83	0.637558	0.92138	0.92138	0.226018	0.228945	0.228945	0.704082	0.228945	0.982487
Eubacterium_siraeum	0.596847	0.635778	0.924237	0.585484	0.68788	0.973765	0.763451	0.154499	0.905181	0.271346	1	0.0178882	0.222089	0.612154	0.741043	0.612154	0.741043	0.741043	0.343253	0.432711	0.612154	0.612154	0.993282	0.343253	0.00416821	0.949791	0.624172	0.624172	0.949791	0.127311	0.635955	0.949791	0.949791	0.949791	0.949791	0.624172	0.949791	0.624172
Bifidobacterium_longum	0.819654	0.635778	0.924237	0.140692	0.788193	0.743077	0.218592	0.0348245	0.905181	0.570757	1	0.0616748	0.131483	0.257473	0.954055	0.954055	0.954055	0.954055	0.257473	0.854301	0.954055	0.954055	0.691693	0.954055	0.954055	1	1	1	1	1	1	1	1	1	1	1	1	1
Alistipes_onderdonkii	0.88126	0.34874	0.517361	0.396608	0.947606	0.743077	0.763451	0.230437	0.905181	0.356709	1	0.869148	0.992954	0.779372	0.432844	0.779372	0.710054	0.779372	0.710054	0.710054	0.779372	0.710054	0.904427	0.710054	0.710054	1	1	1	1	1	1	1	1	1	1	1	1	1
Akkermansia_muciniphila	0.369992	0.34874	0.924237	0.368025	0.727965	0.743077	0.218592	0.479841	0.905181	0.735656	1	0.000120204	0.940333	0.465936	0.219811	0.841118	0.219811	0.219811	0.832783	0.568464	0.568464	0.465936	0.0286246	0.465936	0.675184	0.675011	0.867855	0.277184	0.564148	0.564148	0.564148	0.0011372	0.564148	0.717539	0.847065	0.906658	0.0746111	0.564148
Bifidobacterium_animalis	0.608362	0.870934	0.957785	0.362174	0.513194	1	1	0.336676	0.96707	0.766899	1	0.776758	0.22693	1	1	1	1	1	1	1	1	1	1	1	1	1	1	1	1	1	1	1	1	1	1	1	1	1
Butyrivibrio_crossotus	0.432205	0.892134	0.0393068	1	0.68788	0.743077	0.763451	0.1728	0.507875	0.728691	0.824011	0.551549	0.000152238	0.954368	0.954368	0.905536	0.966426	0.954368	0.954368	0.954368	0.954368	0.954368	0.954368	0.905536	0.905536	0	0.590797	0.739991	0.721396	0.590797	0.106089	0.382872	0.375936	0.590797	0.645411	0.590797	0.482176	0.590797
Bacteroides_uniformis	0.337614	0.551907	0.517361	0.0101258	0.268564	0.973765	1.37241e-07	0.956981	0.96707	0.607879	0.824011	0.931503	0.135211	0.265906	0.0292055	0.92214	8.85639e-05	0.92214	0.0143134	0.92214	0.145432	0.749924	0.955197	0.0119999	0.02042	0.0222372	0.945317	0.945317	0.945317	0.619505	0.29466	0.945317	0.945317	0.398635	0.945317	0.945317	0.29466	0.945317
Eubacterium_rectale	0.872806	0.635778	0.924237	0.313986	0.68788	0.743077	0.763451	0.1728	0.905181	0.803904	1	0.822906	0.469166	0.433485	0.433485	0.634538	0.433485	0.48085	0.48085	0.270972	0.270972	0.0202594	0.433485	0.48085	0.0740594	0.861965	0.723719	0.589855	0.861965	0.98837	0.469609	0.469609	0.469609	0.98837	0.98837	0.469609	0.861965	0.861965
Alistipes_putredinis	0.778606	0.870934	0.924237	0.0445953	0.829528	1	0.000689028	0.950639	0.895429	0.570757	1	0.814486	0.0177031	0.896915	0.789509	0.57823	0.00106188	0.65733	0.693956	0.570063	0.65733	0.570063	0.570063	0.427786	0.570063	0.23044	0.694151	0.23044	0.23044	0.23044	0.750181	0.420789	0.398653	0.694151	0.29351	0.23044	0.842826	0.23044
Pseudoflavonifractor_capillosus	0.369992	0.793852	0.517361	0.594868	0.268564	0.984143	1	0.336676	0.682253	0.766899	1	1	0.0796919	0.966506	0.892014	0.707843	0.347918	0.0375938	0.0882574	0.684204	0.684204	0.749574	0.915154	2.35788e-05	0.00351331	0.677595	0.820439	0.65851	0.820439	0.820439	0.820439	0.820439	0.820439	0.820439	0.820439	0.820439	0.820439	0.820439
Bacteroides_xylanisolvens	0.88126	0.0820344	0.103486	0.258784	0.98477	0.973765	0.000253843	0.847335	0.895429	0.728691	1	0.502013	0.0144091	0.138658	0.133566	0.92401	0.194132	0.764239	0.138658	0.589138	0.985159	0.138658	0.764239	0.138658	0.138658	1	1	1	1	1	1	1	1	1	1	1	1	1
Eubacterium_hallii	0.609765	0.85159	0.372174	0.362174	0.513194	0.984143	0.341355	0.154499	0.656293	0.703185	1	0.822906	0.783308	0.696429	0.472898	0.555536	0.598191	0.472898	0.704185	0.136997	0.297195	0.0120175	0.136997	0.965665	0.301277	0.807958	0.22495	0.849813	0.849813	0.00112984	0.849813	0.0377645	0.435868	0.849813	0.807958	0.849813	0.849813	0.0019176
Alistipes_indistinctus	0.0673125	0.870934	0.236276	0.8901	0.513194	0.699296	0.069534	0.372269	0.473208	0.703185	1	0.717958	0.397453	0.465396	0.465396	0.755689	8.36483e-09	0.225103	0.304909	0.0365403	0.755689	0.024106	0.755689	9.51712e-05	0.035182	0.764045	0.907218	0.907218	0.907218	0.0168216	0.907218	0.764045	0.764045	0.907218	0.907218	0.907218	0.907218	0.599147
Roseburia_intestinalis	0.0239045	0.421075	0.524591	0.368025	0.989899	0.984143	0.763451	0.154499	0.895429	0.155416	0.824011	0.437915	0.915603	0.983	0.379571	0.983	0.0111324	0.0111324	0.580066	0.983	0.544708	0.991302	0.983	0.544708	0.0881078	1	1	1	1	1	1	1	1	1	1	1	1	1
Coprococcus_catus	0.058737	0.870934	0.924237	1	0.727965	0.973765	0.763451	0.1728	0.895429	0.997062	0.824011	0.584595	0.0067989	0.53706	0.418596	0.050766	0.265226	0.0406541	0.425831	0.050766	0.281256	0.0406541	0.265226	0.655686	0.418596	0.91243	0.91243	0.315614	0.91243	0.0116132	0.956298	0.956298	0.951725	0.91243	0.91243	0.956298	0.91243	0.91243
Barnesiella_intestinihominis	0.950328	0.567746	0.326628	0.140692	0.897238	0.984143	0.00941872	0.433268	0.747786	0.898032	1	0.869148	0.00182447	0.27667	0.0352872	0.988642	0.0352872	0.658928	0.181611	0.0352872	0.506204	0.0352872	0.22661	0.0246234	0.0246234	0.369372	0.850717	0.644313	0.359506	0.159015	0.359506	0.369372	0.0694514	0.988631	0.644313	0.369372	0.369372	0.644313
Roseburia_inulinivorans	0.872806	0.635778	0.972894	0.371732	0.678083	0.743077	0.579716	0.154273	0.905181	0.867451	1	0.502013	0.0728869	0.177939	0.0284467	0.156341	1.88997e-06	0.0466413	0.177939	0.278405	0.991619	0.0284467	0.358191	0.281281	0.0136302	0.559291	0.48168	0.532936	0.532936	0.0964856	0.792034	0.919556	0.48168	0.625957	0.48168	0.48168	0.200737	0.625957
Alistipes_shahii	0.609765	0.751581	0.856724	0.0381631	0.503431	0.973765	7.38972e-05	0.950639	0.895429	0.570757	1	0.628217	0.14507	0.994841	0.131868	0.272083	0.000219475	0.0174506	0.904986	0.0784432	0.615003	0.17265	0.390205	4.12964e-05	0.0090619	0.949911	0.949911	0.949911	0.949911	0.0462601	0.949911	0.105282	0.949911	0.192024	0.811214	0.949911	0.949911	0.949911
Roseburia_hominis	0.88126	0.629867	0.103486	0.594868	0.513194	0.973765	0.0720304	0.231313	0.908316	0.997062	1	0.491567	0.0660816	0.305309	0.420748	0.730667	0.980945	0.00929045	0.980945	0.0867537	0.828466	0.0260935	0.178546	0.0293056	0.0260935	0.630845	0.0618358	0.380963	0.497301	0.200204	0.998171	0.497301	0.497301	0.718512	0.497301	0.497301	0.497301	0.497301
Dorea_longicatena	0.729869	0.635778	0.524591	0.140692	0.727965	0.797427	0.070793	0.00511896	0.895429	0.770952	1	0.551549	0.875804	0.751496	0.0693546	0.252804	0.00636275	0.227234	0.310104	0.00569201	0.14071	0.00791622	0.0364243	0.431588	0.0813169	0.934112	0.358368	0.351908	0.934112	0.0246681	0.934112	0.934112	0.102615	0.934112	0.934112	0.934112	0.123087	0.102615
Coprococcus_comes	0.819654	0.870934	0.593562	0.841667	0.68788	1	1	0.372269	0.717365	0.728691	1	0.776758	0.250528	0.360304	0.280438	0.555196	0.180815	0.0163052	0.341755	0.00153101	0.926238	0.000121164	0.555196	0.045043	0.000359933	0.709452	0.709452	0.709452	0.709452	0.0014359	0.709452	0.45731	0.709452	0.709452	0.709452	0.850151	0.709452	0.0126137
Alistipes_senegalensis	1	1	1	1	1	1	1	1	1	1	1	1	0.000365157	0.0333816	0.583974	0.0684538	0.067259	0.241687	0.0212184	0.000559726	0.80618	0.0217192	0.0146843	1.15087e-05	0.00774337	0.913859	0.913859	0.503496	0.779869	0.380907	0.913859	0.380907	0.486038	0.913859	0.562498	0.779869	0.380907	0.704438
Faecalibacterium_prausnitzii	0.0110839	0.85159	0.924237	1	0.261936	1	0.763451	0.0192703	0.477466	0.271346	0.581158	0.929406	0.184624	0.976828	0.00609724	0.256477	0.0216372	0.000366247	0.0470995	0.000635855	0.208868	0.00269222	0.976828	0.0007494	2.21286e-07	0.229356	0.650628	0.547922	0.608455	0.0307088	0.0086093	0.0798491	0.100872	0.140666	0.464827	0.229356	0.12979	0.12979
Directionality	cmd3_CRC	cmd3_adenoma	cmd3_T1D	cmd3_T2D	cmd3_ACVD	cmd3_ME/CFS	cmd3_STH	cmd3_CDI	cmd3_migraine	cmd3_asthma	cmd3_BD	cmd3_schizofrenia	isc_	he_Atherosclerosis	he_Cholecystitis	he_Colitis	he_Constipation	he_Diarrhea	he_Fatty_liver	he_Gastritis	he_IBS	he_Kidneystone	he_Rheumatoid_arthritis	he_Metabolic_syndrome	he_T2DM	ag_alzheimers	ag_asd	ag_cancer	ag_cardiovascular_disease	ag_cdiff	ag_diabetes	ag_ibd	ag_ibs	ag_kidney_disease	ag_liver_disease	ag_lung_disease	ag_migraine	ag_sibo
Clostridium_ramosum	1	-1	1	1	1	1	-1	1	3	3	-1	1	3	1	1	1	-1	1	-1	1	1	3	-1	1	1	1	1	1	1	3	3	3	3	3	1	1	3	3
Eggerthella_lenta	1	-1	1	1	2	1	-1	1	3	3	-2	1	3	1	-1	1	1	-1	1	3	1	3	-1	1	1	3	-1	3	1	1	3	1	1	3	1	1	3	3
Subdoligranulum_variabile	0	0	0	0	0	0	0	0	0	0	0	0	0	-1	-1	-1	-1	-1	-1	-1	1	-3	-1	-2	-2	1	1	3	1	3	3	3	3	3	3	3	3	3
Clostridium_symbiosum	2	-1	1	2	1	1	-3	1	1	1	1	2	3	3	1	1	3	1	1	3	1	3	1	-1	1	1	-3	1	1	3	3	3	1	3	1	1	1	3
Dialister_invisus	1	1	-1	-1	1	1	-3	-2	-1	1	1	1	1	1	-1	-1	1	1	-1	1	1	1	1	1	1	1	1	-1	-1	3	1	3	3	3	3	3	3	1
Ruminococcus_gnavus	1	-1	2	2	1	-1	-1	2	3	1	1	1	3	-1	-1	1	-1	1	1	3	-1	3	-1	3	3	-1	-1	-1	-1	1	2	2	1	2	-1	1	1	1
Clostridium_citroniae	1	-2	1	1	3	1	-1	-1	-1	2	-2	2	3	3	3	1	1	1	1	3	-1	3	1	1	1	-1	-1	1	1	2	1	1	1	1	-1	1	1	1
Clostridium_hathewayi	1	-1	1	1	1	1	-1	1	1	3	1	3	3	-1	1	2	3	-1	-1	3	1	3	1	-3	1	1	1	2	-1	3	2	1	1	1	-1	1	1	1
Clostridium_clostridioforme	1	-1	1	1	1	1	0	1	1	1	-1	1	3	1	1	3	1	1	1	3	2	3	-1	1	3	0	0	0	0	0	0	0	0	0	0	0	0	0
Clostridium_bolteae	1	-2	2	1	2	1	-1	1	3	3	-1	2	3	0	0	0	0	0	0	0	0	0	0	0	0	0	0	0	0	0	0	0	0	0	0	0	0	0
Bifidobacterium_dentium	1	2	1	1	1	1	1	-1	1	-1	2	1	3	3	-1	1	1	-1	-3	1	1	1	3	-1	1	0	0	0	0	0	0	0	0	0	0	0	0	0
Rothia_mucilaginosa	-1	1	1	1	2	-1	-3	-1	1	1	1	-1	1	-1	1	-1	-1	-1	-1	-1	-1	-2	-1	-1	-1	-1	1	-1	1	1	2	1	3	3	3	-1	1	1
Streptococcus_anginosus	3	1	-1	0	1	1	-1	-2	1	1	1	1	3	1	1	-1	1	-1	-1	1	1	-1	1	1	1	0	0	0	0	0	0	0	0	0	0	0	0	0
Solobacterium_moorei	3	1	0	0	1	0	1	-1	-1	-1	0	0	1	-1	-1	-1	-1	-1	-1	-1	1	1	-1	1	-1	3	1	-1	1	1	1	1	1	1	1	1	-1	1
Klebsiella_pneumoniae	1	1	-1	1	-1	1	1	-1	-1	-1	1	-1	1	3	1	-1	1	1	-1	1	-1	-1	3	1	1	0	0	0	0	0	0	0	0	0	0	0	0	0
Enterobacter_cloacae	3	1	-1	-1	1	1	-1	-1	1	-1	1	-1	0	2	1	1	1	-1	1	1	-1	-1	3	1	1	0	0	0	0	0	0	0	0	0	0	0	0	0
Bacteroides_fragilis	2	1	-1	-3	-1	-1	-2	-1	1	1	-1	-1	1	-1	1	1	1	1	-1	1	1	3	-1	-1	1	-1	1	1	-1	1	1	1	3	1	-1	2	1	1
Actinomyces_odontolyticus	1	1	1	1	1	1	-1	-1	1	1	-1	3	1	1	-1	-1	1	1	1	1	1	-1	-1	1	-2	-1	1	-2	1	1	1	1	1	1	-1	-1	-1	-1
Clostridium_nexile	1	-1	1	-1	1	-1	1	-1	1	0	-1	-1	3	-1	1	-1	-1	-1	-1	1	-1	2	-1	1	-1	0	0	0	0	0	0	0	0	0	0	0	0	0
Fusobacterium_nucleatum	3	-1	1	0	1	1	0	-1	-1	1	0	1	0	-1	1	-1	1	-1	-1	1	-1	-1	-1	-1	-1	0	0	0	0	0	0	0	0	0	0	0	0	0
Streptococcus_sanguinis	1	-1	1	1	2	1	-1	1	-1	-1	-1	1	3	1	-2	-1	-1	-1	-1	-1	-1	-2	-1	-1	-1	0	0	0	0	0	0	0	0	0	0	0	0	0
Streptococcus_vestibularis	1	1	-1	1	1	1	1	-1	-1	-1	0	3	1	0	0	0	0	0	0	0	0	0	0	0	0	0	0	0	0	0	0	0	0	0	0	0	0	0
Clostridium_asparagiforme	1	-1	1	0	1	-1	1	-2	-1	1	-1	2	3	0	0	0	0	0	0	0	0	0	0	0	0	0	0	0	0	0	0	0	0	0	0	0	0	0
Clostridiales_bacterium_1_7_47FAA	-1	-1	0	1	1	1	-1	-1	1	-1	-1	0	3	0	0	0	0	0	0	0	0	0	0	0	0	0	0	0	0	0	0	0	0	0	0	0	0	0
Streptococcus_mitis	3	-1	-1	1	2	-1	-1	-1	-1	1	-1	-1	0	0	0	0	0	0	0	0	0	0	0	0	0	0	0	0	0	0	0	0	0	0	0	0	0	0
Lactococcus_lactis	1	-1	-1	1	-1	1	1	0	-1	-1	0	-1	1	-1	1	-1	-1	-2	1	-1	1	-1	1	-1	-1	0	0	0	0	0	0	0	0	0	0	0	0	0
Veillonella_atypica	1	1	1	-1	1	1	1	-1	1	1	1	1	-1	0	0	0	0	0	0	0	0	0	0	0	0	0	0	0	0	0	0	0	0	0	0	0	0	0
Streptococcus_parasanguinis	1	1	1	1	1	1	-3	-1	1	1	1	1	3	1	-1	-1	-1	-1	1	-1	-1	-1	1	1	-1	0	0	0	0	0	0	0	0	0	0	0	0	0
Ruminococcus_torques	1	1	-2	2	1	1	3	-1	-1	-1	1	1	3	-1	-2	-1	-1	1	1	-1	1	-1	-1	1	1	-3	-1	1	1	-3	1	-2	-1	1	-1	-1	-1	-1
Escherichia_coli	1	2	2	-1	-1	1	3	-3	-1	1	1	-1	1	0	0	0	0	0	0	0	0	0	0	0	0	0	0	0	0	0	0	0	0	0	0	0	0	0
Granulicatella_adiacens	1	1	0	0	1	0	0	-1	0	0	0	-1	0	0	0	0	0	0	0	0	0	0	0	0	0	0	0	0	0	0	0	0	0	0	0	0	0	0
Streptococcus_infantis	1	-1	-1	0	1	1	-2	-1	1	1	-1	1	1	0	0	0	0	0	0	0	0	0	0	0	0	0	0	0	0	0	0	0	0	0	0	0	0	0
Streptococcus_gordonii	1	1	-1	0	2	2	-1	-1	1	1	-1	1	1	0	0	0	0	0	0	0	0	0	0	0	0	0	0	0	0	0	0	0	0	0	0	0	0	0
Streptococcus_australis	-1	-1	1	0	2	1	-3	-1	1	1	0	2	-1	-1	-1	-1	-1	-1	-1	-1	-1	-1	-1	1	-1	0	0	0	0	0	0	0	0	0	0	0	0	0
Streptococcus_salivarius	-1	-1	-1	1	1	1	-3	-1	1	1	-1	1	1	0	0	0	0	0	0	0	0	0	0	0	0	0	0	0	0	0	0	0	0	0	0	0	0	0
Coprobacter_fastidiosus	-2	-1	1	0	1	-1	-1	-2	-1	-1	1	1	-3	1	1	1	2	-1	3	1	1	1	1	1	-1	-1	1	1	3	-1	1	1	2	1	-1	1	1	1
Eubacterium_siraeum	-1	-1	-1	1	-1	-1	-1	-2	-1	-2	1	3	-1	1	-1	-1	1	-1	-1	-1	-1	-1	-1	-1	-3	1	1	1	1	-2	1	-1	-1	-1	1	-1	-1	1
Bifidobacterium_longum	-1	1	-1	-2	1	-1	-1	-3	-1	1	-1	3	1	2	1	-1	1	1	2	-1	-1	1	-1	-1	1	0	0	0	0	0	0	0	0	0	0	0	0	0
Alistipes_onderdonkii	-1	-2	1	-1	1	-1	-1	1	1	-1	-1	-1	1	1	2	-1	1	-1	1	1	1	-1	1	-1	-1	0	0	0	0	0	0	0	0	0	0	0	0	0
Akkermansia_muciniphila	1	2	1	-1	1	-1	-1	-1	1	-1	1	3	-1	1	1	1	2	1	-1	1	1	1	-3	-1	1	-1	1	1	1	-1	1	-3	1	1	1	1	3	1
Bifidobacterium_animalis	1	-1	-1	-1	-1	1	0	-1	-1	1	0	-1	1	0	0	0	0	0	0	0	0	0	0	0	0	0	0	0	0	0	0	0	0	0	0	0	0	0
Butyrivibrio_crossotus	-1	1	-3	0	1	1	1	-2	-1	-1	1	-1	-3	1	1	-1	-1	-1	-1	-1	-1	-1	1	-1	-1	3	1	1	1	-1	-2	-1	-1	-1	1	-1	-1	-1
Bacteroides_uniformis	-1	-1	1	-3	-1	-1	-3	1	1	-1	-1	1	1	1	3	-1	3	-1	3	1	1	1	1	-3	-3	-3	-1	1	1	-1	1	-1	1	1	1	-1	1	-1
Eubacterium_rectale	-1	1	1	-1	-1	-1	-1	-2	1	-1	-1	-1	-1	1	-1	1	-1	-1	1	-1	1	-3	-1	1	-3	-1	-1	-1	1	-1	-1	-1	-1	-1	-1	-1	-1	1
Alistipes_putredinis	1	1	1	-3	-1	1	-3	-1	-1	-1	1	1	-3	1	1	-1	3	-1	1	-1	1	-1	1	-1	-1	-1	1	-1	-1	-2	-1	-1	-1	-1	-1	-1	-1	-1
Pseudoflavonifractor_capillosus	-1	1	1	-1	1	1	0	1	1	1	-1	0	3	-1	-1	1	1	-3	-3	-1	-1	-1	1	-3	-3	-1	-1	1	-1	-1	1	-1	-1	1	1	-1	-1	-1
Bacteroides_xylanisolvens	-1	-3	-2	-2	-1	-1	-3	1	-1	-1	1	-1	-3	2	2	1	1	1	1	1	1	2	1	-2	-1	0	0	0	0	0	0	0	0	0	0	0	0	0
Eubacterium_hallii	1	1	-1	1	1	1	-1	-2	-1	-1	1	-1	-1	-1	-1	-1	-1	-1	1	-2	1	-3	-2	-1	-1	-1	-1	1	1	-3	1	-3	-1	1	-1	-1	-1	-3
Alistipes_indistinctus	3	1	-2	-1	1	-2	-3	-1	-2	-1	-1	1	-1	1	1	1	3	-1	-1	-3	-1	-3	-1	-3	-3	-1	-1	-1	-1	-3	-1	-1	1	-1	1	-1	-1	-1
Roseburia_intestinalis	-3	-1	-1	-1	-1	1	-1	-2	1	2	-1	-1	-1	-1	-1	-1	-3	-3	-1	-1	-1	-1	1	-1	-3	0	0	0	0	0	0	0	0	0	0	0	0	0
Coprococcus_catus	3	1	-1	-1	-1	1	1	-2	-1	1	-1	1	-3	-1	1	-3	-1	-3	1	-3	1	-3	-1	-1	-1	-1	1	2	1	-3	-1	-1	1	1	1	1	1	-1
Barnesiella_intestinihominis	1	-1	-1	2	-1	-1	-3	1	-1	-1	1	1	-3	-1	-3	-1	3	-1	-1	-3	-1	-3	-1	-3	-3	-1	1	-1	1	-2	-1	1	3	-1	1	1	1	-1
Roseburia_inulinivorans	-1	-1	-1	1	1	1	1	-2	-1	-1	1	-1	3	-1	-3	-1	-3	-3	-1	-1	-1	-3	-1	-1	-3	-1	1	1	1	-3	1	1	-1	1	-1	1	-2	-1
Alistipes_shahii	1	1	-1	-3	1	1	-3	-1	-1	-1	-1	1	-1	-1	1	-1	3	-3	1	-3	-1	-1	-1	-3	-3	-1	-1	1	1	-3	1	-2	-1	-2	1	1	-1	-1
Roseburia_hominis	-1	1	2	-1	1	1	-3	-1	-1	-1	-1	1	-3	1	-1	-1	1	-3	1	-3	1	-3	-1	-3	-3	-1	3	1	1	-2	1	-1	1	1	1	-1	1	1
Dorea_longicatena	1	-1	-1	2	1	1	3	-3	-1	-1	-1	1	-1	1	-3	-1	-3	-1	1	-3	-1	-3	-3	1	-3	-1	-1	-1	-1	-3	-1	1	-2	1	-1	-1	-2	-2
Coprococcus_comes	-1	-1	-1	1	-1	-1	1	-1	-1	-1	-1	1	-1	1	-1	-1	-1	-3	1	-3	1	-3	-1	-3	-3	-1	-1	-1	1	-3	-1	-1	-1	-1	-1	-1	-1	-3
Alistipes_senegalensis	0	0	0	0	0	0	0	0	0	0	0	0	-3	-3	1	-3	3	-1	-3	-3	-1	-3	-3	-3	-3	-1	-1	1	1	-1	1	-1	-1	-1	1	-1	-2	1
Faecalibacterium_prausnitzii	-3	-1	-1	1	1	1	-1	-3	-1	-2	-2	1	-1	1	-3	-1	-3	-3	-3	-3	-1	-3	1	-3	-3	-1	-1	1	-1	-3	-3	3	-2	-1	-1	-1	-1	-1
Cells are colored according to the same scheme as the Heatmap (Negative Estimate with Q<=0.1: Blue, Positive Estimate with Q<=0.1: Red)

## Sheet: LineDotPlot_Top
	decreased_fdr	increased_fdr
Clostridium_ramosum	0	11
Eggerthella_lenta	0	11
Subdoligranulum_variabile	1	10
Clostridium_symbiosum	2	10
Dialister_invisus	1	7
Ruminococcus_gnavus	0	6
Clostridium_citroniae	0	6
Clostridium_hathewayi	1	7
Clostridium_clostridioforme	0	5
Clostridium_bolteae	0	3
Bifidobacterium_dentium	1	3
Rothia_mucilaginosa	1	3
Streptococcus_anginosus	0	2
Solobacterium_moorei	0	2
Klebsiella_pneumoniae	0	2
Enterobacter_cloacae	0	2
Bacteroides_fragilis	1	2
Actinomyces_odontolyticus	0	1
Clostridium_nexile	0	1
Fusobacterium_nucleatum	0	1
Streptococcus_sanguinis	0	1
Streptococcus_vestibularis	0	1
Clostridium_asparagiforme	0	1
Clostridiales_bacterium_1_7_47FAA	0	1
Streptococcus_mitis	0	1
Lactococcus_lactis	0	0
Veillonella_atypica	0	0
Streptococcus_parasanguinis	1	1
Ruminococcus_torques	2	2
Escherichia_coli	1	1
Granulicatella_adiacens	0	0
Streptococcus_infantis	0	0
Streptococcus_gordonii	0	0
Streptococcus_australis	1	0
Streptococcus_salivarius	1	0
Coprobacter_fastidiosus	1	2
Eubacterium_siraeum	1	1
Bifidobacterium_longum	1	1
Alistipes_onderdonkii	0	0
Akkermansia_muciniphila	2	2
Bifidobacterium_animalis	0	0
Butyrivibrio_crossotus	2	1
Bacteroides_uniformis	5	3
Eubacterium_rectale	2	0
Alistipes_putredinis	3	1
Pseudoflavonifractor_capillosus	4	1
Bacteroides_xylanisolvens	3	0
Eubacterium_hallii	4	0
Alistipes_indistinctus	6	2
Roseburia_intestinalis	4	0
Coprococcus_catus	6	1
Barnesiella_intestinihominis	7	2
Roseburia_inulinivorans	6	1
Alistipes_shahii	7	1
Roseburia_hominis	7	1
Dorea_longicatena	8	1
Coprococcus_comes	7	0
Alistipes_senegalensis	9	1
Faecalibacterium_prausnitzii	12	1
