# Supplementary material for: Toward an improved definition of a healthy microbiome for healthy aging
Source: Nat Aging. 2022 Nov 17;2(11):1054–69. doi: 10.1038/s43587-022-00306-9 (PMC10154212; doi:10.1038/s43587-022-00306-9)
Supplement: Source Data Extended Data Fig. 7. — Numerical source data for Extended Data Fig. 7. [file 43587_2022_306_MOESM20_ESM.xlsx]

## Sheet: Heatmap
Estimate	cmd3_CRC	cmd3_adenoma	cmd3_IBD	cmd3_IGT	cmd3_T2D	cmd3_ACVD	cmd3_STH	cmd3_CDI	cmd3_migraine	cmd3_asthma	isc_IBS	ag_alzheimers	ag_asd	ag_cancer	ag_cardiovascular_disease	ag_cdiff	ag_diabetes	ag_ibd	ag_ibs	ag_kidney_disease	ag_liver_disease	ag_lung_disease	ag_migraine	ag_sibo	he_Atherosclerosis	he_Cholecystitis	he_Colitis	he_Constipation	he_Diarrhea	he_Fatty_liver	he_Gastritis	he_IBS	he_Kidneystone	he_Rheumatoid_arthritis	he_Metabolic_syndrome	he_T2DM
Kendall_Uniqueness_Negative	0.352867	1.43117	-2.73393	0	-0.100933	0.825361	-3.90732	0	-1.79058	-3.08084	-3.45927	-2.05071	-1.07984	-1.64148	1.06456	-4.02443	-1.93679	-3.53829	-2.61624	-0.968752	-1.39705	-3.943	-3.41464	-3.67197	-0.651538	-0.566076	-1.64083	2.14766	-1.3069	0.231257	-3.88291	-0.0738395	-2.92786	-1.73523	-3.18004	-2.72975
Multiple_Disease_Depleted	0.157227	0.869696	-3.28676	0	-0.192607	0.312112	-5.2412	0	-2.28328	-3.68087	-3.3667	-1.97499	0.114323	-1.03826	0.561289	-3.7957	-1.08268	-2.12556	-1.98133	-1.1397	-0.831642	-2.93512	-2.22289	-2.66954	-0.50369	-0.268192	-1.41585	2.40841	-1.9682	-0.142755	-3.08507	-0.0730658	-2.95581	-2.03595	-4.67044	-3.23381
Parabacteroides_merdae	1.43572	-0.521157	-1.7092	0	-0.611021	0.826298	-5.2361	0	0.902987	-0.280755	-0.456189	-2.51513	-0.280171	-2.84343	-1.92607	-4.36313	-0.460501	-3.96241	-3.27804	-2.06511	-1.31161	-3.55083	-3.35186	-2.60689	-0.659678	0.876186	-1.07054	2.31875	-1.23508	1.53764	-1.80548	-0.039059	-1.36221	-0.909082	-3.55712	-2.3253
Sutterella_wadsworthensis	0	0	0	0	0	0	0	0	0	0	-1.16876	-0.351737	-0.529671	-2.3335	-0.82958	-2.44039	-2.2804	-3.16095	-3.30119	-0.914035	-0.87594	-3.70553	-4.8557	-3.3309	-0.715163	-1.60111	-0.890367	-0.680617	-1.1865	0.945679	-2.0833	0.457409	-1.71869	-0.430521	0.120466	1.29866
Haemophilus_parainfluenzae	-0.340764	-0.874081	1.57757	0	-4.55515	1.36918	0.537151	0	0.56519	0.163672	-2.79333	0	0	0	0	0	0	0	1.40222	0	0	0	0	3.836e+25	0.579854	-2.24753	-1.90064	-3.18136	-1.55084	-1.68647	-2.81592	-0.501524	-3.15932	0.948775	-2.44562	-2.91717
Prevotella_copri	0.436352	0.948427	0.537968	0	0.263569	-0.858452	1.04811	0	-0.249663	-0.122419	-1.1277e+07	0.432362	0.37218	-0.46027	0.540875	-2.04505	-1.04935	-3.16614	-3.3271	-1.922	-0.869055	-3.02337	-4.20477	-3.13674	-0.552419	0.0803991	-0.734624	-1.49941	-1.547	-1.80599	-1.52249	-1.48809	-2.73686	1.24125	-0.23843	-0.291388
Eubacterium_ventriosum	-0.839878	-0.690006	-2.27222	0	-0.571448	0.315923	-2.39269	0	0.263706	-1.14338	-0.770204	-2.66563	-0.99639	-2.75579	-3.70117	-1.26891	-1.59511	-1.70369	-2.70521	0.0942008	-3.58664	-1.51391	-3.08756	-5.67818	-1.36062	-0.040989	2.00362	0.960598	1.09032	0.728292	-1.65473	1.47389	-0.204847	-0.924567	-2.38755	-1.92664
Alistipes_putredinis	0.36968	1.48213	-3.23712	0	0.890187	0.322156	-3.66068	0	-0.230384	-2.11305	-2.54914	-3.36159	-0.117917	-1.79553	-1.27255	-2.58774	-1.21724	-1.25629	-2.60726	-2.29901	-1.15811	-3.09961	-1.92154	-2.88787	-0.654438	0.394595	-0.94906	2.93679	-0.0884067	0.532473	-0.987751	-0.0231917	-0.562154	-0.0697591	-2.91097	-0.35182
Alistipes_senegalensis	0	0	0	0	0	0	0	0	0	0	-3.67261	-0.801122	-0.733303	-0.168403	-0.0890714	-1.59938	-1.11243	-1.5228	-1.68669	-0.723951	-0.0310665	-1.0829	-3.23137	0.101619	-0.458329	1.16778	-1.16211	2.78374	-1.08213	-2.62314	-3.21289	1.32335	-1.75347	-2.23819	-4.2821	-1.69121
Barnesiella_intestinihominis	-0.161459	-0.516832	-1.90577	0	0.709439	0.578475	-2.73608	0	-1.82962	-1.9724	-3.16386	-0.436384	-0.728671	-1.29285	2.37668	-2.27189	-1.3784	-0.494201	0.0422305	-0.1057	1.05884	-0.869826	-1.1337	-1.85354	-1.01177	-1.57817	-0.206948	2.11181	0.995787	-0.7209	-1.98855	-0.538086	-1.25175	-1.81111	-2.55237	-2.50676
Coprococcus_eutactus	-2.45047	21.2452	-6.16368	0	-1.03467	-0.871	1.99643	0	-0.361941	-1.45887	-0.1642	0.414063	-1.34361	-1.7527	-0.790453	-3.0361	-2.36261	-2.08717	-0.679696	-0.684594	-1.16883	-2.95715	-2.13933	-2.26825	-2.26126	-0.7516	-0.665071	0.293425	-1.47671	-1.50302	-3.62566	0.297201	-2.14727	0.801004	-1.70063	-2.27726
Eubacterium_biforme	0	0	0	0	0	0	0	0	0	0	-2.83863	0.21534	0.275915	-0.864994	1.6128	-1.42459	-0.200518	-2.06303	-1.47419	0.394515	-0.0431548	-0.572019	-2.07217	-0.86105	-1.06856	-0.620261	-1.7972	-0.081674	-2.26515	-0.915598	-4.13389	-1.0146	-2.94497	0.561521	0.336736	-0.567722
Gemmiger_formicilis	0.564708	-0.133524	-6.24081	0	-2.12664	0.344548	0.890239	0	-1.78996	-1.84605	0	-1.625	0.360991	-0.790016	1.57674	-2.76745	-0.972356	-3.3113	1.35153	-0.369503	-1.74368	0.262265	-0.435502	-1.61944	-1.87213	-1.46905	-0.383834	0.581698	-0.0264592	-2.34763	-2.40042	0.25821	-3.38798	-1.3449	-3.41475	-1.80109
Odoribacter_splanchnicus	-0.455064	-1.21136	-5.21472	0	0.129452	0.538938	-6.04805	0	-1.65402	-2.26862	-2.18569	-1.82774	0.91428	-0.891026	0.19954	-1.85967	-1.56341	-2.04321	-1.66521	-1.71157	-1.6879	-1.40462	-1.71489	-1.74382	-0.171465	1.79793	-1.21789	2.02781	-1.19621	-1.82769	-1.84771	-0.554147	-1.58179	-1.55317	-4.58497	-2.78549
Ruminococcus_lactaris	-0.691467	1.77505	-3.55913	0	-1.66016	0.284556	-5.47001	0	-1.66106	-0.587437	-2.71725	0.649359	-1.51984	0.972822	-0.263398	-1.72828	-0.886136	0.402232	0.947054	-0.166939	-1.72446	-0.550663	0.487293	0.384587	-1.69497	-0.486411	-1.19544	0.974932	-0.322877	-1.15344	-2.16566	-1.61152	-0.954505	-0.602864	-2.19181	-2.20616
Alistipes_indistinctus	1.78732	1.05502	-0.829837	0	2.67688	0.610152	-2.14262	0	-1.79902	-3.69334	-1.33845	-0.8062	0.0388064	-1.33267	1.05445	-2.63727	0.417973	-1.47284	1.14895	-0.15907	0.756183	-0.546274	-0.780171	-1.40624	-1.45951	1.73238	-0.111955	3.85445	-0.162053	-1.08277	-3.0344	0.0679116	-2.86704	-1.29012	-4.86547	-3.50823
Bacteroides_ovatus	-1.47241	-0.717948	1.92832	0	-0.560858	-0.915679	-4.74618	0	-1.59317	2.23679	0.477145	-0.672452	0.381395	-0.133129	1.18398	-0.611547	-0.538226	-1.47326	-2.90748	1.11472	-1.03533	-0.474648	-0.7747	-1.79065	-2.27545	1.59814	-0.0783841	0.530321	-0.0922179	2.05993	-0.120373	0.51991	-0.500225	-0.852117	-4.78207	-1.57749
Coprococcus_comes	-0.938253	1.65053	4.37802	0	-0.207682	-0.297903	0.640788	0	0.281513	-1.33619	-1.08958	-1.39681	-1.88226	-2.91631	-1.32306	-3.43357	-0.52443	-1.78378	-2.94727	-1.80218	-1.32073	-1.97094	-2.25416	-4.31902	0.650126	-1.16715	0.354062	-0.650962	-1.7809	1.34456	-2.42942	-0.353285	-3.68752	-0.889735	-1.14194	-2.14094
Eubacterium_eligens	-1.16068	0.361651	0.644318	0	-1.6882	3.10109	4.67237	0	0.03648	-4.67147	-2.93887	-3.60539	-0.277807	1.09025	-0.582952	-0.957693	-2.83752	2.93881	-0.151248	-0.997958	-0.66806	-1.83934	-1.53311	-0.548081	0.373563	-0.81386	-1.50299	-2.25356	-2.60595	0.347603	-2.98472	-0.966715	-2.19732	-0.199735	-3.91454	-3.62604
Faecalibacterium_prausnitzii	-1.8342	1.19122	2.36337	0	-2.66365	1.48257	-0.702838	0	-1.16805	-1.92	-1.55272	-2.36581	-0.474751	1.79761	0.0636182	-0.958444	-1.18829	3.30767	-0.301673	-1.77158	-0.287869	0.142828	0.125394	-0.623719	0.1893	-3.03503	-0.313128	-0.00556748	-3.2593	-1.42049	-2.96877	-1.11361	-2.08727	0.805194	-2.67592	-3.01348
Oxalobacter_formigenes	0.193255	-0.137675	-1.91214	0	0.599726	-0.106625	-0.976924	0	-0.951306	18.7097	-177.995	0.415258	0.00475626	-0.454904	9.9982	0.424379	-0.802113	0.125896	0.67897	-0.154552	-0.939211	-0.251896	-0.591612	0.191293	-0.618183	0.678376	-0.952757	1.84069	-0.347508	1.06052	-1.55525	2.65354	-0.226149	-1.04372	-3.94461	-1.70745
Ruminococcus_callidus	0.883571	1.22573	1.83958	0	-2.24682	0.94031	-3.17512	0	-0.584327	0.0889388	-1.09528	0	0	0	0	0	0	0	0	0	0	0	0	0	-0.365955	-1.14262	-0.554283	-0.838362	-0.775368	-0.699129	-1.20875	0.428507	-2.60869	0.971383	-0.505493	-1.84695
Akkermansia_muciniphila	1.81136	2.63618	-4.02027	0	0.421513	1.24053	-1.82674	0	0.270211	0.617038	-0.0735577	-0.813672	-0.0669109	1.26793	0.00189505	-1.01134	0.733475	-3.25276	0.660165	1.28889	0.454251	-0.628759	1.29349	-0.132941	-1.47783	1.60493	-1.48176	1.21752	2.32498	-0.795261	0.122884	-0.252943	0.230532	-2.07531	-0.843934	0.170028
Alistipes_finegoldii	0.788486	1.13804	-4.32747	0	0.659318	0.598584	-2.33431	0	-0.649753	0.279161	-1.79819	-0.563203	-0.377452	0.340625	-0.377881	-0.976103	0.172784	-0.475937	1.18362	-0.918366	-0.483464	0.350718	1.13812	0.775582	1.46443	-0.544429	-0.275521	3.49872	-1.30929	2.06164	-1.63169	0.250144	1.01583	-0.310389	-2.76562	0.614222
Alistipes_shahii	0.27697	-0.12748	-4.2352	0	0.292239	1.6726	-4.94479	0	-1.76223	-5.08444	-1.31422	-0.537753	-0.37206	-1.23898	1.35938	-2.24631	-1.62506	-1.75453	-2.08645	-2.24291	-0.600944	-1.82393	-2.39207	-1.4944	-0.0877339	1.87906	-0.715799	4.46304	-2.03461	1.06711	-1.01068	0.438622	-0.849898	-1.46046	-4.2667	-2.1287
Bacteroides_caccae	1.20187	0.381095	-0.536935	0	1.87355	1.05326	-3.0415	0	-1.01922	-1.16686	-1.90103	-2.05046	1.31956	1.03263	1.59504	-1.71761	-0.819535	-2.89494	-2.06683	-0.511776	0.35645	-1.32501	-2.71157	-3.55677	-1.12228	-0.657519	0.158745	3.53254	1.00323	-1.02405	-1.509	0.276855	-1.81553	-0.529429	-3.30916	0.194912
Bacteroides_nordii	2.15244	1.99112	-1.8081	0	0.971058	1.37226	-1.95334	0	26.1814	153.287	0.129655	33675.7	0.492741	2.46251	0.0836343	-0.458472	3.15798	0.624724	1.05334	-0.746242	-1.27374	-0.947224	0.686496	0.783964	-0.905729	1.07974	-1.95098	0.226746	-2.56087	0.209052	0.00435802	-0.93342	0.584018	0.565195	-3.17284	-1.69067
Butyricimonas_virosa	1.01542	0.716609	-3.11643	0	0.462211	0.599073	-3.17512	0	-0.280379	-1.42488	0	-1.21573	0.164066	0.230648	1.44825	-0.699905	-1.5422	-1.64513	0.392994	-1.71833	1.07512	-1.45827	0.312753	0.0474948	-0.513792	1.08316	-0.438705	2.47058	-0.643162	-0.171198	-0.92337	0.390525	-1.17082	-0.493645	-3.70208	-2.01324
Desulfovibrio_piger	-0.0312839	7.16091	-1.19193	0	-0.281689	0.586638	2.27082	0	-1.08484	0.000314145	-0.733401	-0.513385	-0.675031	-0.716864	7.75853	-1.6067	-1.23742	-1.14885	-2.27981	-1.39706	-1.30217	-2.15556	-1.92993	-0.506404	1.21396	-2.13435	-1.44592	-0.0238395	-0.917438	-2.84862	-2.06389	-0.053488	-1.35255	-0.47428	-1.4195	0.188712
Eubacterium_hallii	1.29535	0.211711	6.08044	0	0.777846	-0.128498	-2.07882	0	-0.923616	-4.03716	-0.297525	-2.5537	-1.54452	-1.46603	-0.668476	-3.78473	0.197494	-2.23526	-1.6948	-1.1699	-0.889704	-0.682118	0.0189524	-4.00496	-0.152839	-0.454143	-0.743411	0.423304	0.222749	0.271195	-1.71632	1.10851	-2.6914	-1.96784	0.777422	-0.65539
Eubacterium_siraeum	-0.793019	1.04812	-4.14898	0	1.42436	-1.32035	-1.61064	0	0.325872	-1.38001	-0.954265	0.402276	1.56532	1.05105	0.173574	-1.43206	-0.360952	-0.211099	-0.190438	0.831099	-0.27967	-1.50099	-0.762345	1.32931	0.333648	-0.556547	-0.796343	0.347414	0.00274991	-1.35859	-1.96352	-1.21183	-0.593525	-0.178197	-2.45314	-2.8064
Roseburia_hominis	0.216298	0.000476327	-2.66208	0	-1.22481	0.166565	-2.12192	0	-1.34754	-0.688146	-1.88613	-1.15819	1.71456	0.540482	-0.129983	-1.77988	0.195085	-0.962488	-0.258246	-0.436638	0.0176762	-2.24956	-1.23479	-0.355102	0.14093	-2.32146	-1.3169	0.726588	-2.79811	0.256169	-1.25328	1.13425	-2.48716	-1.01024	-2.74164	-1.17896
Ruminococcus_bromii	0.369561	0.0904364	-4.38571	0	0.45882	-0.929422	-0.133112	0	2.1508	0.860616	-0.35178	-0.14517	0.757432	-0.152228	-1.73583	-0.449221	-1.01628	-2.03817	-0.785997	0.437076	-0.657292	-1.20449	-0.809047	-2.37816	0.647488	-1.53061	0.904171	-0.359135	-2.26689	-0.850392	-0.597631	-0.849197	0.563313	-0.577863	0.866796	0.503293
Victivallis_vadensis	0.0185587	0.959362	-3.46006	0	0.559344	0.464156	-0.512179	0	-0.765489	0.253095	0	-0.738118	-1.04424	-1.42347	-0.469563	-1.11745	-1.42347	-2.07137	-1.45606	-0.988868	-0.914283	-2.40624	-0.981785	-2.05257	-0.873595	0.134968	0.598919	2.84525	-1.54668	-1.85002	-1.81252	-0.940577	-1.16129	-1.22365	-2.93985	-2.22766
Bacteroides_fragilis	1.59654	1.3247	-0.665406	0	1.77557	-3.88855	-2.36108	0	0.423571	-0.237801	0.980592	-0.861223	0.803132	-0.463004	-0.0419435	0.13885	1.08829	1.50966	1.91488	-0.64319	0.00390958	2.89334	1.57844	0.937988	-1.34072	1.04741	1.76898	0.100586	0.636196	-0.220487	0.492643	-0.292831	2.60692	-0.320972	-2.35858	-0.212659
Bacteroides_thetaiotaomicron	0.0510069	-2.19338	-1.47903	0	0.230491	-0.735196	-7.37111	0	-1.34259	-3.00713	-0.422128	0	3.65826e+28	0	0	0	0	0	0.991528	0	0	9.21973e+25	4.49407e+25	0	-0.384636	1.81929	-0.0100134	0.942461	-0.180919	2.49963	-0.312437	1.18985	0.382956	-0.696092	-4.37973	-1.5491
Anaerostipes_hadrus	0.203035	-1.66471	5.88453	0	-3.20332	-1.03723	-1.11963	0	1.02656	-1.92974	-0.324994	2.12607	-0.285027	-0.404924	-1.771	-1.38622	-1.80743	0.940686	-3.42983	-3.79888	-2.22375	0.316084	-0.894984	-2.65595	-1.1429	-0.380843	-0.0629199	0.0734085	1.97921	2.72321	-1.25213	1.20121	-0.500221	-2.83302	-0.74709	-1.17679
Collinsella_aerofaciens	1.16224	0.681627	3.7333	0	0.530936	0.738243	1.83601	0	0.0713211	-2.82383	0.337429	-0.313089	-2.39199	-0.302519	0.414577	-1.6055	-0.642168	-1.85986	-2.29384	-0.320266	1.00621	-1.76909	-1.92384	-5.71144	-0.385525	-0.165976	-2.83338	0.972904	-0.681422	1.12052	-2.82881	-1.15161	-1.96443	-0.463898	0.977275	-1.21269
Paraprevotella_clara	-0.186624	-1.16159	2.89433	0	-0.0212539	0.389602	-1.8585	0	-0.765489	0.253094	-2.16595	0.109332	-1.82913	-0.139042	1.73808	0.0578737	-0.473033	-1.14265	-0.820646	0.139975	-1.23571	-1.87036	-2.34217	-0.464117	-0.174155	-1.57939	-1.59558	0.932646	-0.171363	0.340002	-2.81809	1.31688	-1.41791	-0.0946422	-0.00295471	-0.98436
Slackia_isoflavoniconvertens	2.15364	148154	2.34581	0	10.5465	0.891141	1.28621	0	-0.323218	-0.640207	0	0.932864	-1.01676	-1.07479	2.75429	-0.764683	-1.42164	-0.135662	-1.8296	-1.12109	-0.0860919	-2.59954	-2.33629	-2.81035	-0.593977	-0.474822	5.6864	0.401117	-0.550533	-1.27067	-1.8352	-0.681598	-2.80636	0.913374	-0.974992	-0.698757
Flavonifractor_plautii	0.0696135	-1.61728	6.63891	0	2.10554	-1.39062	-2.48774	0	1.29444	1.83387	4.30707	-0.555014	-0.709298	1.87564	0.117693	1.66521	0.825744	3.02868	2.20258	1.1109	1.77975	1.87972	2.03424	2.21877	0.343006	0.386032	1.92235	1.30051	-0.494308	0.19094	0.903571	0.432514	1.09137	0.129723	-3.78045	-1.63112
Ruminococcus_torques	0.155269	1.38087	-0.464264	0	-1.48456	0.40753	3.50241	0	0.467441	-0.279749	3.70349	-2.59319	-0.314166	-1.47192	0.218165	-3.61591	-0.140808	-2.52095	-1.89059	0.854884	-0.667601	-1.18023	-0.7465	-1.51067	1.11248	-1.19153	-0.565509	0.0433613	1.87468	1.27937	-0.969782	0.952938	0.0704781	-1.44114	1.85979	0.659297
Bifidobacterium_bifidum	-0.878703	1.27471	7.13071	0	-1.01975	0.133586	-1.38138	0	-1.15157	-0.810961	0.0785027	-0.611591	-1.25662	0.00568195	-0.196962	0.385304	0.00567466	1.2775	-0.998961	0.467099	70.7338	-0.09698	-0.764763	-0.430493	-0.928271	0.877911	0.790247	1.08007	0.115286	0.136176	-0.559071	-1.07425	-1.47552	-0.791947	-0.547323	0.860175
Bilophila_wadsworthia	1.71798	0.0465319	1.30928	0	0.493254	-0.438698	-1.53901	0	0.258131	-1.32012	0.202456	0.202255	0.55073	0.374302	0.848852	-2.05121	1.01603	-0.132739	0.515439	1.01488	0.80271	0.592979	-0.121583	-1.83583	0.149287	0.915302	-0.388061	2.47326	1.4075	1.01077	0.137756	-1.24801	-1.2278	-0.692509	0.435661	-0.188898
Phascolarctobacterium_faecium	2.02182	-1.73034	2.87779	0	-1.13657	-1.84132	-0.417162	0	1.75806	0.46743	0	0.06977	-0.934019	1.41956	0.171441	-1.45881	0.926485	-0.117831	0.769298	-0.653918	-0.93938	-0.57969	-0.192994	-0.648312	-0.886822	1.04788	-1.0229	0.98931	1.78385	2.50541	-0.487664	1.127	-0.350492	-0.0398113	0.0903618	0.599484
Actinomyces_odontolyticus	1.08469	2.36509	619.404	0	1.2011	0.474356	-0.976924	0	2.48053	-0.501398	1.02111	-0.372672	11.7385	-1.25934	2.33025	4.04986	7.36565	3.06774	3.04176	17.54	0.919638	1.72234	6.90382	1.24657	0.34581	-0.906241	-0.377471	-1.09527	0.597327	0.995065	0.417094	0.00145796	0.116584	-0.452075	1.82633	-2.07037
Clostridium_clostridioforme	1.85601	-1.4682	2.31212	0	1.8268	0.0303859	0	0	1.98189	13854	3.51911	0	0	0	0	0	0	0	0	0	0	0	0	0	0.878834	-0.137939	2.41885	0.641801	1.24336	0.324506	2.41819	-0.140983	3.02233	-1.0544	1.1735	3.03889
Coprobacillus_cateniformis	1.26041	33.8543	-0.79053	0	27.7324	-0.0650848	0	0	0.256728	22167.3	0	8.40262	1.01921	0.00633276	1.36596	1.49625	0.915749	1.79739	2.36123	485.186	1.67658	2.78406	2.57074	2.00349	-0.723657	1.64415	1.1091	1.63881	-0.776231	-0.278517	1.37819	-0.507165	1.7585	0.0889554	-0.398443	0.669982
Clostridium_citroniae	1.26715	-0.172703	5.7321	0	3.0931	1.24891	-1.31267	0	0.567275	105.8	2.96572	-0.760155	0.140943	1.28485	0.0610008	1830.52	0.841659	1.8648	1.85687	0.626965	1.44889	2.08622	1.93465	2.06788	1.67981	0.536352	1.59051	0.502206	0.945858	1.70063	2.17731	-1.48293	3.41825	1.91465	0.823264	2.21922
Eggerthella_lenta	1.45914	-0.593388	6.71068	0	1.5764	0.352691	-1.39146	0	0.586732	1.26925	3.50447	0.0680847	-0.146958	17.9006	-1.70926	0.777755	9.59972	1.79536	1.95818	0.0286213	1.00334	1.90725	2.11901	2.04956	0.62459	1.62584	0.171357	0.501839	-0.00265652	1.03204	2.4453	0.618529	3.34096	1.06257	1.53152	2.1825
Gordonibacter_pamelaeae	2.06393	0.77833	13.8237	0	2.91745	1.17004	-2.08913	0	0.97282	0.673946	1.45077	-0.598642	0.698158	1.1301	-0.580965	0.508768	6641.96	4.87679	3.20912	0.580405	15.8829	1.64945	2.2765	1.61975	0.319458	-1.62294	0.0729939	0.923505	-1.54749	-0.30847	-0.183357	-0.817821	1.02842	0.343202	-1.73601	-0.688807
Holdemania_filiformis	1.66924	0.580249	-2.1704	0	2.15231	-1.85808	-1.69167	0	-1.35893	-0.325737	-0.748833	0.632937	1.25125	-0.00619578	1.83616	2.93959	1.9931	6.04178	4.86704	1.62108	1.57626	3.87844	4.7204	3.34345	-1.83004	1.68294	-0.455815	2.12144	-0.228584	-1.03334	-0.173003	0.218351	0.773781	-1.82432	-3.28464	-1.33257
Clostridium_hathewayi	2.54006	-0.0449956	4.07744	0	2.63177	0.180615	-0.551966	0	3.15531	21496.5	4.01729	0.34818	1.56367	81.6272	-1.29732	8.25546	6.59878	1.8429	0.508346	1.30717	1.58069	1.29956	2.02543	0.726343	0.225314	-0.0772688	1.20037	2.33284	-0.966586	-1.07743	2.07968	1.75403	2.28983	0.196318	-1.78173	0.670802
Streptococcus_mutans	2.66422	0.751793	323.46	0	0.927839	2.5762	-0.976924	0	-0.136258	202.215	2.54041	-0.120531	-0.399955	19.3446	79.7604	18.9568	1526.04	0.519403	3.68823	278272	1474.7	8.27628	4.59071	16.6744	2.29218	-0.581868	0.0779826	0.106403	-0.934207	-1.70687	0.113639	-0.820185	-1.63822	0.718316	-1.13946	0.25123
Anaerotruncus_colihominis	2.68984	2.60838	3.56992	0	1.91562	1.09022	-1.38138	0	-0.261672	0.938199	4.62774	0.472208	1.46727	1.81478	-0.3898	1.04325	5.12607	1.78114	3.16318	2073.36	1.5231	3.44335	3.1481	4.40301	0.388137	1.60599	-0.20292	2.90833	-0.0350477	0.850154	1.04728	0.739858	1.71895	1.38656	-2.7566	-0.689683
Clostridium_aldenense	1.41388	-0.371138	13.1501	0	2.47446	1.18667	2.41489e+26	0	2.71998	1.88957e+18	0	24.6843	77.3637	6.34697	-0.861528	7121.97	1.66283	2.86187	2.97332	23.9835	2.11013	2.98081	1.62561	8.9542	-0.0206619	-0.922862	0.917222	-0.525198	2.54409	0.320041	0.780555	0.017586	1.35728	-1.15322	0.233695	2.54401
Ruminococcus_gnavus	1.85771	-1.48263	5.24647	0	1.89206	0.00137175	-1.82674	0	1.72213	3.85904	5.69888	-0.00284772	-0.473154	-0.613065	-1.9102	2.24732	1.85008	1.65752	0.979278	1.38088	0.823895	1.83905	1.77081	2.14574	0.14209	-0.76129	0.77251	-1.96958	2.83338	0.746539	2.19332	-0.110789	3.61268	-1.54054	5.31571	3.35681
Clostridium_nexile	1.53117	0.120293	12.7444	0	-0.0327556	0.888431	0.0217547	0	27.1236	7.23531e+08	2.29043	0	0	2.2183e+28	0	4.03917e+30	1.86881e+28	3.28184e+26	1.40222	2.60747e+30	6.25889e+28	6.60289e+25	4.41676e+25	3.8674e+25	0.598012	-0.394972	-1.31543	-0.915314	-0.278852	-0.331	0.498525	-2.29914	1.17806	-0.367446	1.5456	-0.212192
Clostridium_symbiosum	2.32276	-0.820885	4.61805	0	2.24907	1.27612	-1.8585	0	0.732015	0.396714	3.93944	0.45767	-0.998595	1.76785	-0.416723	17128.2	12760.2	2.35653	1.62087	10114.2	1.47774	2.35443	1.70908	2.64103	2.15234	-0.577391	1.64764	2.12541	1.48353	0.425204	3.45363	0.261393	4.191	0.485753	0.0753478	1.43648
Clostridium_ramosum	2.23968	-1.65307	5.94185	0	3.67857	1.38192	-0.551966	0	919.514	840.447	2.67618	3.79896	1.28858	1.17221	-0.70487	22755	18140.7	721.585	2.69429	520981	1050.56	1.89411	2.49215	121819	0.994211	0.395956	-0.179183	-0.930673	0.47871	-0.75348	0.201373	0.628571	2.46009	0.357341	0.755547	0.812796
Clostridium_innocuum	2.77123	0.28658	14.4789	0	3.67748	1.13458	-1.95334	0	1.39755	4.11352	2.52243	0.646247	1.46701	-0.389198	604.716	16096	80.1854	2.07559	2.24217	69149.5	3300.39	2.60638	2.6034	2.96581	0.68011	-0.12759	-0.80588	1.28143	-0.725461	-1.95795	1.3476	-0.758393	3.65657	0.0369001	0.807937	2.5991
Multiple_Disease_Enriched	4.39036	1.75703	8.49318	0	3.76347	2.01105	-2.89843	0	3.1047	3.03005	5.62378	-0.468685	1.2975	1.23441	-0.478214	4.33243	2.87809	4.00526	4.21462	1.96704	3.86557	4.37577	4.22262	3.8973	0.958344	-0.471169	0.0446463	0.216535	1.18375	-0.149242	2.35611	-0.454001	2.88914	0.0807388	1.83071	1.45343
species_kendall_uniqueness	2.90515	0.546807	-4.97551	0	2.71537	0.687344	-5.01902	0	3.32493	3.76094	4.57597	0.560909	0.669634	1.06616	1.14297	3.61134	3.52759	4.16541	3.8338	1.00699	2.8917	4.5336	4.02173	5.06999	1.13925	1.03559	1.72059	-1.60268	2.93424	0.275235	3.72982	0.443668	2.02733	-0.271627	3.7975	3.26749
Kendall_Uniqueness_Positive	3.60686	0.695682	9.10535	0	3.19597	2.36593	-1.11025	0	3.91545	3.39144	6.03138	-0.514688	1.10469	1.99487	0.0899947	4.14191	4.04746	4.83333	4.651	2.98066	3.44851	3.77304	4.19973	4.74645	1.09286	-0.626783	0.417912	0.412224	0.882769	-0.0973712	2.61755	-0.406338	3.11676	0.0494595	1.04299	1.90046
Qvalue	cmd3_CRC	cmd3_adenoma	cmd3_IBD	cmd3_IGT	cmd3_T2D	cmd3_ACVD	cmd3_STH	cmd3_CDI	cmd3_migraine	cmd3_asthma	isc_IBS	ag_alzheimers	ag_asd	ag_cancer	ag_cardiovascular_disease	ag_cdiff	ag_diabetes	ag_ibd	ag_ibs	ag_kidney_disease	ag_liver_disease	ag_lung_disease	ag_migraine	ag_sibo	he_Atherosclerosis	he_Cholecystitis	he_Colitis	he_Constipation	he_Diarrhea	he_Fatty_liver	he_Gastritis	he_IBS	he_Kidneystone	he_Rheumatoid_arthritis	he_Metabolic_syndrome	he_T2DM
Kendall_Uniqueness_Negative	0.998812	0.59205	0.0303712	1	0.92845	0.8591	0.00139748	1	0.493607	0.422286	0.00479527	0.597108	0.652625	0.404046	0.724591	0.012184	0.194837	0.00757845	0.0378484	0.731904	0.488474	0.00076215	0.00473169	0.00324098	0.961511	0.81348	0.613228	0.166959	0.486501	0.923264	0.00540125	0.987379	0.0374297	0.763474	0.00648228	0.060423
Multiple_Disease_Depleted	1	0.704701	0.00722788	1	0.939147	0.975514	3.88532e-05	1	0.307509	0.0592882	0.00611381	0.708175	1	0.733767	1	0.0157099	0.510288	0.163938	0.137331	0.833639	0.720863	0.0161466	0.109951	0.0321826	0.976939	0.925322	0.691167	0.0999818	0.263872	0.95378	0.0284334	0.987379	0.0374297	0.533368	6.51119e-05	0.0209456
Parabacteroides_merdae	0.610951	0.658416	0.0332346	1	0.97712	0.871337	3.88532e-05	1	0.578194	0.536776	0.913363	0.397088	1	0.391905	0.426855	0.0458112	1	0.0053489	0.0501482	0.623001	0.508989	0.0547376	0.0705379	0.213702	0.961511	0.751127	0.759185	0.114538	0.540212	0.430436	0.216472	0.987379	0.369003	0.803553	0.00175206	0.104567
Sutterella_wadsworthensis	1	1	1	1	1	1	1	1	1	1	0.475428	0.921113	1	0.215727	0.94965	0.0458112	0.0954689	0.00815688	0.0127597	0.710251	0.711537	0.00234883	5.27454e-05	0.00535567	0.961511	0.313981	0.671444	0.838851	0.62158	0.755293	0.092785	0.987379	0.234707	0.962714	0.95256	0.498177
Haemophilus_parainfluenzae	1	0.704701	0.193903	1	0.000581566	0.760154	0.634943	1	0.892574	1	0.0288906	0	0	0	0	0	0	0	0.28627	0	0	0	0	0.211208	0.976939	0.27784	0.586017	0.0245139	0.325014	0.422125	0.0666822	0.947608	0.0207811	0.803553	0.0884067	0.0820447
Prevotella_copri	0.733494	0.76074	0.498444	1	0.920961	0.8591	0.713364	1	1	1	0	1	1	0.898324	1	0.157424	0.675197	0.0209192	0.00311799	0.361078	0.763141	0.0102884	0.000113454	0.00395279	0.976939	0.992864	0.908649	0.393913	0.540212	0.308575	0.408339	0.706681	0.0656281	0.803553	0.909501	0.973189
Eubacterium_ventriosum	0.501586	0.756431	0.708818	1	0.92845	1	0.0562195	1	0.836335	0.571558	0.735803	0.363197	0.820489	0.131022	0.379505	0.657454	0.59982	0.363129	0.0482872	1	0.0588024	0.591198	0.0696023	1.07767e-06	0.961511	0.992864	0.586017	0.719606	0.648327	0.715259	0.309441	0.917188	0.902363	0.812313	0.0525435	0.266415
Alistipes_putredinis	0.570043	0.59205	0.0246023	1	0.68863	0.902363	0.00150931	1	0.942138	0.457557	0.0463974	0.628754	1	0.733767	0.868096	0.496814	0.439795	1	0.283074	0.495084	0.711537	0.0932335	0.685749	0.255665	0.961511	0.925322	0.847299	0.0547378	0.993542	0.718766	0.521274	0.987379	0.765077	0.977417	0.0268424	0.893579
Alistipes_senegalensis	1	1	1	1	1	1	1	1	1	1	0.00280692	0.850648	1	1	1	0.186984	0.478363	0.286913	0.236285	0.630477	1	0.564709	0.0104334	1	0.976939	0.766835	0.647784	0.0991695	0.486501	0.0582811	0.0201728	0.947608	0.180708	0.395144	0.000105648	0.231244
Barnesiella_intestinihominis	1	0.880166	0.0813311	1	0.697643	0.892514	0.0258947	1	0.493607	0.349368	0.0107415	0.921113	1	0.748289	0.168639	0.193347	0.497289	0.936388	0.976724	1	0.549834	0.825938	0.644746	0.213702	0.961511	0.36217	0.979856	0.142083	0.540212	0.692868	0.173937	0.947608	0.369003	0.533368	0.0506013	0.104567
Coprococcus_eutactus	0.116522	0.344988	2.31317e-07	1	0.537717	0.8591	0.196969	1	0.979826	0.422286	1	0.992127	0.652625	0.404046	0.94965	0.0196937	0.100298	0.18739	0.814954	1	0.647399	0.0450275	0.14533	0.133217	0.623312	0.786928	0.886952	0.911325	0.62158	0.474116	0.0117049	0.947608	0.141737	0.835166	0.343131	0.146166
Eubacterium_biforme	1	1	1	1	1	1	1	1	1	1	0.0268376	1	1	0.748289	0.605469	0.285312	1	0.181581	0.283074	1	1	0.706545	0.0955263	0.585689	0.961511	0.766835	0.586017	0.95113	0.241802	0.71744	0.00163549	0.917188	0.0369448	0.852693	0.716146	0.832471
Gemmiger_formicilis	0.916539	0.789705	9.51136e-07	1	0.0831134	0.902363	0.634943	1	0.64848	0.536776	1	0.719074	1	0.774313	0.487624	0.193347	0.690279	0.181581	0.235911	1	0.508989	0.830899	0.977163	0.464756	0.879571	0.469313	0.979856	0.845807	0.9249	0.110467	0.105166	0.947608	0.0169151	0.803553	0.00235289	0.207071
Odoribacter_splanchnicus	1	0.658416	4.08844e-06	1	0.835419	1	6.80606e-06	1	0.575225	0.230513	0.107452	0.628754	0.823448	0.733767	1	0.431031	0.28727	0.30587	0.305069	0.356853	0.508989	0.450829	0.275095	0.297833	0.976939	0.313981	0.691167	0.159899	0.621538	0.23233	0.361316	0.987379	0.268788	0.799412	4.55169e-05	0.0858458
Ruminococcus_lactaris	0.70091	0.59205	0.0068767	1	0.215109	0.902363	2.29281e-05	1	0.337805	0.730594	0.0352551	0.869342	0.64739	0.752909	1	0.223835	0.659062	0.936388	0.529728	1	0.344127	0.809412	0.79714	0.799539	0.879571	0.814794	0.691167	0.639098	0.847717	0.564305	0.110359	0.673948	0.602775	0.847543	0.0726919	0.110568
Alistipes_indistinctus	0.272357	0.658416	0.495607	1	0.0568115	0.871337	0.103094	1	0.576546	0.465769	0.396656	0.869342	1	0.570131	0.656167	0.0458112	0.929301	0.373007	0.39448	1	0.763141	0.80438	0.687323	0.342768	0.879571	0.465675	0.991639	0.008877	0.9249	0.569789	0.0362154	0.987379	0.0656281	0.803553	4.55169e-05	0.0209456
Bacteroides_ovatus	0.386226	0.756431	0.133246	1	0.75393	0.8365	0.000116238	1	0.692535	0.255933	0.906014	0.869342	1	1	0.733986	0.726523	0.806685	0.304854	0.02712	0.766873	0.54588	0.822607	0.613439	0.157536	0.77153	0.465675	0.991639	0.816991	0.9249	0.23233	0.943064	0.947608	0.764533	0.811053	4.55169e-05	0.276207
Coprococcus_comes	0.526916	0.59205	0.000365516	1	0.854851	0.892083	0.678007	1	0.942138	0.457557	0.513171	0.850648	0.500995	0.265346	0.605469	0.012184	0.872622	0.311012	0.0207366	0.495084	0.549834	0.190169	0.105267	0.000741045	0.976939	0.70531	0.982418	0.723934	0.452438	0.507304	0.110359	0.947608	0.0169151	0.803553	0.583921	0.153302
Eubacterium_eligens	0.34395	0.93078	0.708818	1	0.246033	0.168531	4.43544e-05	1	1	0.139721	0.0193551	0.33499	1	0.60587	1	0.682171	0.0908025	0.00815688	1	0.833639	0.733327	0.334378	0.409645	1	0.976939	0.786928	0.613228	0.104446	0.112868	0.834662	0.0322928	0.947608	0.116948	0.911887	0.00110473	0.0209456
Faecalibacterium_prausnitzii	0.285935	0.640907	0.0389372	1	0.0706891	0.64799	0.676548	1	0.785764	0.303794	0.291658	0.869342	1	0.404046	1	0.726523	0.497289	0.00815688	0.976724	0.495371	0.998235	1	0.981409	0.79855	0.976939	0.124073	0.979856	0.970633	0.064153	0.507304	0.0537365	0.947608	0.208124	0.816516	0.0649814	0.0915351
Oxalobacter_formigenes	1	0.972756	0.0813311	1	0.68863	0.992222	0.47537	1	0.785764	0.572426	1.48954e-80	0.89885	1	0.923387	0.379505	0.920063	0.856469	1	0.456168	1	0.711537	0.898027	0.763121	0.79855	0.976939	0.833625	0.703832	0.348832	0.9249	0.569789	0.261269	0.621389	0.973049	0.803553	0.00110473	0.253816
Ruminococcus_callidus	0.70091	0.658416	0.1294	1	0.0749015	0.790132	0.00769048	1	0.836335	1	0.513171	1	1	1	1	1	1	1	1	1	1	1	1	1	0.976939	0.721297	0.908649	0.745284	0.697247	0.711318	0.457078	0.947608	0.0656281	0.803553	0.740641	0.207071
Akkermansia_muciniphila	0.285935	0.234845	0.000684442	1	0.722226	0.681033	0.196969	1	0.867317	0.686716	1	0.869342	1	0.46296	1	0.626441	0.806662	0.0159211	0.505777	0.607456	0.770967	0.805061	0.312417	1	0.879571	0.514726	0.613228	0.736899	0.112077	0.640046	0.943064	0.947608	0.840541	0.310582	0.864124	0.827135
Alistipes_finegoldii	0.610951	0.59205	0.00044667	1	0.709333	0.892514	0.079588	1	0.867317	1	0.1947	0.89885	1	0.923387	1	0.584434	1	0.973367	0.339486	0.833639	0.807567	0.838006	0.49574	0.58835	0.920026	0.822221	0.982418	0.0245139	0.540212	0.23233	0.225703	0.987379	0.499492	0.955717	0.0396514	0.72889
Alistipes_shahii	0.960559	1	0.0034996	1	0.688142	0.64799	4.16155e-05	1	0.700281	0.201268	0.399307	0.869342	1	0.748289	0.656167	0.193347	0.33612	0.419198	0.210509	0.242554	0.807567	0.359314	0.203869	0.349183	0.976939	0.36217	0.885497	0.000556895	0.313713	0.564305	0.512902	0.947608	0.607867	0.803553	0.00017012	0.104567
Bacteroides_caccae	0.415663	0.972756	0.690811	1	0.126938	0.766229	0.00729564	1	0.836335	0.536776	0.177852	0.428171	0.500995	0.693418	0.265053	0.387737	0.872622	0.115249	0.283074	1	0.711537	0.706545	0.111863	0.0130388	0.961511	0.81348	0.982418	0.0145671	0.62158	0.569789	0.309441	0.958989	0.234707	0.852693	0.0040297	0.931662
Bacteroides_nordii	0.233203	0.59205	0.0758133	1	0.679871	0.681033	0.141539	1	0.578194	0.536776	1	0.706933	1	0.46296	1	0.865878	0.33612	0.692934	0.44476	0.898815	0.508989	0.563237	0.644746	0.592804	0.961511	0.786928	0.586017	0.925449	0.112077	0.943389	0.943064	0.947608	0.689989	0.911887	0.00648228	0.212046
Butyricimonas_virosa	0.524019	0.756431	0.000694874	1	0.527353	1	0.00631381	1	0.948831	0.519306	1	0.765519	1	0.898324	0.535535	0.865878	0.378019	0.400198	0.769859	0.336165	0.533566	0.462799	0.716586	0.799539	0.976939	0.738758	0.979856	0.0725271	0.772932	0.943389	0.573322	0.947608	0.499492	0.866117	0.00136291	0.152569
Desulfovibrio_piger	1	0.234845	0.321021	1	0.939147	0.902363	0.16068	1	0.785764	1	0.756023	0.89885	1	0.752909	0.426855	0.217404	0.478363	0.426959	0.0845257	0.495084	0.508989	0.100494	0.173568	0.79855	0.961511	0.313981	0.613228	0.96705	0.697247	0.0510114	0.107691	0.987379	0.300514	0.847543	0.311777	0.973189
Eubacterium_hallii	0.436634	0.93078	4.49362e-07	1	0.709333	0.903438	0.241176	1	0.785764	0.139721	0.980793	0.363197	0.652625	0.638003	1	0.0375691	1	0.163938	0.210509	0.607456	0.711537	0.801955	1	0.00218739	0.976939	0.827365	0.885497	0.865876	0.9249	0.943389	0.230866	0.917188	0.0547476	0.533368	0.583921	0.73636
Eubacterium_siraeum	0.733494	0.756431	0.000472552	1	0.534039	0.659713	0.209278	1	0.958639	0.457557	0.60102	0.925495	0.500995	0.693856	1	0.363201	0.962017	1	1	0.877416	1	0.382088	0.707142	0.335801	0.998989	0.861616	0.708976	0.925449	0.9249	0.564305	0.224019	0.917188	0.697176	0.911887	0.10636	0.0976725
Roseburia_hominis	1	1	0.0725038	1	0.68863	1	0.107798	1	0.785764	0.730594	0.177852	0.719074	0.571975	0.909316	1	0.218778	0.998337	0.475882	1	1	1	0.128628	0.409645	0.821378	0.998989	0.27784	0.691167	0.736899	0.149216	0.838043	0.486063	0.947608	0.124404	0.803553	0.0289659	0.481129
Ruminococcus_bromii	0.925287	0.952276	0.000365516	1	0.75393	0.86187	0.613505	1	0.156927	0.422286	0.960735	0.869342	0.825756	0.898324	0.41758	1	0.510288	0.156441	0.505777	0.991062	0.929521	0.564709	0.864598	0.0312837	0.961511	0.46936	0.863709	0.857281	0.149216	0.604481	0.718051	0.947608	0.764533	0.852693	0.583921	0.74508
Victivallis_vadensis	1	0.701872	0.000724914	1	0.75393	0.902363	0.881909	1	0.820702	0.992557	1	0.869342	0.789865	0.404046	0.971459	0.419112	0.378019	0.113311	0.235911	0.630477	0.54588	0.0674387	0.441513	0.117089	0.961511	0.973234	0.908649	0.0547378	0.372803	0.23233	0.224019	0.947608	0.435218	0.803553	0.0109881	0.104567
Bacteroides_fragilis	0.398544	0.59205	0.612511	1	0.209486	0.0315551	0.079588	1	0.884877	1	0.586191	0.783627	1	0.989769	1	0.716912	0.510288	0.286913	0.17418	0.753728	0.763141	0.0450275	0.238828	0.464756	0.961511	0.720487	0.613228	0.968837	0.773028	0.933202	0.907695	0.958989	0.0656281	0.911887	0.079381	0.887618
Bacteroides_thetaiotaomicron	1	0.234845	0.0613778	1	0.97712	0.8591	4.55277e-06	1	0.700281	0.280732	0.930942	0	0.00781794	0	0	0	0	0	0.487755	0	0	0.441598	0.275095	0	0.976939	0.36217	0.991639	0.639098	0.9249	0.0582811	0.877366	0.917188	0.902363	0.852693	0.000186628	0.39718
Anaerostipes_hadrus	1	0.59205	3.77851e-07	1	0.0157293	0.808593	0.436751	1	0.785764	0.478136	0.965194	0.363197	1	0.898324	0.656167	0.419112	0.33612	0.503792	0.00969774	0.106848	0.380686	0.895105	0.601791	0.0589492	0.961511	0.861616	0.991639	0.970633	0.241802	0.0510114	0.411274	0.917188	0.764533	0.233407	0.68702	0.459741
Collinsella_aerofaciens	0.570043	0.93078	5.2488e-05	1	0.527353	0.902363	0.200976	1	0.999446	0.352666	0.960735	0.869342	0.336564	1	1	0.360013	1	0.457021	0.137331	1	0.669516	0.563237	0.275095	4.51675e-05	0.976939	0.885558	0.586017	0.574107	0.795289	0.564305	0.0664889	0.917188	0.180708	0.885424	0.564399	0.52537
Paraprevotella_clara	1	0.59205	0.0129333	1	0.939147	0.902363	0.167824	1	0.820702	0.992557	0.109624	1	0.336564	1	0.605469	1	0.929301	0.430404	0.39448	1	0.380686	0.155185	0.057779	0.79855	0.998989	0.36217	0.586017	0.797967	0.9249	0.755293	0.0117049	0.917188	0.369003	0.955717	0.954604	0.585887
Slackia_isoflavoniconvertens	0.272357	0.0125112	0.0178122	1	0.0831134	0.8365	0.274772	1	0.999446	0.730594	1	0.869342	0.860846	0.583545	0.458167	0.540342	0.33612	1	0.235911	0.611868	1	0.0703292	0.105267	0.0208025	0.976939	0.861616	0.613228	0.857281	0.795289	0.474116	0.216472	0.947608	0.0374297	0.803553	0.576846	0.73636
Flavonifractor_plautii	1	0.59205	1.42175e-09	1	0.14735	0.681033	0.047554	1	0.700281	0.243902	0.00035993	0.987081	1	0.404046	1	0.235596	0.806685	0.00815688	0.121233	0.698676	0.314733	0.203977	0.18693	0.131696	0.976939	0.861616	0.586017	0.393913	0.781844	0.943389	0.516577	0.947608	0.492597	0.945061	0.00147373	0.282799
Ruminococcus_torques	0.70091	0.59205	0.909843	1	0.527353	0.902363	0.0049713	1	0.867317	0.891246	0.00274693	0.53036	1	0.586852	1	0.01298	1	0.129168	0.181504	0.833639	0.763141	0.602585	0.647222	0.222234	0.961511	0.514726	0.979856	0.968837	0.313713	0.507304	0.576183	0.947608	0.949718	0.803553	0.126854	0.775881
Bifidobacterium_bifidum	0.4955	0.59205	3.34844e-11	1	0.614073	1	0.283804	1	0.785764	0.588556	1	0.869342	0.64739	1	1	0.842671	1	0.467749	0.441654	1	0.0584039	1	0.644746	0.769911	0.961511	0.786928	0.885497	0.494165	0.9249	0.933202	0.794928	0.917188	0.306535	0.803553	0.723987	0.602651
Bilophila_wadsworthia	0.318418	1	0.0658286	1	0.709333	0.871337	0.224772	1	0.958639	0.588556	1	1	1	0.878313	0.940439	0.532681	0.478363	0.543372	0.26011	0.593101	0.69271	0.549259	0.744294	0.592804	0.998989	0.786928	0.982418	0.0999818	0.476975	0.564305	0.937028	0.947608	0.492107	0.852693	0.726167	0.971315
Phascolarctobacterium_faecium	0.233203	0.387012	0.0169428	1	0.92845	0.579878	0.793609	1	0.493607	0.736044	1	1	0.860846	0.46296	1	0.363201	0.528155	1	0.609927	0.833639	0.711537	0.706545	1	0.629324	0.961511	0.738758	0.805828	0.592142	0.313713	0.0984614	0.779433	0.917188	0.880982	0.974527	0.954604	0.744931
Actinomyces_odontolyticus	0.610951	0.234845	0.00537188	1	0.537717	0.902363	0.47537	1	0.337805	0.686716	0.564641	0.93396	0.500995	0.570131	0.680185	0.391842	0.33612	0.181581	0.0186091	0.382474	0.69271	0.266725	0.0318042	0.423196	0.976939	0.738758	0.979856	0.544449	0.815285	0.589153	0.819354	0.987379	0.95501	0.878634	0.310365	0.123789
Clostridium_clostridioforme	0.272357	0.59205	0.017278	1	0.213303	1	1	1	0.785764	0.295611	0.00433686	1	1	1	1	1	1	1	1	1	1	1	1	1	0.961511	0.992864	0.586017	0.771115	0.621956	0.834662	0.105166	0.999593	0.0369448	0.803553	0.429424	0.072033
Coprobacillus_cateniformis	0.476396	0.201873	0.568358	1	0.0127521	1	1	1	0.948831	0.255933	1	0.869342	0.860846	1	0.656167	0.427805	0.743259	0.301055	0.0557883	0.106848	0.461611	0.0552245	0.057779	0.153807	0.961511	0.36217	0.691167	0.377535	0.697247	0.943389	0.355328	0.947608	0.234404	0.955717	0.864124	0.744931
Clostridium_citroniae	0.476396	0.948237	3.4663e-07	1	0.0127521	0.64799	0.321527	1	0.785764	0.422286	0.0193551	0.869342	1	0.583545	1	0.0247781	0.675197	0.210737	0.233236	0.946311	0.54588	0.190169	0.203869	0.131696	0.879571	0.861616	0.662251	0.85627	0.602694	0.298384	0.176696	0.706681	0.0179458	0.662433	0.564399	0.104567
Eggerthella_lenta	0.47493	0.756431	7.17452e-09	1	0.14735	0.902363	0.283804	1	0.785764	0.457557	0.00453877	1	1	0.101056	0.41758	0.363201	0.0529073	0.230934	0.134028	1	0.669516	0.178069	0.109951	0.112608	0.976939	0.401849	0.982418	0.817977	0.938514	0.564305	0.0719383	0.947608	0.0179458	0.803553	0.31349	0.146166
Gordonibacter_pamelaeae	0.181097	0.732116	1.18451e-10	1	0.0127521	0.681033	0.10287	1	0.820702	0.74088	0.340028	0.869342	1	0.752909	1	0.865878	0.0302608	0.0643183	0.0127597	1	0.235514	0.274924	0.123279	0.254364	0.976939	0.36217	0.991639	0.629138	0.425516	0.975362	0.827651	0.947608	0.652043	0.911887	0.229284	0.804572
Holdemania_filiformis	0.332111	0.865176	0.0598989	1	0.0906209	0.5628	0.196969	1	0.700281	0.844147	0.746643	0.93396	0.953548	1	0.605469	0.012184	0.154088	1.66976e-08	2.36687e-05	0.412705	0.463583	0.00145294	0.000139662	0.00480625	0.879571	0.465675	0.979856	0.17624	0.9249	0.564305	0.943064	0.947608	0.607867	0.685369	0.00914832	0.50279
Clostridium_hathewayi	0.115483	1	0.000372406	1	0.0397381	0.871337	0.713364	1	0.58529	0.0340243	0.00100378	0.921113	0.859382	0.291562	0.571664	0.193347	0.28727	0.286913	0.961733	0.630477	0.54588	0.364117	0.173312	0.66593	0.976939	0.992864	0.682647	0.0999818	0.697247	0.589153	0.183589	0.798914	0.08141	0.977417	0.17335	0.614801
Streptococcus_mutans	0.114462	0.756431	0.000828971	1	0.679871	0.168531	0.47537	1	1	0.475174	0.0463974	1	1	0.404046	0.426855	0.193347	0.0147568	0.820704	0.00247217	0.000540943	0.0218781	0.359314	0.355603	0.198063	0.879571	0.826083	0.991639	0.968821	0.697247	0.298384	0.959338	0.947608	0.276534	0.852693	0.421384	0.891776
Anaerotruncus_colihominis	0.0932889	0.201873	0.00113985	1	0.14735	0.681033	0.283804	1	0.979907	0.578391	0.00011844	0.89885	0.860846	0.404046	1	0.617146	0.256484	0.286913	0.0207366	0.194081	0.463583	0.00611122	0.015573	0.00705749	0.976939	0.573767	0.991639	0.0547378	0.9249	0.604481	0.411274	0.947608	0.355053	0.803553	0.0153887	0.744931
Clostridium_aldenense	0.426305	0.844491	0.00850039	1	0.0749015	0.760154	0.47537	1	0.785764	0.0250148	1	0.869342	0.263772	0.404046	0.940439	0.0184356	0.33612	0.101727	0.028406	0.294621	0.461611	0.0232936	0.250637	0.00611997	0.998989	0.786928	0.847299	0.857281	0.149216	0.825417	0.662699	0.987379	0.38023	0.803553	0.887086	0.104567
Ruminococcus_gnavus	0.402851	0.59205	3.15309e-06	1	0.336977	1	0.181691	1	0.493607	0.0250148	1.52442e-06	1	1	0.898324	0.226946	0.140348	0.28727	0.266443	0.487755	0.630477	0.733327	0.178069	0.203869	0.117806	0.998989	0.766835	0.863709	0.19072	0.0647604	0.640046	0.127304	0.987379	0.013941	0.803553	2.88151e-05	0.0209456
Clostridium_nexile	0.380973	1	0.0656639	1	0.97712	0.8591	1	1	0.58529	0.000788284	0.0827808	0	0	0.00949644	0	1.92005e-06	0.00738612	0.181581	0.28627	1.89537e-08	2.88476e-05	0.213249	0.275095	0.211208	0.976939	0.925322	0.613228	0.797967	0.795289	0.718766	0.827651	0.592963	0.607867	0.922039	0.300747	0.971315
Clostridium_symbiosum	0.15539	0.732116	3.26889e-05	1	0.113123	0.64799	0.16068	1	0.785764	0.717082	0.00123758	0.869342	0.818985	0.446761	1	0.0231546	0.00427188	0.134423	0.238854	0.0670712	0.508989	0.0932335	0.221565	0.0672314	0.879571	0.830925	0.623102	0.166959	0.486501	0.777044	0.0117049	0.947608	0.00726893	0.843061	0.983369	0.44771
Clostridium_ramosum	0.15539	0.588374	4.68963e-08	1	0.00462987	0.790132	0.713364	1	0.156927	0.255933	0.0356861	0.869342	0.842774	0.748289	0.949604	0.0375691	0.0529073	0.00073103	0.05141	0.0670712	0.0813537	0.190169	0.109951	1.07767e-06	0.961511	0.885558	0.991639	0.690329	0.795289	0.630271	0.943064	0.947608	0.0777786	0.911887	0.723987	0.614801
Clostridium_innocuum	0.0916033	0.880166	2.0166e-10	1	0.00462987	0.681033	0.141539	1	0.785764	0.201268	0.0463974	0.921113	0.789865	0.898324	0.18557	0.00222895	0.0908025	0.181581	0.090386	0.10298	0.0485935	0.0573048	0.0696023	0.0282047	0.961511	0.992864	0.863709	0.402267	0.716446	0.23233	0.411274	0.947608	0.013941	0.977417	0.651694	0.104567
Multiple_Disease_Enriched	0.00136278	0.496411	1.51954e-11	1	0.00462987	0.489454	0.0301585	1	0.156927	0.255933	1.72539e-06	0.869342	0.652625	0.704177	1	0.00609324	0.0571302	0.00308293	0.00041644	0.495371	0.0304683	0.000637529	0.000356972	0.00324098	0.961511	0.88207	0.991639	0.925449	0.602694	0.982167	0.105166	0.947608	0.0447501	0.977417	0.192046	0.397595
species_kendall_uniqueness	0.0673617	0.835249	0.000365516	1	0.0569151	0.871337	4.20555e-05	1	0.289035	0.230513	0.000127186	0.869342	1	0.570131	0.656167	0.0182744	0.00924119	0.00191425	0.00149197	0.630477	0.0584039	0.00014858	0.00052935	2.25077e-05	0.879571	0.751127	0.586017	0.309197	0.064153	0.838043	0.0069175	0.947608	0.246747	0.911887	0.00147351	0.0209456
Kendall_Uniqueness_Positive	0.0181299	0.765358	6.4671e-12	1	0.0136475	0.339127	0.536776	1	0.0384942	0.243902	3.40079e-07	0.869342	0.652625	0.404046	1	0.012184	0.007872	9.67076e-05	2.36687e-05	0.106848	0.0208639	0.00145294	0.000139662	9.25791e-05	0.961511	0.833625	0.979856	0.857281	0.68654	0.982167	0.0464905	0.947608	0.0240585	0.955717	0.52425	0.194702
Directionality	cmd3_CRC	cmd3_adenoma	cmd3_IBD	cmd3_IGT	cmd3_T2D	cmd3_ACVD	cmd3_STH	cmd3_CDI	cmd3_migraine	cmd3_asthma	isc_IBS	ag_alzheimers	ag_asd	ag_cancer	ag_cardiovascular_disease	ag_cdiff	ag_diabetes	ag_ibd	ag_ibs	ag_kidney_disease	ag_liver_disease	ag_lung_disease	ag_migraine	ag_sibo	he_Atherosclerosis	he_Cholecystitis	he_Colitis	he_Constipation	he_Diarrhea	he_Fatty_liver	he_Gastritis	he_IBS	he_Kidneystone	he_Rheumatoid_arthritis	he_Metabolic_syndrome	he_T2DM
Kendall_Uniqueness_Negative	1	1	-2	0	-1	1	-2	0	-1	-1	-2	-1	-1	-1	1	-2	-1	-2	-2	-1	-1	-2	-2	-2	-1	-1	-1	1	-1	1	-2	-1	-2	-1	-2	-2
Multiple_Disease_Depleted	1	1	-2	0	-1	1	-2	0	-1	-2	-2	-1	1	-1	1	-2	-1	-1	-1	-1	-1	-2	-1	-2	-1	-1	-1	2	-1	-1	-2	-1	-2	-1	-2	-2
Parabacteroides_merdae	1	-1	-2	0	-1	1	-2	0	1	-1	-1	-1	-1	-1	-1	-2	-1	-2	-2	-1	-1	-2	-2	-1	-1	1	-1	1	-1	1	-1	-1	-1	-1	-2	-1
Sutterella_wadsworthensis	0	0	0	0	0	0	0	0	0	0	-1	-1	-1	-1	-1	-2	-2	-2	-2	-1	-1	-2	-2	-2	-1	-1	-1	-1	-1	1	-2	1	-1	-1	1	1
Haemophilus_parainfluenzae	-1	-1	1	0	-2	1	1	0	1	1	-2	0	0	0	0	0	0	0	1	0	0	0	0	1	1	-1	-1	-2	-1	-1	-2	-1	-2	1	-2	-2
Prevotella_copri	1	1	1	0	1	-1	1	0	-1	-1	-2	1	1	-1	1	-1	-1	-2	-2	-1	-1	-2	-2	-2	-1	1	-1	-1	-1	-1	-1	-1	-2	1	-1	-1
Eubacterium_ventriosum	-1	-1	-1	0	-1	1	-2	0	1	-1	-1	-1	-1	-1	-1	-1	-1	-1	-2	1	-2	-1	-2	-2	-1	-1	1	1	1	1	-1	1	-1	-1	-2	-1
Alistipes_putredinis	1	1	-2	0	1	1	-2	0	-1	-1	-2	-1	-1	-1	-1	-1	-1	-1	-1	-1	-1	-2	-1	-1	-1	1	-1	2	-1	1	-1	-1	-1	-1	-2	-1
Alistipes_senegalensis	0	0	0	0	0	0	0	0	0	0	-2	-1	-1	-1	-1	-1	-1	-1	-1	-1	-1	-1	-2	1	-1	1	-1	2	-1	-2	-2	1	-1	-1	-2	-1
Barnesiella_intestinihominis	-1	-1	-2	0	1	1	-2	0	-1	-1	-2	-1	-1	-1	1	-1	-1	-1	1	-1	1	-1	-1	-1	-1	-1	-1	1	1	-1	-1	-1	-1	-1	-2	-1
Coprococcus_eutactus	-1	1	-2	0	-1	-1	1	0	-1	-1	-1	1	-1	-1	-1	-2	-1	-1	-1	-1	-1	-2	-1	-1	-1	-1	-1	1	-1	-1	-2	1	-1	1	-1	-1
Eubacterium_biforme	0	0	0	0	0	0	0	0	0	0	-2	1	1	-1	1	-1	-1	-1	-1	1	-1	-1	-2	-1	-1	-1	-1	-1	-1	-1	-2	-1	-2	1	1	-1
Gemmiger_formicilis	1	-1	-2	0	-2	1	1	0	-1	-1	0	-1	1	-1	1	-1	-1	-1	1	-1	-1	1	-1	-1	-1	-1	-1	1	-1	-1	-1	1	-2	-1	-2	-1
Odoribacter_splanchnicus	-1	-1	-2	0	1	1	-2	0	-1	-1	-1	-1	1	-1	1	-1	-1	-1	-1	-1	-1	-1	-1	-1	-1	1	-1	1	-1	-1	-1	-1	-1	-1	-2	-2
Ruminococcus_lactaris	-1	1	-2	0	-1	1	-2	0	-1	-1	-2	1	-1	1	-1	-1	-1	1	1	-1	-1	-1	1	1	-1	-1	-1	1	-1	-1	-1	-1	-1	-1	-2	-1
Alistipes_indistinctus	1	1	-1	0	2	1	-1	0	-1	-1	-1	-1	1	-1	1	-2	1	-1	1	-1	1	-1	-1	-1	-1	1	-1	2	-1	-1	-2	1	-2	-1	-2	-2
Bacteroides_ovatus	-1	-1	1	0	-1	-1	-2	0	-1	1	1	-1	1	-1	1	-1	-1	-1	-2	1	-1	-1	-1	-1	-1	1	-1	1	-1	1	-1	1	-1	-1	-2	-1
Coprococcus_comes	-1	1	2	0	-1	-1	1	0	1	-1	-1	-1	-1	-1	-1	-2	-1	-1	-2	-1	-1	-1	-1	-2	1	-1	1	-1	-1	1	-1	-1	-2	-1	-1	-1
Eubacterium_eligens	-1	1	1	0	-1	1	2	0	1	-1	-2	-1	-1	1	-1	-1	-2	2	-1	-1	-1	-1	-1	-1	1	-1	-1	-1	-1	1	-2	-1	-1	-1	-2	-2
Faecalibacterium_prausnitzii	-1	1	2	0	-2	1	-1	0	-1	-1	-1	-1	-1	1	1	-1	-1	2	-1	-1	-1	1	1	-1	1	-1	-1	-1	-2	-1	-2	-1	-1	1	-2	-2
Oxalobacter_formigenes	1	-1	-2	0	1	-1	-1	0	-1	1	-2	1	1	-1	1	1	-1	1	1	-1	-1	-1	-1	1	-1	1	-1	1	-1	1	-1	1	-1	-1	-2	-1
Ruminococcus_callidus	1	1	1	0	-2	1	-2	0	-1	1	-1	0	0	0	0	0	0	0	0	0	0	0	0	0	-1	-1	-1	-1	-1	-1	-1	1	-2	1	-1	-1
Akkermansia_muciniphila	1	1	-2	0	1	1	-1	0	1	1	-1	-1	-1	1	1	-1	1	-2	1	1	1	-1	1	-1	-1	1	-1	1	1	-1	1	-1	1	-1	-1	1
Alistipes_finegoldii	1	1	-2	0	1	1	-2	0	-1	1	-1	-1	-1	1	-1	-1	1	-1	1	-1	-1	1	1	1	1	-1	-1	2	-1	1	-1	1	1	-1	-2	1
Alistipes_shahii	1	-1	-2	0	1	1	-2	0	-1	-1	-1	-1	-1	-1	1	-1	-1	-1	-1	-1	-1	-1	-1	-1	-1	1	-1	2	-1	1	-1	1	-1	-1	-2	-1
Bacteroides_caccae	1	1	-1	0	1	1	-2	0	-1	-1	-1	-1	1	1	1	-1	-1	-1	-1	-1	1	-1	-1	-2	-1	-1	1	2	1	-1	-1	1	-1	-1	-2	1
Bacteroides_nordii	1	1	-2	0	1	1	-1	0	1	1	1	1	1	1	1	-1	1	1	1	-1	-1	-1	1	1	-1	1	-1	1	-1	1	1	-1	1	1	-2	-1
Butyricimonas_virosa	1	1	-2	0	1	1	-2	0	-1	-1	0	-1	1	1	1	-1	-1	-1	1	-1	1	-1	1	1	-1	1	-1	2	-1	-1	-1	1	-1	-1	-2	-1
Desulfovibrio_piger	-1	1	-1	0	-1	1	1	0	-1	1	-1	-1	-1	-1	1	-1	-1	-1	-2	-1	-1	-1	-1	-1	1	-1	-1	-1	-1	-2	-1	-1	-1	-1	-1	1
Eubacterium_hallii	1	1	2	0	1	-1	-1	0	-1	-1	-1	-1	-1	-1	-1	-2	1	-1	-1	-1	-1	-1	1	-2	-1	-1	-1	1	1	1	-1	1	-2	-1	1	-1
Eubacterium_siraeum	-1	1	-2	0	1	-1	-1	0	1	-1	-1	1	1	1	1	-1	-1	-1	-1	1	-1	-1	-1	1	1	-1	-1	1	1	-1	-1	-1	-1	-1	-1	-2
Roseburia_hominis	1	1	-2	0	-1	1	-1	0	-1	-1	-1	-1	1	1	-1	-1	1	-1	-1	-1	1	-1	-1	-1	1	-1	-1	1	-1	1	-1	1	-1	-1	-2	-1
Ruminococcus_bromii	1	1	-2	0	1	-1	-1	0	1	1	-1	-1	1	-1	-1	-1	-1	-1	-1	1	-1	-1	-1	-2	1	-1	1	-1	-1	-1	-1	-1	1	-1	1	1
Victivallis_vadensis	1	1	-2	0	1	1	-1	0	-1	1	0	-1	-1	-1	-1	-1	-1	-1	-1	-1	-1	-2	-1	-1	-1	1	1	2	-1	-1	-1	-1	-1	-1	-2	-1
Bacteroides_fragilis	1	1	-1	0	1	-2	-2	0	1	-1	1	-1	1	-1	-1	1	1	1	1	-1	1	2	1	1	-1	1	1	1	1	-1	1	-1	2	-1	-2	-1
Bacteroides_thetaiotaomicron	1	-1	-2	0	1	-1	-2	0	-1	-1	-1	0	2	0	0	0	0	0	1	0	0	1	1	0	-1	1	-1	1	-1	2	-1	1	1	-1	-2	-1
Anaerostipes_hadrus	1	-1	2	0	-2	-1	-1	0	1	-1	-1	1	-1	-1	-1	-1	-1	1	-2	-1	-1	1	-1	-2	-1	-1	-1	1	1	2	-1	1	-1	-1	-1	-1
Collinsella_aerofaciens	1	1	2	0	1	1	1	0	1	-1	1	-1	-1	-1	1	-1	-1	-1	-1	-1	1	-1	-1	-2	-1	-1	-1	1	-1	1	-2	-1	-1	-1	1	-1
Paraprevotella_clara	-1	-1	2	0	-1	1	-1	0	-1	1	-1	1	-1	-1	1	1	-1	-1	-1	1	-1	-1	-2	-1	-1	-1	-1	1	-1	1	-2	1	-1	-1	-1	-1
Slackia_isoflavoniconvertens	1	2	2	0	2	1	1	0	-1	-1	0	1	-1	-1	1	-1	-1	-1	-1	-1	-1	-2	-1	-2	-1	-1	1	1	-1	-1	-1	-1	-2	1	-1	-1
Flavonifractor_plautii	1	-1	2	0	1	-1	-2	0	1	1	2	-1	-1	1	1	1	1	2	1	1	1	1	1	1	1	1	1	1	-1	1	1	1	1	1	-2	-1
Ruminococcus_torques	1	1	-1	0	-1	1	2	0	1	-1	2	-1	-1	-1	1	-2	-1	-1	-1	1	-1	-1	-1	-1	1	-1	-1	1	1	1	-1	1	1	-1	1	1
Bifidobacterium_bifidum	-1	1	2	0	-1	1	-1	0	-1	-1	1	-1	-1	1	-1	1	1	1	-1	1	2	-1	-1	-1	-1	1	1	1	1	1	-1	-1	-1	-1	-1	1
Bilophila_wadsworthia	1	1	2	0	1	-1	-1	0	1	-1	1	1	1	1	1	-1	1	-1	1	1	1	1	-1	-1	1	1	-1	2	1	1	1	-1	-1	-1	1	-1
Phascolarctobacterium_faecium	1	-1	2	0	-1	-1	-1	0	1	1	0	1	-1	1	1	-1	1	-1	1	-1	-1	-1	-1	-1	-1	1	-1	1	1	2	-1	1	-1	-1	1	1
Actinomyces_odontolyticus	1	1	2	0	1	1	-1	0	1	-1	1	-1	1	-1	1	1	1	1	2	1	1	1	2	1	1	-1	-1	-1	1	1	1	1	1	-1	1	-1
Clostridium_clostridioforme	1	-1	2	0	1	1	0	0	1	1	2	0	0	0	0	0	0	0	0	0	0	0	0	0	1	-1	1	1	1	1	1	-1	2	-1	1	2
Coprobacillus_cateniformis	1	1	-1	0	2	-1	0	0	1	1	0	1	1	1	1	1	1	1	2	1	1	2	2	1	-1	1	1	1	-1	-1	1	-1	1	1	-1	1
Clostridium_citroniae	1	-1	2	0	2	1	-1	0	1	1	2	-1	1	1	1	2	1	1	1	1	1	1	1	1	1	1	1	1	1	1	1	-1	2	1	1	1
Eggerthella_lenta	1	-1	2	0	1	1	-1	0	1	1	2	1	-1	1	-1	1	2	1	1	1	1	1	1	1	1	1	1	1	-1	1	2	1	2	1	1	1
Gordonibacter_pamelaeae	1	1	2	0	2	1	-1	0	1	1	1	-1	1	1	-1	1	2	2	2	1	1	1	1	1	1	-1	1	1	-1	-1	-1	-1	1	1	-1	-1
Holdemania_filiformis	1	1	-2	0	2	-1	-1	0	-1	-1	-1	1	1	-1	1	2	1	2	2	1	1	2	2	2	-1	1	-1	1	-1	-1	-1	1	1	-1	-2	-1
Clostridium_hathewayi	1	-1	2	0	2	1	-1	0	1	2	2	1	1	1	-1	1	1	1	1	1	1	1	1	1	1	-1	1	2	-1	-1	1	1	2	1	-1	1
Streptococcus_mutans	1	1	2	0	1	1	-1	0	-1	1	2	-1	-1	1	1	1	2	1	2	2	2	1	1	1	1	-1	1	1	-1	-1	1	-1	-1	1	-1	1
Anaerotruncus_colihominis	2	1	2	0	1	1	-1	0	-1	1	2	1	1	1	-1	1	1	1	2	1	1	2	2	2	1	1	-1	2	-1	1	1	1	1	1	-2	-1
Clostridium_aldenense	1	-1	2	0	2	1	1	0	1	2	0	1	1	1	-1	2	1	1	2	1	1	2	1	2	-1	-1	1	-1	1	1	1	1	1	-1	1	1
Ruminococcus_gnavus	1	-1	2	0	1	1	-1	0	1	2	2	-1	-1	-1	-1	1	1	1	1	1	1	1	1	1	1	-1	1	-1	2	1	1	-1	2	-1	2	2
Clostridium_nexile	1	1	2	0	-1	1	1	0	1	2	2	0	0	2	0	2	2	1	1	2	2	1	1	1	1	-1	-1	-1	-1	-1	1	-1	1	-1	1	-1
Clostridium_symbiosum	1	-1	2	0	1	1	-1	0	1	1	2	1	-1	1	-1	2	2	1	1	2	1	2	1	2	1	-1	1	1	1	1	2	1	2	1	1	1
Clostridium_ramosum	1	-1	2	0	2	1	-1	0	1	1	2	1	1	1	-1	2	2	2	2	2	2	1	1	2	1	1	-1	-1	1	-1	1	1	2	1	1	1
Clostridium_innocuum	2	1	2	0	2	1	-1	0	1	1	2	1	1	-1	1	2	2	1	2	1	2	2	2	2	1	-1	-1	1	-1	-1	1	-1	2	1	1	1
Multiple_Disease_Enriched	2	1	2	0	2	1	-2	0	1	1	2	-1	1	1	-1	2	2	2	2	1	2	2	2	2	1	-1	1	1	1	-1	1	-1	2	1	1	1
species_kendall_uniqueness	2	1	-2	0	2	1	-2	0	1	1	2	1	1	1	1	2	2	2	2	1	2	2	2	2	1	1	1	-1	2	1	2	1	1	-1	2	2
Kendall_Uniqueness_Positive	2	1	2	0	2	1	-1	0	2	1	2	-1	1	1	1	2	2	2	2	1	2	2	2	2	1	-1	1	1	1	-1	2	-1	2	1	1	1
Cells are colored based on the scheme in the Heatmap (Red or 2: Positive Estimate with Q-Value<=0.1; Blue or -2: Negative Estimate with Q-Value<=0.1)

## Sheet: LineDotPlot_Left
	increased	decreased
Kendall_Uniqueness_Negative	0	13
Multiple_Disease_Depleted	1	11
Parabacteroides_merdae	0	8
Sutterella_wadsworthensis	0	8
Haemophilus_parainfluenzae	0	7
Prevotella_copri	0	7
Eubacterium_ventriosum	0	6
Alistipes_putredinis	1	5
Alistipes_senegalensis	1	5
Barnesiella_intestinihominis	0	4
Coprococcus_eutactus	0	4
Eubacterium_biforme	0	4
Gemmiger_formicilis	0	4
Odoribacter_splanchnicus	0	4
Ruminococcus_lactaris	0	4
Alistipes_indistinctus	2	5
Bacteroides_ovatus	0	3
Coprococcus_comes	1	4
Eubacterium_eligens	2	5
Faecalibacterium_prausnitzii	2	5
Oxalobacter_formigenes	0	3
Ruminococcus_callidus	0	3
Akkermansia_muciniphila	0	2
Alistipes_finegoldii	1	3
Alistipes_shahii	1	3
Bacteroides_caccae	1	3
Bacteroides_nordii	0	2
Butyricimonas_virosa	1	3
Desulfovibrio_piger	0	2
Eubacterium_hallii	1	3
Eubacterium_siraeum	0	2
Roseburia_hominis	0	2
Ruminococcus_bromii	0	2
Victivallis_vadensis	1	3
Bacteroides_fragilis	2	3
Bacteroides_thetaiotaomicron	2	3
Anaerostipes_hadrus	2	3
Collinsella_aerofaciens	1	2
Paraprevotella_clara	1	2
Slackia_isoflavoniconvertens	3	3
Flavonifractor_plautii	3	2
Ruminococcus_torques	2	1
Bifidobacterium_bifidum	2	0
Bilophila_wadsworthia	2	0
Phascolarctobacterium_faecium	2	0
Actinomyces_odontolyticus	3	0
Clostridium_clostridioforme	4	0
Coprobacillus_cateniformis	4	0
Clostridium_citroniae	5	0
Eggerthella_lenta	5	0
Gordonibacter_pamelaeae	5	0
Holdemania_filiformis	7	2
Clostridium_hathewayi	6	0
Streptococcus_mutans	6	0
Anaerotruncus_colihominis	8	1
Clostridium_aldenense	7	0
Ruminococcus_gnavus	7	0
Clostridium_nexile	8	0
Clostridium_symbiosum	9	0
Clostridium_ramosum	11	0
Clostridium_innocuum	12	0
Multiple_Disease_Enriched	13	1
species_kendall_uniqueness	15	2
Kendall_Uniqueness_Positive	15	0
