# Supplementary material for: Toward an improved definition of a healthy microbiome for healthy aging
Source: Nat Aging. 2022 Nov 17;2(11):1054–69. doi: 10.1038/s43587-022-00306-9 (PMC10154212; doi:10.1038/s43587-022-00306-9)
Supplement: Source Data Extended Data Fig. 8. — Numerical source data for Extended Data Fig. 8. [file 43587_2022_306_MOESM21_ESM.xlsx]

## Sheet: A
Left					Middle					Right
kendall_uniqueness	degree	study_name			kendall_uniqueness	degree	study_name			kendall_uniqueness	degree	study_name
-0.0883589	0.436019	HMP_2019_ibdmdb			0.000716724	0.246445	HMP_2019_ibdmdb			0.0919526	0.0616114	HMP_2019_ibdmdb
-0.126565	0.450237	HMP_2019_ibdmdb			-0.038957	0.526066	HMP_2019_ibdmdb			0.140403	0	HMP_2019_ibdmdb
-0.173394	0.56872	HMP_2019_ibdmdb			-0.036555	0	HMP_2019_ibdmdb			0.082698	0.199052	HMP_2019_ibdmdb
-0.103863	0.748815	HMP_2019_ibdmdb			-0.0343537	0	HMP_2019_ibdmdb			0.090877	0.165877	HMP_2019_ibdmdb
-0.202757	0.78673	HMP_2019_ibdmdb			-0.0130862	0.63981	HMP_2019_ibdmdb			0.0934458	0.14218	HMP_2019_ibdmdb
-0.193504	0.526066	HMP_2019_ibdmdb			-0.0443889	0.407583	HMP_2019_ibdmdb			0.0779109	0.260664	HMP_2019_ibdmdb
-0.108278	0.691943	HMP_2019_ibdmdb			-0.0405125	0.364929	HMP_2019_ibdmdb			0.117947	0.364929	HMP_2019_ibdmdb
-0.156093	0.720379	HMP_2019_ibdmdb			0.0334662	0.156398	HMP_2019_ibdmdb			0.0897297	0	HMP_2019_ibdmdb
-0.223208	0.606635	HMP_2019_ibdmdb			-0.0182908	0	HMP_2019_ibdmdb			0.325042	0.118483	HMP_2019_ibdmdb
-0.0789333	0	HMP_2019_ibdmdb			-0.0277178	0.668246	HMP_2019_ibdmdb			0.221396	0.0805687	HMP_2019_ibdmdb
-0.12181	0.364929	HMP_2019_ibdmdb			-0.0349577	0.56872	HMP_2019_ibdmdb			0.231953	0.199052	HMP_2019_ibdmdb
-0.101457	0.407583	HMP_2019_ibdmdb			0.0197415	0.668246	HMP_2019_ibdmdb			0.22196	0.0805687	HMP_2019_ibdmdb
-0.099143	0.720379	HMP_2019_ibdmdb			-0.0307237	0.526066	HMP_2019_ibdmdb			0.335404	0.0805687	HMP_2019_ibdmdb
-0.0367113	0	HMP_2019_ibdmdb			-0.0508828	0.407583	HMP_2019_ibdmdb			0.14438	0.14218	HMP_2019_ibdmdb
-0.155727	0.606635	HMP_2019_ibdmdb			-0.038712	0.819905	HMP_2019_ibdmdb			0.295983	0.118483	HMP_2019_ibdmdb
-0.139471	0.748815	HMP_2019_ibdmdb			-0.048146	0.279621	HMP_2019_ibdmdb			0.170417	0.0995261	HMP_2019_ibdmdb
-0.11799	0.78673	HMP_2019_ibdmdb			-0.0415747	0.56872	HMP_2019_ibdmdb			0.217725	0.227488	HMP_2019_ibdmdb
-0.155458	0.492891	HMP_2019_ibdmdb			-0.0795251	0.886256	HMP_2019_ibdmdb			0.0995122	0	HMP_2019_ibdmdb
-0.136469	0.606635	HMP_2019_ibdmdb			-0.00679197	0.976303	HMP_2019_ibdmdb			0.093329	0.279621	HMP_2019_ibdmdb
-0.151048	0.720379	HMP_2019_ibdmdb			-0.0948979	0.364929	HMP_2019_ibdmdb			0.170761	0.118483	HMP_2019_ibdmdb
-0.0794997	0.85782	HMP_2019_ibdmdb			0.0200698	0.246445	HMP_2019_ibdmdb			0.154011	0	HMP_2019_ibdmdb
-0.0730696	0.943128	HMP_2019_ibdmdb			-0.101039	0.819905	HMP_2019_ibdmdb			0.117765	0.227488	HMP_2019_ibdmdb
-0.0567156	0	HMP_2019_ibdmdb			0.0239602	0.327014	HMP_2019_ibdmdb			0.0919526	0.230415	AsnicarF_2021
-0.150851	0.436019	HMP_2019_ibdmdb			-0.0213373	0.469194	HMP_2019_ibdmdb			0.140403	0.769585	AsnicarF_2021
-0.173952	0.772512	HMP_2019_ibdmdb			-0.0453323	0.720379	HMP_2019_ibdmdb			0.082698	0.0460829	AsnicarF_2021
-0.0873627	0.909953	HMP_2019_ibdmdb			-0.0599023	0.469194	HMP_2019_ibdmdb			0.090877	0.580645	AsnicarF_2021
-0.174576	0.886256	HMP_2019_ibdmdb			-0.0432974	0.63981	HMP_2019_ibdmdb			0.0934458	0.428571	AsnicarF_2021
-0.142192	0.85782	HMP_2019_ibdmdb			0.0572648	0.308057	HMP_2019_ibdmdb			0.0779109	0.119816	AsnicarF_2021
-0.128031	0.990521	HMP_2019_ibdmdb			0.001626	0.175355	HMP_2019_ibdmdb			0.117947	0.580645	AsnicarF_2021
-0.0452985	0	HMP_2019_ibdmdb			0.0117454	0.407583	HMP_2019_ibdmdb			0.0897297	0.0645161	AsnicarF_2021
-0.135215	0.909953	HMP_2019_ibdmdb			0.00583085	0.56872	HMP_2019_ibdmdb			0.325042	0.631336	AsnicarF_2021
-0.129096	0.976303	HMP_2019_ibdmdb			0.0296984	0.199052	HMP_2019_ibdmdb			0.221396	0.285714	AsnicarF_2021
-0.130001	0.492891	HMP_2019_ibdmdb			-0.0445442	0.606635	HMP_2019_ibdmdb			0.231953	0.285714	AsnicarF_2021
-0.201758	0.819905	HMP_2019_ibdmdb			0.0501852	0.327014	HMP_2019_ibdmdb			0.22196	0.119816	AsnicarF_2021
-0.215514	0.85782	HMP_2019_ibdmdb			0.057504	0.327014	HMP_2019_ibdmdb			0.335404	0.285714	AsnicarF_2021
-0.129461	0.199052	HMP_2019_ibdmdb			0.0376031	0.298578	HMP_2019_ibdmdb			0.14438	0.368664	AsnicarF_2021
-0.0787373	1	HMP_2019_ibdmdb			0.000716724	0.285714	AsnicarF_2021			0.295983	0.428571	AsnicarF_2021
-0.160132	0.92891	HMP_2019_ibdmdb			-0.038957	0.497696	AsnicarF_2021			0.170417	0.368664	AsnicarF_2021
-0.0944353	0.668246	HMP_2019_ibdmdb			-0.036555	0	AsnicarF_2021			0.217725	0.119816	AsnicarF_2021
-0.161454	0.952607	HMP_2019_ibdmdb			-0.0343537	0	AsnicarF_2021			0.0995122	0.497696	AsnicarF_2021
-0.0671115	0.526066	HMP_2019_ibdmdb			-0.0130862	0.285714	AsnicarF_2021			0.093329	0.497696	AsnicarF_2021
-0.123884	0.92891	HMP_2019_ibdmdb			-0.0443889	0.769585	AsnicarF_2021			0.170761	0.368664	AsnicarF_2021
-0.0878415	0.469194	HMP_2019_ibdmdb			-0.0405125	0.193548	AsnicarF_2021			0.154011	0.497696	AsnicarF_2021
-0.048911	0.279621	HMP_2019_ibdmdb			0.0334662	0.769585	AsnicarF_2021			0.117765	0.368664	AsnicarF_2021
-0.0672958	0	HMP_2019_ibdmdb			-0.0182908	0	AsnicarF_2021			0.0919526	0.685185	NielsenHB_2014
-0.0814938	0.364929	HMP_2019_ibdmdb			-0.0277178	0.672811	AsnicarF_2021			0.140403	0.555556	NielsenHB_2014
-0.0531635	0.691943	HMP_2019_ibdmdb			-0.0349577	0.0322581	AsnicarF_2021			0.082698	0.300926	NielsenHB_2014
-0.103264	0.962085	HMP_2019_ibdmdb			0.0197415	0.285714	AsnicarF_2021			0.090877	0.347222	NielsenHB_2014
-0.157356	0.63981	HMP_2019_ibdmdb			-0.0307237	0.285714	AsnicarF_2021			0.0934458	0.49537	NielsenHB_2014
-0.134307	0.886256	HMP_2019_ibdmdb			-0.0508828	0.672811	AsnicarF_2021			0.0779109	0.347222	NielsenHB_2014
-0.0955316	0.763033	HMP_2019_ibdmdb			-0.038712	0.9447	AsnicarF_2021			0.117947	0.782407	NielsenHB_2014
-0.13932	0.819905	HMP_2019_ibdmdb			-0.048146	0.824885	AsnicarF_2021			0.0897297	0.592593	NielsenHB_2014
-0.06046	0.526066	HMP_2019_ibdmdb			-0.0415747	0.0460829	AsnicarF_2021			0.325042	0.648148	NielsenHB_2014
-0.0709038	0.819905	HMP_2019_ibdmdb			-0.0795251	0.368664	AsnicarF_2021			0.221396	0.833333	NielsenHB_2014
-0.0883589	0.497696	AsnicarF_2021			-0.00679197	0.156682	AsnicarF_2021			0.231953	0.592593	NielsenHB_2014
-0.126565	0.0645161	AsnicarF_2021			-0.0948979	0.9447	AsnicarF_2021			0.22196	0.875	NielsenHB_2014
-0.173394	0.156682	AsnicarF_2021			0.0200698	0.0875576	AsnicarF_2021			0.335404	0.134259	NielsenHB_2014
-0.103863	0.497696	AsnicarF_2021			-0.101039	0.497696	AsnicarF_2021			0.14438	0.833333	NielsenHB_2014
-0.202757	0.631336	AsnicarF_2021			0.0239602	0.497696	AsnicarF_2021			0.295983	0.782407	NielsenHB_2014
-0.193504	0.368664	AsnicarF_2021			-0.0213373	0.497696	AsnicarF_2021			0.170417	0.393519	NielsenHB_2014
-0.108278	0.156682	AsnicarF_2021			-0.0453323	0.497696	AsnicarF_2021			0.217725	0.259259	NielsenHB_2014
-0.156093	0.193548	AsnicarF_2021			-0.0599023	0.824885	AsnicarF_2021			0.0995122	0.49537	NielsenHB_2014
-0.223208	0.718894	AsnicarF_2021			-0.0432974	0.156682	AsnicarF_2021			0.093329	0.953704	NielsenHB_2014
-0.0789333	0.230415	AsnicarF_2021			0.0572648	0.368664	AsnicarF_2021			0.170761	0.782407	NielsenHB_2014
-0.12181	0.580645	AsnicarF_2021			0.001626	0.0875576	AsnicarF_2021			0.154011	0.435185	NielsenHB_2014
-0.101457	0.824885	AsnicarF_2021			0.0117454	0.285714	AsnicarF_2021			0.117765	0.717593	NielsenHB_2014
-0.099143	0.672811	AsnicarF_2021			0.00583085	0.718894	AsnicarF_2021			0.0919526	0.745098	WirbelJ_2018
-0.0367113	0	AsnicarF_2021			0.0296984	0.718894	AsnicarF_2021			0.140403	0.911765	WirbelJ_2018
-0.155727	0.718894	AsnicarF_2021			-0.0445442	0.769585	AsnicarF_2021			0.082698	0.622549	WirbelJ_2018
-0.139471	0.230415	AsnicarF_2021			0.0501852	0.119816	AsnicarF_2021			0.090877	0.803922	WirbelJ_2018
-0.11799	0.824885	AsnicarF_2021			0.057504	0.497696	AsnicarF_2021			0.0934458	0.911765	WirbelJ_2018
-0.155458	0.580645	AsnicarF_2021			0.0376031	0.0875576	AsnicarF_2021			0.0779109	0.852941	WirbelJ_2018
-0.136469	0.824885	AsnicarF_2021			0.000716724	0.111111	NielsenHB_2014			0.117947	0.622549	WirbelJ_2018
-0.151048	0.368664	AsnicarF_2021			-0.038957	0.300926	NielsenHB_2014			0.0897297	0.745098	WirbelJ_2018
-0.0794997	0.880184	AsnicarF_2021			-0.036555	0	NielsenHB_2014			0.325042	0.622549	WirbelJ_2018
-0.0730696	0.580645	AsnicarF_2021			-0.0343537	0	NielsenHB_2014			0.221396	0.911765	WirbelJ_2018
-0.0567156	0	AsnicarF_2021			-0.0130862	0.740741	NielsenHB_2014			0.231953	0.97549	WirbelJ_2018
-0.150851	0.769585	AsnicarF_2021			-0.0443889	0.555556	NielsenHB_2014			0.22196	0.946078	WirbelJ_2018
-0.173952	0.580645	AsnicarF_2021			-0.0405125	0.648148	NielsenHB_2014			0.335404	0.97549	WirbelJ_2018
-0.0873627	0.631336	AsnicarF_2021			0.0334662	0.393519	NielsenHB_2014			0.14438	0.803922	WirbelJ_2018
-0.174576	0.368664	AsnicarF_2021			-0.0182908	0	NielsenHB_2014			0.295983	0.946078	WirbelJ_2018
-0.142192	0.631336	AsnicarF_2021			-0.0277178	0.930556	NielsenHB_2014			0.170417	0.97549	WirbelJ_2018
-0.128031	0.631336	AsnicarF_2021			-0.0349577	0.125	NielsenHB_2014			0.217725	0.882353	WirbelJ_2018
-0.0452985	0	AsnicarF_2021			0.0197415	0.259259	NielsenHB_2014			0.0995122	0.416667	WirbelJ_2018
-0.135215	0.718894	AsnicarF_2021			-0.0307237	0.875	NielsenHB_2014			0.093329	0.622549	WirbelJ_2018
-0.129096	0.497696	AsnicarF_2021			-0.0508828	0.435185	NielsenHB_2014			0.170761	0.97549	WirbelJ_2018
-0.130001	0.9447	AsnicarF_2021			-0.038712	0.347222	NielsenHB_2014			0.154011	0.803922	WirbelJ_2018
-0.201758	0.880184	AsnicarF_2021			-0.048146	0.435185	NielsenHB_2014			0.117765	1	WirbelJ_2018
-0.215514	0.907834	AsnicarF_2021			-0.0415747	0.0740741	NielsenHB_2014			0.0919526	0.635	ZellerG_2014
-0.129461	0.428571	AsnicarF_2021			-0.0795251	0.208333	NielsenHB_2014			0.140403	0.425	ZellerG_2014
-0.0787373	0.981567	AsnicarF_2021			-0.00679197	0.912037	NielsenHB_2014			0.082698	0.175	ZellerG_2014
-0.160132	1	AsnicarF_2021			-0.0948979	0.703704	NielsenHB_2014			0.090877	0.635	ZellerG_2014
-0.0944353	0.193548	AsnicarF_2021			0.0200698	0.111111	NielsenHB_2014			0.0934458	0.635	ZellerG_2014
-0.161454	0.824885	AsnicarF_2021			-0.101039	1	NielsenHB_2014			0.0779109	0.53	ZellerG_2014
-0.0671115	0.718894	AsnicarF_2021			0.0239602	0.986111	NielsenHB_2014			0.117947	0.3	ZellerG_2014
-0.123884	0.907834	AsnicarF_2021			-0.0213373	0.467593	NielsenHB_2014			0.0897297	0.635	ZellerG_2014
-0.0878415	0.9447	AsnicarF_2021			-0.0453323	0.208333	NielsenHB_2014			0.325042	0.53	ZellerG_2014
-0.048911	0.193548	AsnicarF_2021			-0.0599023	0.740741	NielsenHB_2014			0.221396	0.945	ZellerG_2014
-0.0672958	0.907834	AsnicarF_2021			-0.0432974	0.347222	NielsenHB_2014			0.231953	0.975	ZellerG_2014
-0.0814938	0.861751	AsnicarF_2021			0.0572648	1	NielsenHB_2014			0.22196	0.835	ZellerG_2014
-0.0531635	0.230415	AsnicarF_2021			0.001626	0.0324074	NielsenHB_2014			0.335404	0.835	ZellerG_2014
-0.103264	0.880184	AsnicarF_2021			0.0117454	0.347222	NielsenHB_2014			0.14438	0	ZellerG_2014
-0.157356	0.97235	AsnicarF_2021			0.00583085	0.592593	NielsenHB_2014			0.295983	0.835	ZellerG_2014
-0.134307	0.824885	AsnicarF_2021			0.0296984	0.592593	NielsenHB_2014			0.170417	0.975	ZellerG_2014
-0.0955316	0.368664	AsnicarF_2021			-0.0445442	0.976852	NielsenHB_2014			0.217725	0.92	ZellerG_2014
-0.13932	0.990783	AsnicarF_2021			0.0501852	0.157407	NielsenHB_2014			0.0995122	0.425	ZellerG_2014
-0.06046	0.672811	AsnicarF_2021			0.057504	0.805556	NielsenHB_2014			0.093329	0.885	ZellerG_2014
-0.0709038	0.9447	AsnicarF_2021			0.0376031	0.435185	NielsenHB_2014			0.170761	0.945	ZellerG_2014
-0.0883589	0.180556	NielsenHB_2014			0.000716724	0.852941	WirbelJ_2018			0.154011	0.75	ZellerG_2014
-0.126565	0.0555556	NielsenHB_2014			-0.038957	0.911765	WirbelJ_2018			0.117765	0.92	ZellerG_2014
-0.173394	0.157407	NielsenHB_2014			-0.036555	0	WirbelJ_2018			0.0919526	0	ISC
-0.103863	0.0416667	NielsenHB_2014			-0.0343537	0	WirbelJ_2018			0.140403	0	ISC
-0.202757	0.537037	NielsenHB_2014			-0.0130862	0.196078	WirbelJ_2018			0.082698	0	ISC
-0.193504	0.0555556	NielsenHB_2014			-0.0443889	0.416667	WirbelJ_2018			0.090877	0.374332	ISC
-0.108278	0.0925926	NielsenHB_2014			-0.0405125	0.622549	WirbelJ_2018			0.0934458	0.374332	ISC
-0.156093	0.648148	NielsenHB_2014			0.0334662	0.416667	WirbelJ_2018			0.0779109	0.417112	ISC
-0.223208	0.912037	NielsenHB_2014			-0.0182908	0	WirbelJ_2018			0.117947	0	ISC
-0.0789333	0.157407	NielsenHB_2014			-0.0277178	0.416667	WirbelJ_2018			0.0897297	0	ISC
-0.12181	0.259259	NielsenHB_2014			-0.0349577	0.196078	WirbelJ_2018			0.325042	0.545455	ISC
-0.101457	0.939815	NielsenHB_2014			0.0197415	0.622549	WirbelJ_2018			0.221396	0.545455	ISC
-0.099143	0.347222	NielsenHB_2014			-0.0307237	0.196078	WirbelJ_2018			0.231953	0.545455	ISC
-0.0367113	0	NielsenHB_2014			-0.0508828	0.622549	WirbelJ_2018			0.22196	0.465241	ISC
-0.155727	0.0740741	NielsenHB_2014			-0.038712	0.196078	WirbelJ_2018			0.335404	0	ISC
-0.139471	0.537037	NielsenHB_2014			-0.048146	0.622549	WirbelJ_2018			0.14438	0.417112	ISC
-0.11799	0.0925926	NielsenHB_2014			-0.0415747	0.196078	WirbelJ_2018			0.295983	0	ISC
-0.155458	0.740741	NielsenHB_2014			-0.0795251	0	WirbelJ_2018			0.170417	0	ISC
-0.136469	0.49537	NielsenHB_2014			-0.00679197	0.416667	WirbelJ_2018			0.217725	0	ISC
-0.151048	0.208333	NielsenHB_2014			-0.0948979	0.622549	WirbelJ_2018			0.0995122	0	ISC
-0.0794997	0.208333	NielsenHB_2014			0.0200698	0	WirbelJ_2018			0.093329	0	ISC
-0.0730696	0.393519	NielsenHB_2014			-0.101039	0.622549	WirbelJ_2018			0.170761	0.545455	ISC
-0.0567156	0	NielsenHB_2014			0.0239602	0	WirbelJ_2018			0.154011	0	ISC
-0.150851	0.347222	NielsenHB_2014			-0.0213373	0.416667	WirbelJ_2018			0.117765	0.545455	ISC
-0.173952	0.648148	NielsenHB_2014			-0.0453323	0.416667	WirbelJ_2018			0.0919526	0.387097	QinJ_2012
-0.0873627	0.953704	NielsenHB_2014			-0.0599023	0.416667	WirbelJ_2018			0.140403	0.322581	QinJ_2012
-0.174576	0.259259	NielsenHB_2014			-0.0432974	0.196078	WirbelJ_2018			0.082698	0.078341	QinJ_2012
-0.142192	0.763889	NielsenHB_2014			0.0572648	0.196078	WirbelJ_2018			0.090877	0.078341	QinJ_2012
-0.128031	0.833333	NielsenHB_2014			0.001626	0	WirbelJ_2018			0.0934458	0.0414747	QinJ_2012
-0.0452985	0	NielsenHB_2014			0.0117454	0	WirbelJ_2018			0.0779109	0.211982	QinJ_2012
-0.135215	0.648148	NielsenHB_2014			0.00583085	0.416667	WirbelJ_2018			0.117947	0.124424	QinJ_2012
-0.129096	0.703704	NielsenHB_2014			0.0296984	0.196078	WirbelJ_2018			0.0897297	0.078341	QinJ_2012
-0.130001	0.523148	NielsenHB_2014			-0.0445442	0.622549	WirbelJ_2018			0.325042	0.101382	QinJ_2012
-0.201758	0.648148	NielsenHB_2014			0.0501852	0.196078	WirbelJ_2018			0.221396	0.341014	QinJ_2012
-0.215514	0.875	NielsenHB_2014			0.057504	0.852941	WirbelJ_2018			0.231953	0.387097	QinJ_2012
-0.129461	0.685185	NielsenHB_2014			0.0376031	0.416667	WirbelJ_2018			0.22196	0.460829	QinJ_2012
-0.0787373	0.967593	NielsenHB_2014			0.000716724	0.75	ZellerG_2014			0.335404	0.239631	QinJ_2012
-0.160132	0.592593	NielsenHB_2014			-0.038957	0.3	ZellerG_2014			0.14438	0.179724	QinJ_2012
-0.0944353	0.912037	NielsenHB_2014			-0.036555	0	ZellerG_2014			0.295983	0.211982	QinJ_2012
-0.161454	0.300926	NielsenHB_2014			-0.0343537	0	ZellerG_2014			0.170417	0.387097	QinJ_2012
-0.0671115	0.259259	NielsenHB_2014			-0.0130862	0.3	ZellerG_2014			0.217725	0.276498	QinJ_2012
-0.123884	0.208333	NielsenHB_2014			-0.0443889	0.175	ZellerG_2014			0.0995122	0.276498	QinJ_2012
-0.0878415	0.259259	NielsenHB_2014			-0.0405125	0	ZellerG_2014			0.093329	0.672811	QinJ_2012
-0.048911	0.592593	NielsenHB_2014			0.0334662	0.175	ZellerG_2014			0.170761	0.387097	QinJ_2012
-0.0672958	0.49537	NielsenHB_2014			-0.0182908	0	ZellerG_2014			0.154011	0.276498	QinJ_2012
-0.0814938	0.157407	NielsenHB_2014			-0.0277178	0.175	ZellerG_2014			0.117765	0.635945	QinJ_2012
-0.0531635	0.435185	NielsenHB_2014			-0.0349577	0	ZellerG_2014			0.0919526	0.18894	YachidaS_2019
-0.103264	0.875	NielsenHB_2014			0.0197415	0.425	ZellerG_2014			0.140403	0.18894	YachidaS_2019
-0.157356	0.833333	NielsenHB_2014			-0.0307237	0.425	ZellerG_2014			0.082698	0.165899	YachidaS_2019
-0.134307	0.49537	NielsenHB_2014			-0.0508828	0	ZellerG_2014			0.090877	0.133641	YachidaS_2019
-0.0955316	0.740741	NielsenHB_2014			-0.038712	0	ZellerG_2014			0.0934458	0.18894	YachidaS_2019
-0.13932	0.805556	NielsenHB_2014			-0.048146	0.175	ZellerG_2014			0.0779109	0.133641	YachidaS_2019
-0.06046	0.435185	NielsenHB_2014			-0.0415747	0.53	ZellerG_2014			0.117947	0.276498	YachidaS_2019
-0.0709038	0.875	NielsenHB_2014			-0.0795251	0.175	ZellerG_2014			0.0897297	0.165899	YachidaS_2019
-0.0883589	0.416667	WirbelJ_2018			-0.00679197	0.92	ZellerG_2014			0.325042	0.248848	YachidaS_2019
-0.126565	0	WirbelJ_2018			-0.0948979	0.635	ZellerG_2014			0.221396	0.276498	YachidaS_2019
-0.173394	0.622549	WirbelJ_2018			0.0200698	0	ZellerG_2014			0.231953	0.382488	YachidaS_2019
-0.103863	0	WirbelJ_2018			-0.101039	0.53	ZellerG_2014			0.22196	0.276498	YachidaS_2019
-0.202757	0.196078	WirbelJ_2018			0.0239602	0	ZellerG_2014			0.335404	0.322581	YachidaS_2019
-0.193504	0	WirbelJ_2018			-0.0213373	0.53	ZellerG_2014			0.14438	0.133641	YachidaS_2019
-0.108278	0.196078	WirbelJ_2018			-0.0453323	0.175	ZellerG_2014			0.295983	0.221198	YachidaS_2019
-0.156093	0.416667	WirbelJ_2018			-0.0599023	0.75	ZellerG_2014			0.170417	0.221198	YachidaS_2019
-0.223208	0.622549	WirbelJ_2018			-0.0432974	0	ZellerG_2014			0.217725	0.248848	YachidaS_2019
-0.0789333	0.745098	WirbelJ_2018			0.0572648	0.425	ZellerG_2014			0.0995122	0.364055	YachidaS_2019
-0.12181	0.852941	WirbelJ_2018			0.001626	0	ZellerG_2014			0.093329	0.539171	YachidaS_2019
-0.101457	0.416667	WirbelJ_2018			0.0117454	0	ZellerG_2014			0.170761	0.410138	YachidaS_2019
-0.099143	0.622549	WirbelJ_2018			0.00583085	0.835	ZellerG_2014			0.154011	0.364055	YachidaS_2019
-0.0367113	0	WirbelJ_2018			0.0296984	0.53	ZellerG_2014			0.117765	0.410138	YachidaS_2019
-0.155727	0.196078	WirbelJ_2018			-0.0445442	0.3	ZellerG_2014			0.0919526	0.154639	AG
-0.139471	0	WirbelJ_2018			0.0501852	0.3	ZellerG_2014			0.140403	0	AG
-0.11799	0.745098	WirbelJ_2018			0.057504	0.835	ZellerG_2014			0.082698	0	AG
-0.155458	0.416667	WirbelJ_2018			0.0376031	0	ZellerG_2014			0.090877	0	AG
-0.136469	0.416667	WirbelJ_2018			0.000716724	0.465241	ISC			0.0934458	0	AG
-0.151048	0.911765	WirbelJ_2018			-0.038957	0	ISC			0.0779109	0.175258	AG
-0.0794997	0	WirbelJ_2018			-0.036555	0	ISC			0.117947	0	AG
-0.0730696	0	WirbelJ_2018			-0.0343537	0.673797	ISC			0.0897297	0	AG
-0.0567156	0	WirbelJ_2018			-0.0130862	0	ISC			0.325042	0.252577	AG
-0.150851	0.196078	WirbelJ_2018			-0.0443889	0.673797	ISC			0.221396	0.268041	AG
-0.173952	0.416667	WirbelJ_2018			-0.0405125	0	ISC			0.231953	0.252577	AG
-0.0873627	0.416667	WirbelJ_2018			0.0334662	0	ISC			0.22196	0.293814	AG
-0.174576	0.196078	WirbelJ_2018			-0.0182908	0.786096	ISC			0.335404	0.237113	AG
-0.142192	0.622549	WirbelJ_2018			-0.0277178	0.336898	ISC			0.14438	0	AG
-0.128031	0.803922	WirbelJ_2018			-0.0349577	0.294118	ISC			0.295983	0.329897	AG
-0.0452985	0	WirbelJ_2018			0.0197415	0.374332	ISC			0.170417	0.329897	AG
-0.135215	0.745098	WirbelJ_2018			-0.0307237	0.545455	ISC			0.217725	0	AG
-0.129096	0.416667	WirbelJ_2018			-0.0508828	0	ISC			0.0995122	0	AG
-0.130001	0.622549	WirbelJ_2018			-0.038712	0	ISC			0.093329	0.35567	AG
-0.201758	0.745098	WirbelJ_2018			-0.048146	0	ISC			0.170761	0.329897	AG
-0.215514	0.196078	WirbelJ_2018			-0.0415747	0	ISC			0.154011	0	AG
-0.129461	0.196078	WirbelJ_2018			-0.0795251	0.374332	ISC			0.117765	0.293814	AG
-0.0787373	0.196078	WirbelJ_2018			-0.00679197	0.887701	ISC			0.0919526	0.281818	HE
-0.160132	0.803922	WirbelJ_2018			-0.0948979	0.673797	ISC			0.140403	0.0818182	HE
-0.0944353	0.416667	WirbelJ_2018			0.0200698	0	ISC			0.082698	0.136364	HE
-0.161454	0.416667	WirbelJ_2018			-0.101039	0.625668	ISC			0.090877	0	HE
-0.0671115	0.196078	WirbelJ_2018			0.0239602	0.336898	ISC			0.0934458	0.0181818	HE
-0.123884	0.622549	WirbelJ_2018			-0.0213373	0	ISC			0.0779109	0.154545	HE
-0.0878415	0.196078	WirbelJ_2018			-0.0453323	0.625668	ISC			0.117947	0.136364	HE
-0.048911	0.416667	WirbelJ_2018			-0.0599023	0	ISC			0.0897297	0.177273	HE
-0.0672958	0.622549	WirbelJ_2018			-0.0432974	0.336898	ISC			0.325042	0.0818182	HE
-0.0814938	0.196078	WirbelJ_2018			0.0572648	0.545455	ISC			0.221396	0.190909	HE
-0.0531635	0.196078	WirbelJ_2018			0.001626	0.219251	ISC			0.231953	0.222727	HE
-0.103264	0.416667	WirbelJ_2018			0.0117454	0.219251	ISC			0.22196	0.0545455	HE
-0.157356	0.416667	WirbelJ_2018			0.00583085	0.256684	ISC			0.335404	0.109091	HE
-0.134307	0.852941	WirbelJ_2018			0.0296984	0	ISC			0.14438	0.109091	HE
-0.0955316	0	WirbelJ_2018			-0.0445442	0.716578	ISC			0.295983	0.109091	HE
-0.13932	0.416667	WirbelJ_2018			0.0501852	0.256684	ISC			0.170417	0.0318182	HE
-0.06046	0	WirbelJ_2018			0.057504	0.545455	ISC			0.217725	0.0545455	HE
-0.0709038	0.745098	WirbelJ_2018			0.0376031	0.219251	ISC			0.0995122	0.304545	HE
-0.0883589	0.53	ZellerG_2014			0.000716724	0.147465	QinJ_2012			0.093329	0.986364	HE
-0.126565	0.75	ZellerG_2014			-0.038957	0.276498	QinJ_2012			0.170761	0.268182	HE
-0.173394	0.75	ZellerG_2014			-0.036555	0	QinJ_2012			0.154011	0.222727	HE
-0.103863	0.425	ZellerG_2014			-0.0343537	0	QinJ_2012			0.117765	0.0318182	HE
-0.202757	0.3	ZellerG_2014			-0.0130862	0.78341	QinJ_2012			0.0919526	0.790909	Odamaki
-0.193504	0.635	ZellerG_2014			-0.0443889	0.239631	QinJ_2012			0.140403	0.377273	Odamaki
-0.108278	0.425	ZellerG_2014			-0.0405125	0.460829	QinJ_2012			0.082698	0.986364	Odamaki
-0.156093	0.425	ZellerG_2014			0.0334662	0.0414747	QinJ_2012			0.090877	0.209091	Odamaki
-0.223208	0.635	ZellerG_2014			-0.0182908	0	QinJ_2012			0.0934458	0.1	Odamaki
-0.0789333	0.635	ZellerG_2014			-0.0277178	0.16129	QinJ_2012			0.0779109	0.827273	Odamaki
-0.12181	0.635	ZellerG_2014			-0.0349577	0.479263	QinJ_2012			0.117947	0.295455	Odamaki
-0.101457	0.75	ZellerG_2014			0.0197415	0.635945	QinJ_2012			0.0897297	0.613636	Odamaki
-0.099143	0.75	ZellerG_2014			-0.0307237	0.672811	QinJ_2012			0.325042	0.209091	Odamaki
-0.0367113	0	ZellerG_2014			-0.0508828	0.78341	QinJ_2012			0.221396	1	Odamaki
-0.155727	0	ZellerG_2014			-0.038712	0.857143	QinJ_2012			0.231953	0.172727	Odamaki
-0.139471	0	ZellerG_2014			-0.048146	0.737327	QinJ_2012			0.22196	0.613636	Odamaki
-0.11799	0.75	ZellerG_2014			-0.0415747	0.585253	QinJ_2012			0.335404	0.613636	Odamaki
-0.155458	0.175	ZellerG_2014			-0.0795251	0.78341	QinJ_2012			0.14438	0.131818	Odamaki
-0.136469	0.885	ZellerG_2014			-0.00679197	0.548387	QinJ_2012			0.295983	0.740909	Odamaki
-0.151048	0.3	ZellerG_2014			-0.0948979	0.949309	QinJ_2012			0.170417	0.240909	Odamaki
-0.0794997	0	ZellerG_2014			0.0200698	0.124424	QinJ_2012			0.217725	0.0318182	Odamaki
-0.0730696	0.425	ZellerG_2014			-0.101039	0.898618	QinJ_2012			0.0995122	0.0863636	Odamaki
-0.0567156	0	ZellerG_2014			0.0239602	0.341014	QinJ_2012			0.093329	0.481818	Odamaki
-0.150851	0.635	ZellerG_2014			-0.0213373	0.276498	QinJ_2012			0.170761	0.859091	Odamaki
-0.173952	1	ZellerG_2014			-0.0453323	0.78341	QinJ_2012			0.154011	0.131818	Odamaki
-0.0873627	0.885	ZellerG_2014			-0.0599023	0.83871	QinJ_2012			0.117765	0.295455	Odamaki
-0.174576	0.3	ZellerG_2014			-0.0432974	0.875576	QinJ_2012			0.0919526	0.444444	LogMPie
-0.142192	0.835	ZellerG_2014			0.0572648	0.124424	QinJ_2012			0.140403	0	LogMPie
-0.128031	0.975	ZellerG_2014			0.001626	0.0414747	QinJ_2012			0.082698	0.512077	LogMPie
-0.0452985	0	ZellerG_2014			0.0117454	0.101382	QinJ_2012			0.090877	0.135266	LogMPie
-0.135215	0.885	ZellerG_2014			0.00583085	0.308756	QinJ_2012			0.0934458	0.135266	LogMPie
-0.129096	0.975	ZellerG_2014			0.0296984	0.447005	QinJ_2012			0.0779109	0.589372	LogMPie
-0.130001	0.425	ZellerG_2014			-0.0445442	0.921659	QinJ_2012			0.117947	0.550725	LogMPie
-0.201758	0.75	ZellerG_2014			0.0501852	0.506912	QinJ_2012			0.0897297	0.63285	LogMPie
-0.215514	0.75	ZellerG_2014			0.057504	0.751152	QinJ_2012			0.325042	0.7343	LogMPie
-0.129461	0.53	ZellerG_2014			0.0376031	0.211982	QinJ_2012			0.221396	0.0821256	LogMPie
-0.0787373	0.75	ZellerG_2014			0.000716724	0.442396	YachidaS_2019			0.231953	0	LogMPie
-0.160132	0.3	ZellerG_2014			-0.038957	0.493088	YachidaS_2019			0.22196	0.381643	LogMPie
-0.0944353	0.635	ZellerG_2014			-0.036555	0	YachidaS_2019			0.335404	0	LogMPie
-0.161454	0.175	ZellerG_2014			-0.0343537	0	YachidaS_2019			0.14438	0	LogMPie
-0.0671115	0.3	ZellerG_2014			-0.0130862	0.0829493	YachidaS_2019			0.295983	0.550725	LogMPie
-0.123884	0.3	ZellerG_2014			-0.0443889	0.364055	YachidaS_2019			0.170417	0.410628	LogMPie
-0.0878415	0	ZellerG_2014			-0.0405125	0.322581	YachidaS_2019			0.217725	0	LogMPie
-0.048911	0.175	ZellerG_2014			0.0334662	0.276498	YachidaS_2019			0.0995122	0.2657	LogMPie
-0.0672958	0.175	ZellerG_2014			-0.0182908	0	YachidaS_2019			0.093329	0	LogMPie
-0.0814938	0.175	ZellerG_2014			-0.0277178	0.133641	YachidaS_2019			0.170761	0.7343	LogMPie
-0.0531635	0.53	ZellerG_2014			-0.0349577	0.322581	YachidaS_2019			0.154011	0.512077	LogMPie
-0.103264	0.3	ZellerG_2014			0.0197415	0.0829493	YachidaS_2019			0.117765	0.980676	LogMPie
-0.157356	0.425	ZellerG_2014			-0.0307237	0.599078	YachidaS_2019
-0.134307	0.425	ZellerG_2014			-0.0508828	0.221198	YachidaS_2019
-0.0955316	0	ZellerG_2014			-0.038712	0.221198	YachidaS_2019
-0.13932	0.635	ZellerG_2014			-0.048146	0.410138	YachidaS_2019
-0.06046	0	ZellerG_2014			-0.0415747	0.599078	YachidaS_2019
-0.0709038	0.3	ZellerG_2014			-0.0795251	0.322581	YachidaS_2019
-0.0883589	0.855615	ISC			-0.00679197	0.654378	YachidaS_2019
-0.126565	0.914439	ISC			-0.0948979	0.769585	YachidaS_2019
-0.173394	0.930481	ISC			0.0200698	0.0460829	YachidaS_2019
-0.103863	0.256684	ISC			-0.101039	0.935484	YachidaS_2019
-0.202757	0	ISC			0.0239602	0.101382	YachidaS_2019
-0.193504	0.887701	ISC			-0.0213373	0.322581	YachidaS_2019
-0.108278	0	ISC			-0.0453323	0.732719	YachidaS_2019
-0.156093	0.834225	ISC			-0.0599023	0.843318	YachidaS_2019
-0.223208	0.855615	ISC			-0.0432974	0.912442	YachidaS_2019
-0.0789333	0	ISC			0.0572648	0.101382	YachidaS_2019
-0.12181	0	ISC			0.001626	0.0645161	YachidaS_2019
-0.101457	0	ISC			0.0117454	0.133641	YachidaS_2019
-0.099143	0.834225	ISC			0.00583085	0.493088	YachidaS_2019
-0.0367113	0.812834	ISC			0.0296984	0.0645161	YachidaS_2019
-0.155727	0.887701	ISC			-0.0445442	0.797235	YachidaS_2019
-0.139471	0.754011	ISC			0.0501852	0.442396	YachidaS_2019
-0.11799	0.465241	ISC			0.057504	0.562212	YachidaS_2019
-0.155458	0.716578	ISC			0.0376031	0.0322581	YachidaS_2019
-0.136469	0	ISC			0.000716724	0	AG
-0.151048	0.465241	ISC			-0.038957	0.376289	AG
-0.0794997	0.716578	ISC			-0.036555	0	AG
-0.0730696	0.256684	ISC			-0.0343537	0.623711	AG
-0.0567156	1	ISC			-0.0130862	0.458763	AG
-0.150851	0.625668	ISC			-0.0443889	0.71134	AG
-0.173952	0	ISC			-0.0405125	0	AG
-0.0873627	0	ISC			0.0334662	0.412371	AG
-0.174576	0.417112	ISC			-0.0182908	0.412371	AG
-0.142192	0.812834	ISC			-0.0277178	0.221649	AG
-0.128031	0.983957	ISC			-0.0349577	0	AG
-0.0452985	0.754011	ISC			0.0197415	0.195876	AG
-0.135215	0.946524	ISC			-0.0307237	0.551546	AG
-0.129096	0.962567	ISC			-0.0508828	0.458763	AG
-0.130001	0.796791	ISC			-0.038712	0.654639	AG
-0.201758	0.983957	ISC			-0.048146	0.376289	AG
-0.215514	0.962567	ISC			-0.0415747	0	AG
-0.129461	0.625668	ISC			-0.0795251	0.484536	AG
-0.0787373	0.930481	ISC			-0.00679197	0.5	AG
-0.160132	0	ISC			-0.0948979	1	AG
-0.0944353	0.754011	ISC			0.0200698	0.221649	AG
-0.161454	0.545455	ISC			-0.101039	0	AG
-0.0671115	0.417112	ISC			0.0239602	0	AG
-0.123884	0.775401	ISC			-0.0213373	0	AG
-0.0878415	0.673797	ISC			-0.0453323	0.752577	AG
-0.048911	0	ISC			-0.0599023	0.845361	AG
-0.0672958	0.716578	ISC			-0.0432974	0.458763	AG
-0.0814938	0.294118	ISC			0.0572648	0	AG
-0.0531635	0	ISC			0.001626	0.293814	AG
-0.103264	0.197861	ISC			0.0117454	0.164948	AG
-0.157356	0.625668	ISC			0.00583085	0.778351	AG
-0.134307	0.887701	ISC			0.0296984	0.35567	AG
-0.0955316	0.315508	ISC			-0.0445442	0.809278	AG
-0.13932	0.545455	ISC			0.0501852	0	AG
-0.06046	0.465241	ISC			0.057504	0.551546	AG
-0.0709038	0.294118	ISC			0.0376031	0.195876	AG
-0.0883589	0.179724	QinJ_2012			0.000716724	0.163636	HE
-0.126565	0.709677	QinJ_2012			-0.038957	0.327273	HE
-0.173394	0.97235	QinJ_2012			-0.036555	0.609091	HE
-0.103863	0.43318	QinJ_2012			-0.0343537	0.781818	HE
-0.202757	0.506912	QinJ_2012			-0.0130862	0.327273	HE
-0.193504	0.506912	QinJ_2012			-0.0443889	0.404545	HE
-0.108278	0.387097	QinJ_2012			-0.0405125	0.404545	HE
-0.156093	0.562212	QinJ_2012			0.0334662	0.0545455	HE
-0.223208	0.585253	QinJ_2012			-0.0182908	0.609091	HE
-0.0789333	0.179724	QinJ_2012			-0.0277178	0.0818182	HE
-0.12181	0.562212	QinJ_2012			-0.0349577	0.304545	HE
-0.101457	0.387097	QinJ_2012			0.0197415	0.222727	HE
-0.099143	0.672811	QinJ_2012			-0.0307237	0.481818	HE
-0.0367113	0	QinJ_2012			-0.0508828	0.740909	HE
-0.155727	0.635945	QinJ_2012			-0.038712	0.963636	HE
-0.139471	0.276498	QinJ_2012			-0.048146	0.368182	HE
-0.11799	0.608295	QinJ_2012			-0.0415747	0.740909	HE
-0.155458	0.820276	QinJ_2012			-0.0795251	0.95	HE
-0.136469	0.387097	QinJ_2012			-0.00679197	0.868182	HE
-0.151048	0.147465	QinJ_2012			-0.0948979	0.9	HE
-0.0794997	0.387097	QinJ_2012			0.0200698	0.222727	HE
-0.0730696	0.506912	QinJ_2012			-0.101039	0.936364	HE
-0.0567156	0	QinJ_2012			0.0239602	0.368182	HE
-0.150851	0.949309	QinJ_2012			-0.0213373	0.327273	HE
-0.173952	0.820276	QinJ_2012			-0.0453323	0.609091	HE
-0.0873627	0.211982	QinJ_2012			-0.0599023	0.868182	HE
-0.174576	0.709677	QinJ_2012			-0.0432974	1	HE
-0.142192	0.857143	QinJ_2012			0.0572648	0.177273	HE
-0.128031	0.949309	QinJ_2012			0.001626	0.404545	HE
-0.0452985	0	QinJ_2012			0.0117454	0.290909	HE
-0.135215	0.78341	QinJ_2012			0.00583085	0.25	HE
-0.129096	0.921659	QinJ_2012			0.0296984	0.440909	HE
-0.130001	0.709677	QinJ_2012			-0.0445442	0.972727	HE
-0.201758	0.83871	QinJ_2012			0.0501852	0.25	HE
-0.215514	0.898618	QinJ_2012			0.057504	0.504545	HE
-0.129461	0.43318	QinJ_2012			0.0376031	0.136364	HE
-0.0787373	0.585253	QinJ_2012			0.000716724	0.481818	Odamaki
-0.160132	0.990783	QinJ_2012			-0.038957	0.377273	Odamaki
-0.0944353	0.479263	QinJ_2012			-0.036555	0.240909	Odamaki
-0.161454	0.608295	QinJ_2012			-0.0343537	0.740909	Odamaki
-0.0671115	0.322581	QinJ_2012			-0.0130862	0.740909	Odamaki
-0.123884	0.534562	QinJ_2012			-0.0443889	0.1	Odamaki
-0.0878415	0.898618	QinJ_2012			-0.0405125	0.172727	Odamaki
-0.048911	0.534562	QinJ_2012			0.0334662	0.295455	Odamaki
-0.0672958	0.635945	QinJ_2012			-0.0182908	0.131818	Odamaki
-0.0814938	0.672811	QinJ_2012			-0.0277178	0.436364	Odamaki
-0.0531635	0.0599078	QinJ_2012			-0.0349577	0.681818	Odamaki
-0.103264	0.737327	QinJ_2012			0.0197415	0.481818	Odamaki
-0.157356	0.981567	QinJ_2012			-0.0307237	0.681818	Odamaki
-0.134307	0.709677	QinJ_2012			-0.0508828	0.295455	Odamaki
-0.0955316	0.78341	QinJ_2012			-0.038712	0.377273	Odamaki
-0.13932	1	QinJ_2012			-0.048146	0.377273	Odamaki
-0.06046	0.949309	QinJ_2012			-0.0415747	0.209091	Odamaki
-0.0709038	0.875576	QinJ_2012			-0.0795251	0.522727	Odamaki
-0.0883589	0.626728	YachidaS_2019			-0.00679197	0.377273	Odamaki
-0.126565	0.889401	YachidaS_2019			-0.0948979	0.790909	Odamaki
-0.173394	0.769585	YachidaS_2019			0.0200698	0.790909	Odamaki
-0.103863	0.576037	YachidaS_2019			-0.101039	0.131818	Odamaki
-0.202757	0.562212	YachidaS_2019			0.0239602	0.559091	Odamaki
-0.193504	0.751152	YachidaS_2019			-0.0213373	0.377273	Odamaki
-0.108278	0.460829	YachidaS_2019			-0.0453323	1	Odamaki
-0.156093	0.705069	YachidaS_2019			-0.0599023	0.913636	Odamaki
-0.223208	0.912442	YachidaS_2019			-0.0432974	0.481818	Odamaki
-0.0789333	0.520737	YachidaS_2019			0.0572648	0.0409091	Odamaki
-0.12181	0.599078	YachidaS_2019			0.001626	0.0636364	Odamaki
-0.101457	0.797235	YachidaS_2019			0.0117454	0.172727	Odamaki
-0.099143	0.820276	YachidaS_2019			0.00583085	0.940909	Odamaki
-0.0367113	0	YachidaS_2019			0.0296984	0.0636364	Odamaki
-0.155727	0.539171	YachidaS_2019			-0.0445442	0.790909	Odamaki
-0.139471	0.797235	YachidaS_2019			0.0501852	0.522727	Odamaki
-0.11799	0.686636	YachidaS_2019			0.057504	0.963636	Odamaki
-0.155458	0.97235	YachidaS_2019			0.0376031	0.859091	Odamaki
-0.136469	0.686636	YachidaS_2019			0.000716724	0.47343	LogMPie
-0.151048	0.539171	YachidaS_2019			-0.038957	0.676329	LogMPie
-0.0794997	0.640553	YachidaS_2019			-0.036555	0.198068	LogMPie
-0.0730696	0.493088	YachidaS_2019			-0.0343537	0.922705	LogMPie
-0.0567156	0	YachidaS_2019			-0.0130862	0.816425	LogMPie
-0.150851	0.990783	YachidaS_2019			-0.0443889	0.772947	LogMPie
-0.173952	0.953917	YachidaS_2019			-0.0405125	0	LogMPie
-0.0873627	0.686636	YachidaS_2019			0.0334662	0	LogMPie
-0.174576	0.898618	YachidaS_2019			-0.0182908	0.816425	LogMPie
-0.142192	0.741935	YachidaS_2019			-0.0277178	0.797101	LogMPie
-0.128031	0.870968	YachidaS_2019			-0.0349577	0.700483	LogMPie
-0.0452985	0	YachidaS_2019			0.0197415	0.309179	LogMPie
-0.135215	0.718894	YachidaS_2019			-0.0307237	0.173913	LogMPie
-0.129096	0.843318	YachidaS_2019			-0.0508828	0.381643	LogMPie
-0.130001	0.668203	YachidaS_2019			-0.038712	0.101449	LogMPie
-0.201758	0.935484	YachidaS_2019			-0.048146	0	LogMPie
-0.215514	0.935484	YachidaS_2019			-0.0415747	0	LogMPie
-0.129461	0.626728	YachidaS_2019			-0.0795251	0.309179	LogMPie
-0.0787373	0.654378	YachidaS_2019			-0.00679197	0.84058	LogMPie
-0.160132	0.97235	YachidaS_2019			-0.0948979	0.338164	LogMPie
-0.0944353	0.870968	YachidaS_2019			0.0200698	0.700483	LogMPie
-0.161454	0.843318	YachidaS_2019			-0.101039	0	LogMPie
-0.0671115	0.493088	YachidaS_2019			0.0239602	0.7343	LogMPie
-0.123884	0.460829	YachidaS_2019			-0.0213373	0.63285	LogMPie
-0.0878415	0.718894	YachidaS_2019			-0.0453323	0	LogMPie
-0.048911	0.0460829	YachidaS_2019			-0.0599023	0.47343	LogMPie
-0.0672958	0.322581	YachidaS_2019			-0.0432974	0.961353	LogMPie
-0.0814938	0.820276	YachidaS_2019			0.0572648	0.700483	LogMPie
-0.0531635	0.410138	YachidaS_2019			0.001626	0.111111	LogMPie
-0.103264	0.870968	YachidaS_2019			0.0117454	0.410628	LogMPie
-0.157356	0.97235	YachidaS_2019			0.00583085	0.444444	LogMPie
-0.134307	0.769585	YachidaS_2019			0.0296984	0	LogMPie
-0.0955316	0.493088	YachidaS_2019			-0.0445442	0.869565	LogMPie
-0.13932	1	YachidaS_2019			0.0501852	0.173913	LogMPie
-0.06046	0.410138	YachidaS_2019			0.057504	0.990338	LogMPie
-0.0709038	0.599078	YachidaS_2019			0.0376031	0.135266	LogMPie
-0.0883589	0.551546	AG
-0.126565	0	AG
-0.173394	0.752577	AG
-0.103863	0	AG
-0.202757	0.907216	AG
-0.193504	0.865979	AG
-0.108278	0	AG
-0.156093	0	AG
-0.223208	0.520619	AG
-0.0789333	0.195876	AG
-0.12181	0.953608	AG
-0.101457	0.809278	AG
-0.099143	0.680412	AG
-0.0367113	0.592784	AG
-0.155727	0.778351	AG
-0.139471	0.809278	AG
-0.11799	0.592784	AG
-0.155458	0.520619	AG
-0.136469	0	AG
-0.151048	0.654639	AG
-0.0794997	0.623711	AG
-0.0730696	0.654639	AG
-0.0567156	0.989691	AG
-0.150851	0.93299	AG
-0.173952	0.592784	AG
-0.0873627	0	AG
-0.174576	0.907216	AG
-0.142192	0.845361	AG
-0.128031	0.412371	AG
-0.0452985	0.881443	AG
-0.135215	0.654639	AG
-0.129096	0.458763	AG
-0.130001	0	AG
-0.201758	0.752577	AG
-0.215514	0.953608	AG
-0.129461	0.845361	AG
-0.0787373	0.93299	AG
-0.160132	0.881443	AG
-0.0944353	0	AG
-0.161454	0.809278	AG
-0.0671115	0.293814	AG
-0.123884	0.71134	AG
-0.0878415	0.412371	AG
-0.048911	0	AG
-0.0672958	0.71134	AG
-0.0814938	0.592784	AG
-0.0531635	0.412371	AG
-0.103264	0.5	AG
-0.157356	0.907216	AG
-0.134307	0.974227	AG
-0.0955316	0.551546	AG
-0.13932	0.974227	AG
-0.06046	0.71134	AG
-0.0709038	0.71134	AG
-0.0883589	0.2	HE
-0.126565	0.690909	HE
-0.173394	0.922727	HE
-0.103863	0.440909	HE
-0.202757	0.572727	HE
-0.193504	0.831818	HE
-0.108278	0.504545	HE
-0.156093	0.609091	HE
-0.223208	0.531818	HE
-0.0789333	0.531818	HE
-0.12181	0.345455	HE
-0.101457	0	HE
-0.099143	0.804545	HE
-0.0367113	0.531818	HE
-0.155727	0.804545	HE
-0.139471	0.654545	HE
-0.11799	0.531818	HE
-0.155458	0.831818	HE
-0.136469	0.690909	HE
-0.151048	0.440909	HE
-0.0794997	0.654545	HE
-0.0730696	0.740909	HE
-0.0567156	0.781818	HE
-0.150851	0.740909	HE
-0.173952	0.740909	HE
-0.0873627	0.9	HE
-0.174576	0.831818	HE
-0.142192	0.609091	HE
-0.128031	0.368182	HE
-0.0452985	0.463636	HE
-0.135215	0.481818	HE
-0.129096	0.559091	HE
-0.130001	0.609091	HE
-0.201758	0.609091	HE
-0.215514	0.654545	HE
-0.129461	0.440909	HE
-0.0787373	0.690909	HE
-0.160132	0.781818	HE
-0.0944353	0	HE
-0.161454	0.868182	HE
-0.0671115	0.690909	HE
-0.123884	0.95	HE
-0.0878415	0.690909	HE
-0.048911	0.986364	HE
-0.0672958	0.268182	HE
-0.0814938	0.740909	HE
-0.0531635	0.404545	HE
-0.103264	0.922727	HE
-0.157356	0.9	HE
-0.134307	0.831818	HE
-0.0955316	0.559091	HE
-0.13932	0.868182	HE
-0.06046	0.481818	HE
-0.0709038	0.368182	HE
-0.0883589	0.295455	Odamaki
-0.126565	0.859091	Odamaki
-0.173394	0.681818	Odamaki
-0.103863	0.0636364	Odamaki
-0.202757	0.740909	Odamaki
-0.193504	0.913636	Odamaki
-0.108278	0.295455	Odamaki
-0.156093	0.890909	Odamaki
-0.223208	0.963636	Odamaki
-0.0789333	0.790909	Odamaki
-0.12181	0	Odamaki
-0.101457	0.209091	Odamaki
-0.099143	0.0181818	Odamaki
-0.0367113	0.436364	Odamaki
-0.155727	0.613636	Odamaki
-0.139471	0.295455	Odamaki
-0.11799	0.740909	Odamaki
-0.155458	0.827273	Odamaki
-0.136469	0.681818	Odamaki
-0.151048	0.559091	Odamaki
-0.0794997	0.559091	Odamaki
-0.0730696	0.295455	Odamaki
-0.0567156	0.613636	Odamaki
-0.150851	0.963636	Odamaki
-0.173952	0.559091	Odamaki
-0.0873627	0.681818	Odamaki
-0.174576	0.859091	Odamaki
-0.142192	0.913636	Odamaki
-0.128031	0.481818	Odamaki
-0.0452985	0.377273	Odamaki
-0.135215	0.931818	Odamaki
-0.129096	0.559091	Odamaki
-0.130001	0.295455	Odamaki
-0.201758	0.377273	Odamaki
-0.215514	0.481818	Odamaki
-0.129461	0.0636364	Odamaki
-0.0787373	0.240909	Odamaki
-0.160132	0.963636	Odamaki
-0.0944353	0.436364	Odamaki
-0.161454	0.436364	Odamaki
-0.0671115	0.890909	Odamaki
-0.123884	0.522727	Odamaki
-0.0878415	0.613636	Odamaki
-0.048911	0.131818	Odamaki
-0.0672958	0.0181818	Odamaki
-0.0814938	0.681818	Odamaki
-0.0531635	0.613636	Odamaki
-0.103264	0.377273	Odamaki
-0.157356	0.790909	Odamaki
-0.134307	0	Odamaki
-0.0955316	0.681818	Odamaki
-0.13932	0.859091	Odamaki
-0.06046	0.172727	Odamaki
-0.0709038	0.681818	Odamaki
-0.0883589	0.246377	LogMPie
-0.126565	0.961353	LogMPie
-0.173394	0.589372	LogMPie
-0.103863	0.7343	LogMPie
-0.202757	0.772947	LogMPie
-0.193504	0.357488	LogMPie
-0.108278	0.512077	LogMPie
-0.156093	0.309179	LogMPie
-0.223208	0.869565	LogMPie
-0.0789333	0.135266	LogMPie
-0.12181	0.869565	LogMPie
-0.101457	0.217391	LogMPie
-0.099143	0.309179	LogMPie
-0.0367113	0.961353	LogMPie
-0.155727	0.84058	LogMPie
-0.139471	0.589372	LogMPie
-0.11799	0.913043	LogMPie
-0.155458	0.657005	LogMPie
-0.136469	0.937198	LogMPie
-0.151048	0.589372	LogMPie
-0.0794997	0.173913	LogMPie
-0.0730696	0.173913	LogMPie
-0.0567156	0.338164	LogMPie
-0.150851	0.512077	LogMPie
-0.173952	0.772947	LogMPie
-0.0873627	0.816425	LogMPie
-0.174576	0.236715	LogMPie
-0.142192	0.285024	LogMPie
-0.128031	0.444444	LogMPie
-0.0452985	0.512077	LogMPie
-0.135215	0.589372	LogMPie
-0.129096	0.937198	LogMPie
-0.130001	0.410628	LogMPie
-0.201758	0.89372	LogMPie
-0.215514	0.772947	LogMPie
-0.129461	0	LogMPie
-0.0787373	0.357488	LogMPie
-0.160132	0.657005	LogMPie
-0.0944353	0.903382	LogMPie
-0.161454	0.444444	LogMPie
-0.0671115	0.0917874	LogMPie
-0.123884	0.381643	LogMPie
-0.0878415	0.2657	LogMPie
-0.048911	0.217391	LogMPie
-0.0672958	0.589372	LogMPie
-0.0814938	0	LogMPie
-0.0531635	0.2657	LogMPie
-0.103264	0.676329	LogMPie
-0.157356	0.217391	LogMPie
-0.134307	0	LogMPie
-0.0955316	1	LogMPie
-0.13932	0.512077	LogMPie
-0.06046	0.63285	LogMPie
-0.0709038	0.869565	LogMPie

## Sheet: B
Left					Middle					Right
kendall_uniqueness	degree	study_name			kendall_uniqueness	degree	study_name			kendall_uniqueness	degree	study_name
-0.126565	0.574074	HMP_2019_ibdmdb			0.000716724	0.222222	HMP_2019_ibdmdb			0.0919526	0.143519	HMP_2019_ibdmdb
-0.173394	0.828704	HMP_2019_ibdmdb			-0.038957	0.328704	HMP_2019_ibdmdb			0.140403	0.273148	HMP_2019_ibdmdb
-0.103863	0.425926	HMP_2019_ibdmdb			-0.036555	0	HMP_2019_ibdmdb			0.082698	0.0555556	HMP_2019_ibdmdb
-0.202757	0.828704	HMP_2019_ibdmdb			-0.0343537	0	HMP_2019_ibdmdb			0.090877	0.328704	HMP_2019_ibdmdb
-0.193504	0.634259	HMP_2019_ibdmdb			-0.0130862	0.712963	HMP_2019_ibdmdb			0.0934458	0.328704	HMP_2019_ibdmdb
-0.108278	0.648148	HMP_2019_ibdmdb			-0.0443889	0.273148	HMP_2019_ibdmdb			0.0779109	0.37037	HMP_2019_ibdmdb
-0.156093	0.472222	HMP_2019_ibdmdb			-0.0405125	0.236111	HMP_2019_ibdmdb			0.117947	0.0925926	HMP_2019_ibdmdb
-0.223208	0.888889	HMP_2019_ibdmdb			0.0334662	0.236111	HMP_2019_ibdmdb			0.0897297	0.175926	HMP_2019_ibdmdb
-0.0789333	0.0787037	HMP_2019_ibdmdb			-0.0182908	0	HMP_2019_ibdmdb			0.325042	0.208333	HMP_2019_ibdmdb
-0.12181	0.564815	HMP_2019_ibdmdb			-0.0277178	0.398148	HMP_2019_ibdmdb			0.221396	0.115741	HMP_2019_ibdmdb
-0.101457	0.532407	HMP_2019_ibdmdb			-0.0349577	0.328704	HMP_2019_ibdmdb			0.231953	0.37037	HMP_2019_ibdmdb
-0.099143	0.925926	HMP_2019_ibdmdb			0.0197415	0.115741	HMP_2019_ibdmdb			0.22196	0.115741	HMP_2019_ibdmdb
-0.0367113	0	HMP_2019_ibdmdb			-0.0307237	0.398148	HMP_2019_ibdmdb			0.335404	0.25463	HMP_2019_ibdmdb
-0.155727	0.712963	HMP_2019_ibdmdb			-0.0508828	0.472222	HMP_2019_ibdmdb			0.14438	0.143519	HMP_2019_ibdmdb
-0.139471	0.949074	HMP_2019_ibdmdb			-0.038712	0.657407	HMP_2019_ibdmdb			0.295983	0.472222	HMP_2019_ibdmdb
-0.11799	0.782407	HMP_2019_ibdmdb			-0.048146	0.532407	HMP_2019_ibdmdb			0.170417	0.175926	HMP_2019_ibdmdb
-0.155458	0.925926	HMP_2019_ibdmdb			-0.0415747	0.759259	HMP_2019_ibdmdb			0.217725	0.175926	HMP_2019_ibdmdb
-0.136469	0.587963	HMP_2019_ibdmdb			-0.0795251	0.828704	HMP_2019_ibdmdb			0.0995122	0	HMP_2019_ibdmdb
-0.151048	0.680556	HMP_2019_ibdmdb			-0.00679197	0.634259	HMP_2019_ibdmdb			0.093329	0.472222	HMP_2019_ibdmdb
-0.0794997	0.740741	HMP_2019_ibdmdb			-0.0948979	0.680556	HMP_2019_ibdmdb			0.170761	0.328704	HMP_2019_ibdmdb
-0.0730696	0.972222	HMP_2019_ibdmdb			0.0200698	0.0787037	HMP_2019_ibdmdb			0.154011	0.0555556	HMP_2019_ibdmdb
-0.0567156	0	HMP_2019_ibdmdb			-0.101039	0.828704	HMP_2019_ibdmdb			0.117765	0.291667	HMP_2019_ibdmdb
-0.150851	0.888889	HMP_2019_ibdmdb			0.0239602	0.37037	HMP_2019_ibdmdb			0.0919526	0.170507	AsnicarF_2021
-0.173952	0.925926	HMP_2019_ibdmdb			-0.0213373	0.175926	HMP_2019_ibdmdb			0.140403	0.502304	AsnicarF_2021
-0.0873627	0.949074	HMP_2019_ibdmdb			-0.0453323	0.759259	HMP_2019_ibdmdb			0.082698	0.0645161	AsnicarF_2021
-0.174576	0.759259	HMP_2019_ibdmdb			-0.0599023	0.328704	HMP_2019_ibdmdb			0.090877	0.502304	AsnicarF_2021
-0.142192	0.888889	HMP_2019_ibdmdb			-0.0432974	0.611111	HMP_2019_ibdmdb			0.0934458	0.672811	AsnicarF_2021
-0.128031	0.962963	HMP_2019_ibdmdb			0.0572648	0.532407	HMP_2019_ibdmdb			0.0779109	0.364055	AsnicarF_2021
-0.0452985	0	HMP_2019_ibdmdb			0.001626	0.208333	HMP_2019_ibdmdb			0.117947	0.423963	AsnicarF_2021
-0.135215	0.828704	HMP_2019_ibdmdb			0.0117454	0.291667	HMP_2019_ibdmdb			0.0897297	0.170507	AsnicarF_2021
-0.129096	0.680556	HMP_2019_ibdmdb			0.00583085	0.680556	HMP_2019_ibdmdb			0.325042	0.737327	AsnicarF_2021
-0.130001	0.611111	HMP_2019_ibdmdb			0.0296984	0.115741	HMP_2019_ibdmdb			0.221396	0.834101	AsnicarF_2021
-0.201758	0.981481	HMP_2019_ibdmdb			-0.0445442	0.472222	HMP_2019_ibdmdb			0.231953	0.907834	AsnicarF_2021
-0.215514	0.782407	HMP_2019_ibdmdb			0.0501852	0.532407	HMP_2019_ibdmdb			0.22196	0.769585	AsnicarF_2021
-0.129461	0.425926	HMP_2019_ibdmdb			0.057504	0.472222	HMP_2019_ibdmdb			0.335404	0.571429	AsnicarF_2021
-0.0787373	0.888889	HMP_2019_ibdmdb			0.0376031	0.037037	HMP_2019_ibdmdb			0.14438	0.502304	AsnicarF_2021
-0.160132	0.828704	HMP_2019_ibdmdb			0.000716724	0.631336	AsnicarF_2021			0.295983	0.700461	AsnicarF_2021
-0.0944353	0.888889	HMP_2019_ibdmdb			-0.038957	0.571429	AsnicarF_2021			0.170417	0.631336	AsnicarF_2021
-0.161454	0.990741	HMP_2019_ibdmdb			-0.036555	0	AsnicarF_2021			0.217725	0.571429	AsnicarF_2021
-0.0671115	0.587963	HMP_2019_ibdmdb			-0.0343537	0	AsnicarF_2021			0.0995122	0.170507	AsnicarF_2021
-0.123884	0.828704	HMP_2019_ibdmdb			-0.0130862	0.317972	AsnicarF_2021			0.093329	0.797235	AsnicarF_2021
-0.0878415	0.425926	HMP_2019_ibdmdb			-0.0443889	0.502304	AsnicarF_2021			0.170761	0.737327	AsnicarF_2021
-0.048911	0.175926	HMP_2019_ibdmdb			-0.0405125	0.105991	AsnicarF_2021			0.154011	0.211982	AsnicarF_2021
-0.0672958	0.0555556	HMP_2019_ibdmdb			0.0334662	0.737327	AsnicarF_2021			0.117765	0.834101	AsnicarF_2021
-0.0814938	0.532407	HMP_2019_ibdmdb			-0.0182908	0	AsnicarF_2021			0.0919526	0.400922	NielsenHB_2014
-0.0531635	0.398148	HMP_2019_ibdmdb			-0.0277178	0.502304	AsnicarF_2021			0.140403	0.714286	NielsenHB_2014
-0.103264	0.828704	HMP_2019_ibdmdb			-0.0349577	0.0322581	AsnicarF_2021			0.082698	0.0322581	NielsenHB_2014
-0.157356	0.712963	HMP_2019_ibdmdb			0.0197415	0.262673	AsnicarF_2021			0.090877	0.21659	NielsenHB_2014
-0.134307	0.731481	HMP_2019_ibdmdb			-0.0307237	0.940092	AsnicarF_2021			0.0934458	0.341014	NielsenHB_2014
-0.0955316	0.532407	HMP_2019_ibdmdb			-0.0508828	0.631336	AsnicarF_2021			0.0779109	0.184332	NielsenHB_2014
-0.13932	1	HMP_2019_ibdmdb			-0.038712	0.133641	AsnicarF_2021			0.117947	0.341014	NielsenHB_2014
-0.06046	0.611111	HMP_2019_ibdmdb			-0.048146	0.105991	AsnicarF_2021			0.0897297	0.861751	NielsenHB_2014
-0.0709038	0.472222	HMP_2019_ibdmdb			-0.0415747	0.502304	AsnicarF_2021			0.325042	0.599078	NielsenHB_2014
-0.0883589	0.364055	AsnicarF_2021			-0.0795251	0.317972	AsnicarF_2021			0.221396	0.820276	NielsenHB_2014
-0.126565	0.0645161	AsnicarF_2021			-0.00679197	0.502304	AsnicarF_2021			0.231953	0.820276	NielsenHB_2014
-0.173394	0.571429	AsnicarF_2021			-0.0948979	0.797235	AsnicarF_2021			0.22196	0.677419	NielsenHB_2014
-0.103863	0.211982	AsnicarF_2021			0.0200698	0.0875576	AsnicarF_2021			0.335404	0.714286	NielsenHB_2014
-0.202757	0.423963	AsnicarF_2021			-0.101039	0.769585	AsnicarF_2021			0.14438	0.271889	NielsenHB_2014
-0.193504	0.211982	AsnicarF_2021			0.0239602	0.0414747	AsnicarF_2021			0.295983	0.760369	NielsenHB_2014
-0.108278	0.262673	AsnicarF_2021			-0.0213373	0.870968	AsnicarF_2021			0.170417	0.37788	NielsenHB_2014
-0.156093	0.078341	AsnicarF_2021			-0.0453323	0.631336	AsnicarF_2021			0.217725	0.341014	NielsenHB_2014
-0.223208	0.834101	AsnicarF_2021			-0.0599023	0.870968	AsnicarF_2021			0.0995122	0.442396	NielsenHB_2014
-0.0789333	0.170507	AsnicarF_2021			-0.0432974	0.364055	AsnicarF_2021			0.093329	0.907834	NielsenHB_2014
-0.12181	0.834101	AsnicarF_2021			0.0572648	0.571429	AsnicarF_2021			0.170761	0.599078	NielsenHB_2014
-0.101457	0.700461	AsnicarF_2021			0.001626	0.211982	AsnicarF_2021			0.154011	0.552995	NielsenHB_2014
-0.099143	0.423963	AsnicarF_2021			0.0117454	0.133641	AsnicarF_2021			0.117765	0.64977	NielsenHB_2014
-0.0367113	0	AsnicarF_2021			0.00583085	0.986175	AsnicarF_2021			0.0919526	0.826291	WirbelJ_2018
-0.155727	0.262673	AsnicarF_2021			0.0296984	0.317972	AsnicarF_2021			0.140403	0.525822	WirbelJ_2018
-0.139471	0.105991	AsnicarF_2021			-0.0445442	0.953917	AsnicarF_2021			0.082698	0.220657	WirbelJ_2018
-0.11799	0.423963	AsnicarF_2021			0.0501852	0.700461	AsnicarF_2021			0.090877	0.525822	WirbelJ_2018
-0.155458	0.262673	AsnicarF_2021			0.057504	0.870968	AsnicarF_2021			0.0934458	0.661972	WirbelJ_2018
-0.136469	0.502304	AsnicarF_2021			0.0376031	0.672811	AsnicarF_2021			0.0779109	0.765258	WirbelJ_2018
-0.151048	0.317972	AsnicarF_2021			0.000716724	0.37788	NielsenHB_2014			0.117947	0.765258	WirbelJ_2018
-0.0794997	0.133641	AsnicarF_2021			-0.038957	0.552995	NielsenHB_2014			0.0897297	0.220657	WirbelJ_2018
-0.0730696	0.364055	AsnicarF_2021			-0.036555	0	NielsenHB_2014			0.325042	0.929577	WirbelJ_2018
-0.0567156	0	AsnicarF_2021			-0.0343537	0	NielsenHB_2014			0.221396	0.99061	WirbelJ_2018
-0.150851	0.986175	AsnicarF_2021			-0.0130862	0.949309	NielsenHB_2014			0.231953	0.962441	WirbelJ_2018
-0.173952	0.631336	AsnicarF_2021			-0.0443889	0.488479	NielsenHB_2014			0.22196	1	WirbelJ_2018
-0.0873627	0.737327	AsnicarF_2021			-0.0405125	0.714286	NielsenHB_2014			0.335404	0.525822	WirbelJ_2018
-0.174576	0.571429	AsnicarF_2021			0.0334662	0.488479	NielsenHB_2014			0.14438	0.0938967	WirbelJ_2018
-0.142192	0.364055	AsnicarF_2021			-0.0182908	0	NielsenHB_2014			0.295983	0.962441	WirbelJ_2018
-0.128031	0.423963	AsnicarF_2021			-0.0277178	0.861751	NielsenHB_2014			0.170417	0.962441	WirbelJ_2018
-0.0452985	0	AsnicarF_2021			-0.0349577	0.442396	NielsenHB_2014			0.217725	0.86385	WirbelJ_2018
-0.135215	0.423963	AsnicarF_2021			0.0197415	0.0506912	NielsenHB_2014			0.0995122	0.525822	WirbelJ_2018
-0.129096	0.262673	AsnicarF_2021			-0.0307237	0.64977	NielsenHB_2014			0.093329	0.962441	WirbelJ_2018
-0.130001	0.631336	AsnicarF_2021			-0.0508828	0.599078	NielsenHB_2014			0.170761	0.929577	WirbelJ_2018
-0.201758	0.631336	AsnicarF_2021			-0.038712	0.341014	NielsenHB_2014			0.154011	0.220657	WirbelJ_2018
-0.215514	0.907834	AsnicarF_2021			-0.048146	0.184332	NielsenHB_2014			0.117765	0.962441	WirbelJ_2018
-0.129461	0.700461	AsnicarF_2021			-0.0415747	0.152074	NielsenHB_2014			0.0919526	0.586047	ZellerG_2014
-0.0787373	0.797235	AsnicarF_2021			-0.0795251	0.133641	NielsenHB_2014			0.140403	1	ZellerG_2014
-0.160132	0.907834	AsnicarF_2021			-0.00679197	0.714286	NielsenHB_2014			0.082698	0.251163	ZellerG_2014
-0.0944353	0.423963	AsnicarF_2021			-0.0948979	0.921659	NielsenHB_2014			0.090877	0.418605	ZellerG_2014
-0.161454	0.907834	AsnicarF_2021			0.0200698	0.0921659	NielsenHB_2014			0.0934458	0.418605	ZellerG_2014
-0.0671115	0.0506912	AsnicarF_2021			-0.101039	1	NielsenHB_2014			0.0779109	0.418605	ZellerG_2014
-0.123884	0.769585	AsnicarF_2021			0.0239602	0.552995	NielsenHB_2014			0.117947	0.823256	ZellerG_2014
-0.0878415	0.502304	AsnicarF_2021			-0.0213373	0.599078	NielsenHB_2014			0.0897297	0.823256	ZellerG_2014
-0.048911	0.262673	AsnicarF_2021			-0.0453323	0.792627	NielsenHB_2014			0.325042	0.144186	ZellerG_2014
-0.0672958	0.170507	AsnicarF_2021			-0.0599023	0.806452	NielsenHB_2014			0.221396	0.688372	ZellerG_2014
-0.0814938	0.262673	AsnicarF_2021			-0.0432974	0.271889	NielsenHB_2014			0.231953	0.897674	ZellerG_2014
-0.0531635	0.317972	AsnicarF_2021			0.0572648	0.949309	NielsenHB_2014			0.22196	0.981395	ZellerG_2014
-0.103264	0.940092	AsnicarF_2021			0.001626	0.133641	NielsenHB_2014			0.335404	0.586047	ZellerG_2014
-0.157356	0.907834	AsnicarF_2021			0.0117454	0.21659	NielsenHB_2014			0.14438	0.418605	ZellerG_2014
-0.134307	0.967742	AsnicarF_2021			0.00583085	0.341014	NielsenHB_2014			0.295983	0.823256	ZellerG_2014
-0.0955316	0.834101	AsnicarF_2021			0.0296984	0.400922	NielsenHB_2014			0.170417	0.897674	ZellerG_2014
-0.13932	1	AsnicarF_2021			-0.0445442	0.83871	NielsenHB_2014			0.217725	0.418605	ZellerG_2014
-0.06046	0.423963	AsnicarF_2021			0.0501852	0.184332	NielsenHB_2014			0.0995122	0.586047	ZellerG_2014
-0.0709038	0.967742	AsnicarF_2021			0.057504	0.760369	NielsenHB_2014			0.093329	0.753488	ZellerG_2014
-0.0883589	0.0599078	NielsenHB_2014			0.0376031	0.133641	NielsenHB_2014			0.170761	0.939535	ZellerG_2014
-0.126565	0.0414747	NielsenHB_2014			0.000716724	0.661972	WirbelJ_2018			0.154011	0.981395	ZellerG_2014
-0.173394	0.949309	NielsenHB_2014			-0.038957	0.661972	WirbelJ_2018			0.117765	0.897674	ZellerG_2014
-0.103863	0.0921659	NielsenHB_2014			-0.036555	0	WirbelJ_2018			0.0919526	0	ISC
-0.202757	0.423963	NielsenHB_2014			-0.0343537	0	WirbelJ_2018			0.140403	0	ISC
-0.193504	0.0921659	NielsenHB_2014			-0.0130862	0.220657	WirbelJ_2018			0.082698	0	ISC
-0.108278	0.271889	NielsenHB_2014			-0.0443889	0.525822	WirbelJ_2018			0.090877	0.254054	ISC
-0.156093	0.488479	NielsenHB_2014			-0.0405125	0.525822	WirbelJ_2018			0.0934458	0.254054	ISC
-0.223208	0.880184	NielsenHB_2014			0.0334662	0.220657	WirbelJ_2018			0.0779109	0.254054	ISC
-0.0789333	0.0921659	NielsenHB_2014			-0.0182908	0	WirbelJ_2018			0.117947	0	ISC
-0.12181	0.184332	NielsenHB_2014			-0.0277178	0.375587	WirbelJ_2018			0.0897297	0	ISC
-0.101457	0.488479	NielsenHB_2014			-0.0349577	0.375587	WirbelJ_2018			0.325042	0.724324	ISC
-0.099143	0.552995	NielsenHB_2014			0.0197415	0.220657	WirbelJ_2018			0.221396	0.67027	ISC
-0.0367113	0	NielsenHB_2014			-0.0307237	0.765258	WirbelJ_2018			0.231953	0.578378	ISC
-0.155727	0.271889	NielsenHB_2014			-0.0508828	0.0938967	WirbelJ_2018			0.22196	0.67027	ISC
-0.139471	0.423963	NielsenHB_2014			-0.038712	0.661972	WirbelJ_2018			0.335404	0	ISC
-0.11799	0.271889	NielsenHB_2014			-0.048146	0.86385	WirbelJ_2018			0.14438	0.410811	ISC
-0.155458	0.488479	NielsenHB_2014			-0.0415747	0	WirbelJ_2018			0.295983	0	ISC
-0.136469	0.341014	NielsenHB_2014			-0.0795251	0.375587	WirbelJ_2018			0.170417	0	ISC
-0.151048	0.0921659	NielsenHB_2014			-0.00679197	0.375587	WirbelJ_2018			0.217725	0	ISC
-0.0794997	0.16129	NielsenHB_2014			-0.0948979	0.375587	WirbelJ_2018			0.0995122	0	ISC
-0.0730696	0.0921659	NielsenHB_2014			0.0200698	0.525822	WirbelJ_2018			0.093329	0	ISC
-0.0567156	0	NielsenHB_2014			-0.101039	0.661972	WirbelJ_2018			0.170761	0.632432	ISC
-0.150851	0.677419	NielsenHB_2014			0.0239602	0.220657	WirbelJ_2018			0.154011	0	ISC
-0.173952	0.921659	NielsenHB_2014			-0.0213373	0.220657	WirbelJ_2018			0.117765	0.832432	ISC
-0.0873627	0.894009	NielsenHB_2014			-0.0453323	0.375587	WirbelJ_2018			0.0919526	0.230415	QinJ_2012
-0.174576	0.62212	NielsenHB_2014			-0.0599023	0.915493	WirbelJ_2018			0.140403	0.202765	QinJ_2012
-0.142192	0.760369	NielsenHB_2014			-0.0432974	0.375587	WirbelJ_2018			0.082698	0.0322581	QinJ_2012
-0.128031	0.949309	NielsenHB_2014			0.0572648	0.375587	WirbelJ_2018			0.090877	0.179724	QinJ_2012
-0.0452985	0	NielsenHB_2014			0.001626	0.220657	WirbelJ_2018			0.0934458	0.294931	QinJ_2012
-0.135215	0.64977	NielsenHB_2014			0.0117454	0	WirbelJ_2018			0.0779109	0.147465	QinJ_2012
-0.129096	0.861751	NielsenHB_2014			0.00583085	0.826291	WirbelJ_2018			0.117947	0.179724	QinJ_2012
-0.130001	0.21659	NielsenHB_2014			0.0296984	0.525822	WirbelJ_2018			0.0897297	0.267281	QinJ_2012
-0.201758	0.677419	NielsenHB_2014			-0.0445442	0.375587	WirbelJ_2018			0.325042	0.313364	QinJ_2012
-0.215514	0.894009	NielsenHB_2014			0.0501852	0.525822	WirbelJ_2018			0.221396	0.705069	QinJ_2012
-0.129461	0.552995	NielsenHB_2014			0.057504	0.901408	WirbelJ_2018			0.231953	0.465438	QinJ_2012
-0.0787373	0.990783	NielsenHB_2014			0.0376031	0.0938967	WirbelJ_2018			0.22196	0.539171	QinJ_2012
-0.160132	0.631336	NielsenHB_2014			0.000716724	0.511628	ZellerG_2014			0.335404	0.331797	QinJ_2012
-0.0944353	0.714286	NielsenHB_2014			-0.038957	0.251163	ZellerG_2014			0.14438	0.230415	QinJ_2012
-0.161454	0.488479	NielsenHB_2014			-0.036555	0	ZellerG_2014			0.295983	0.391705	QinJ_2012
-0.0671115	0.271889	NielsenHB_2014			-0.0343537	0	ZellerG_2014			0.170417	0.502304	QinJ_2012
-0.123884	0.488479	NielsenHB_2014			-0.0130862	0.548837	ZellerG_2014			0.217725	0.313364	QinJ_2012
-0.0878415	0.271889	NielsenHB_2014			-0.0443889	0.102326	ZellerG_2014			0.0995122	0.0829493	QinJ_2012
-0.048911	0.792627	NielsenHB_2014			-0.0405125	0.172093	ZellerG_2014			0.093329	0.539171	QinJ_2012
-0.0672958	0.400922	NielsenHB_2014			0.0334662	0.102326	ZellerG_2014			0.170761	0.617512	QinJ_2012
-0.0814938	0.271889	NielsenHB_2014			-0.0182908	0	ZellerG_2014			0.154011	0.294931	QinJ_2012
-0.0531635	0.271889	NielsenHB_2014			-0.0277178	0.418605	ZellerG_2014			0.117765	0.75576	QinJ_2012
-0.103264	0.760369	NielsenHB_2014			-0.0349577	0.0651163	ZellerG_2014			0.0919526	0.599078	YachidaS_2019
-0.157356	0.83871	NielsenHB_2014			0.0197415	0.0465116	ZellerG_2014			0.140403	0.400922	YachidaS_2019
-0.134307	0.552995	NielsenHB_2014			-0.0307237	0.334884	ZellerG_2014			0.082698	0.101382	YachidaS_2019
-0.0955316	0.760369	NielsenHB_2014			-0.0508828	0.251163	ZellerG_2014			0.090877	0.101382	YachidaS_2019
-0.13932	0.976959	NielsenHB_2014			-0.038712	0.102326	ZellerG_2014			0.0934458	0.359447	YachidaS_2019
-0.06046	0.488479	NielsenHB_2014			-0.048146	0.823256	ZellerG_2014			0.0779109	0.239631	YachidaS_2019
-0.0709038	0.976959	NielsenHB_2014			-0.0415747	0.102326	ZellerG_2014			0.117947	0.276498	YachidaS_2019
-0.0883589	0	WirbelJ_2018			-0.0795251	0.334884	ZellerG_2014			0.0897297	0.474654	YachidaS_2019
-0.126565	0.0938967	WirbelJ_2018			-0.00679197	0.823256	ZellerG_2014			0.325042	0.170507	YachidaS_2019
-0.173394	0.661972	WirbelJ_2018			-0.0948979	0.632558	ZellerG_2014			0.221396	0.276498	YachidaS_2019
-0.103863	0.0938967	WirbelJ_2018			0.0200698	0.586047	ZellerG_2014			0.231953	0.322581	YachidaS_2019
-0.202757	0.375587	WirbelJ_2018			-0.101039	0.823256	ZellerG_2014			0.22196	0.359447	YachidaS_2019
-0.193504	0.0938967	WirbelJ_2018			0.0239602	0.0465116	ZellerG_2014			0.335404	0.21659	YachidaS_2019
-0.108278	0.525822	WirbelJ_2018			-0.0213373	0.418605	ZellerG_2014			0.14438	0.21659	YachidaS_2019
-0.156093	0.0938967	WirbelJ_2018			-0.0453323	0.251163	ZellerG_2014			0.295983	0.276498	YachidaS_2019
-0.223208	0.220657	WirbelJ_2018			-0.0599023	0.632558	ZellerG_2014			0.170417	0.239631	YachidaS_2019
-0.0789333	0.525822	WirbelJ_2018			-0.0432974	0.251163	ZellerG_2014			0.217725	0.18894	YachidaS_2019
-0.12181	0.0938967	WirbelJ_2018			0.0572648	0.511628	ZellerG_2014			0.0995122	0.18894	YachidaS_2019
-0.101457	0.86385	WirbelJ_2018			0.001626	0.0465116	ZellerG_2014			0.093329	0.447005	YachidaS_2019
-0.099143	0.525822	WirbelJ_2018			0.0117454	0.144186	ZellerG_2014			0.170761	0.322581	YachidaS_2019
-0.0367113	0	WirbelJ_2018			0.00583085	0.511628	ZellerG_2014			0.154011	0.400922	YachidaS_2019
-0.155727	0.765258	WirbelJ_2018			0.0296984	0.172093	ZellerG_2014			0.117765	0.43318	YachidaS_2019
-0.139471	0.525822	WirbelJ_2018			-0.0445442	1	ZellerG_2014			0.0919526	0.154639	AG
-0.11799	0.525822	WirbelJ_2018			0.0501852	0.334884	ZellerG_2014			0.140403	0	AG
-0.155458	0	WirbelJ_2018			0.057504	0.939535	ZellerG_2014			0.082698	0	AG
-0.136469	0.525822	WirbelJ_2018			0.0376031	0.753488	ZellerG_2014			0.090877	0	AG
-0.151048	0.765258	WirbelJ_2018			0.000716724	0.367568	ISC			0.0934458	0	AG
-0.0794997	0.0938967	WirbelJ_2018			-0.038957	0	ISC			0.0779109	0.175258	AG
-0.0730696	0.0938967	WirbelJ_2018			-0.036555	0	ISC			0.117947	0	AG
-0.0567156	0	WirbelJ_2018			-0.0343537	0.67027	ISC			0.0897297	0	AG
-0.150851	0.375587	WirbelJ_2018			-0.0130862	0	ISC			0.325042	0.309278	AG
-0.173952	0.220657	WirbelJ_2018			-0.0443889	0.313514	ISC			0.221396	0.427835	AG
-0.0873627	0.220657	WirbelJ_2018			-0.0405125	0	ISC			0.231953	0.278351	AG
-0.174576	0.375587	WirbelJ_2018			0.0334662	0	ISC			0.22196	0.309278	AG
-0.142192	0.220657	WirbelJ_2018			-0.0182908	0.832432	ISC			0.335404	0.206186	AG
-0.128031	0.661972	WirbelJ_2018			-0.0277178	0.313514	ISC			0.14438	0	AG
-0.0452985	0	WirbelJ_2018			-0.0349577	0.221622	ISC			0.295983	0.309278	AG
-0.135215	0.525822	WirbelJ_2018			0.0197415	0.513514	ISC			0.170417	0.252577	AG
-0.129096	0.765258	WirbelJ_2018			-0.0307237	0.513514	ISC			0.217725	0	AG
-0.130001	0.375587	WirbelJ_2018			-0.0508828	0	ISC			0.0995122	0	AG
-0.201758	0.661972	WirbelJ_2018			-0.038712	0	ISC			0.093329	0.541237	AG
-0.215514	0.220657	WirbelJ_2018			-0.048146	0	ISC			0.170761	0.335052	AG
-0.129461	0.220657	WirbelJ_2018			-0.0415747	0	ISC			0.154011	0	AG
-0.0787373	0.375587	WirbelJ_2018			-0.0795251	0.313514	ISC			0.117765	0.278351	AG
-0.160132	0.765258	WirbelJ_2018			-0.00679197	0.87027	ISC			0.0919526	0.204545	HE
-0.0944353	0.661972	WirbelJ_2018			-0.0948979	0.767568	ISC			0.140403	0.05	HE
-0.161454	0.86385	WirbelJ_2018			0.0200698	0	ISC			0.082698	0.0863636	HE
-0.0671115	0.220657	WirbelJ_2018			-0.101039	0.902703	ISC			0.090877	0	HE
-0.123884	0.661972	WirbelJ_2018			0.0239602	0.578378	ISC			0.0934458	0.0181818	HE
-0.0878415	0.220657	WirbelJ_2018			-0.0213373	0	ISC			0.0779109	0.05	HE
-0.048911	0.375587	WirbelJ_2018			-0.0453323	0.578378	ISC			0.117947	0.127273	HE
-0.0672958	0.375587	WirbelJ_2018			-0.0599023	0	ISC			0.0897297	0.113636	HE
-0.0814938	0.661972	WirbelJ_2018			-0.0432974	0.8	ISC			0.325042	0.0681818	HE
-0.0531635	0.661972	WirbelJ_2018			0.0572648	0.940541	ISC			0.221396	0.281818	HE
-0.103264	0.765258	WirbelJ_2018			0.001626	0	ISC			0.231953	0.204545	HE
-0.157356	0.901408	WirbelJ_2018			0.0117454	0.410811	ISC			0.22196	0.0863636	HE
-0.134307	0.826291	WirbelJ_2018			0.00583085	0.205405	ISC			0.335404	0.1	HE
-0.0955316	0.887324	WirbelJ_2018			0.0296984	0	ISC			0.14438	0.113636	HE
-0.13932	0.765258	WirbelJ_2018			-0.0445442	0.940541	ISC			0.295983	0.145455	HE
-0.06046	0.661972	WirbelJ_2018			0.0501852	0.313514	ISC			0.170417	0.0681818	HE
-0.0709038	0.826291	WirbelJ_2018			0.057504	0.832432	ISC			0.217725	0.0363636	HE
-0.0883589	0.334884	ZellerG_2014			0.0376031	0.313514	ISC			0.0995122	0.25	HE
-0.126565	0.172093	ZellerG_2014			0.000716724	0.37788	QinJ_2012			0.093329	0.981818	HE
-0.173394	0.688372	ZellerG_2014			-0.038957	0.110599	QinJ_2012			0.170761	0.25	HE
-0.103863	0.102326	ZellerG_2014			-0.036555	0	QinJ_2012			0.154011	0.3	HE
-0.202757	0.251163	ZellerG_2014			-0.0343537	0	QinJ_2012			0.117765	0.145455	HE
-0.193504	0.586047	ZellerG_2014			-0.0130862	0.539171	QinJ_2012			0.0919526	0	Odamaki
-0.108278	0.251163	ZellerG_2014			-0.0443889	0.0460829	QinJ_2012			0.140403	0.155251	Odamaki
-0.156093	0.102326	ZellerG_2014			-0.0405125	0.539171	QinJ_2012			0.082698	0.155251	Odamaki
-0.223208	0.753488	ZellerG_2014			0.0334662	0.0829493	QinJ_2012			0.090877	0.0776256	Odamaki
-0.0789333	0.823256	ZellerG_2014			-0.0182908	0	QinJ_2012			0.0934458	0.155251	Odamaki
-0.12181	0.511628	ZellerG_2014			-0.0277178	0.147465	QinJ_2012			0.0779109	0.479452	Odamaki
-0.101457	0.688372	ZellerG_2014			-0.0349577	0.539171	QinJ_2012			0.117947	0.214612	Odamaki
-0.099143	0.688372	ZellerG_2014			0.0197415	0.230415	QinJ_2012			0.0897297	0.214612	Odamaki
-0.0367113	0	ZellerG_2014			-0.0307237	0.737327	QinJ_2012			0.325042	0.324201	Odamaki
-0.155727	0.418605	ZellerG_2014			-0.0508828	0.354839	QinJ_2012			0.221396	0.972603	Odamaki
-0.139471	0.418605	ZellerG_2014			-0.038712	0.465438	QinJ_2012			0.231953	0.406393	Odamaki
-0.11799	0.418605	ZellerG_2014			-0.048146	0.640553	QinJ_2012			0.22196	0.479452	Odamaki
-0.155458	0.251163	ZellerG_2014			-0.0415747	0.672811	QinJ_2012			0.335404	0.255708	Odamaki
-0.136469	0.418605	ZellerG_2014			-0.0795251	0.419355	QinJ_2012			0.14438	0.324201	Odamaki
-0.151048	0.511628	ZellerG_2014			-0.00679197	0.419355	QinJ_2012			0.295983	0.324201	Odamaki
-0.0794997	0.102326	ZellerG_2014			-0.0948979	0.78341	QinJ_2012			0.170417	0.324201	Odamaki
-0.0730696	0.511628	ZellerG_2014			0.0200698	0.110599	QinJ_2012			0.217725	0.155251	Odamaki
-0.0567156	0	ZellerG_2014			-0.101039	0.963134	QinJ_2012			0.0995122	0.406393	Odamaki
-0.150851	0.511628	ZellerG_2014			0.0239602	0.0460829	QinJ_2012			0.093329	0.406393	Odamaki
-0.173952	0.962791	ZellerG_2014			-0.0213373	0.0645161	QinJ_2012			0.170761	0.538813	Odamaki
-0.0873627	0.939535	ZellerG_2014			-0.0453323	0.83871	QinJ_2012			0.154011	0.214612	Odamaki
-0.174576	0.688372	ZellerG_2014			-0.0599023	0.880184	QinJ_2012			0.117765	0.538813	Odamaki
-0.142192	0.897674	ZellerG_2014			-0.0432974	0.880184	QinJ_2012			0.0919526	0.234146	LogMPie
-0.128031	0.688372	ZellerG_2014			0.0572648	0.267281	QinJ_2012			0.140403	0	LogMPie
-0.0452985	0	ZellerG_2014			0.001626	0.179724	QinJ_2012			0.082698	0.112195	LogMPie
-0.135215	0.688372	ZellerG_2014			0.0117454	0.147465	QinJ_2012			0.090877	0.0829268	LogMPie
-0.129096	0.897674	ZellerG_2014			0.00583085	0.705069	QinJ_2012			0.0934458	0.360976	LogMPie
-0.130001	0.251163	ZellerG_2014			0.0296984	0.110599	QinJ_2012			0.0779109	0.541463	LogMPie
-0.201758	0.418605	ZellerG_2014			-0.0445442	0.907834	QinJ_2012			0.117947	0.819512	LogMPie
-0.215514	0.823256	ZellerG_2014			0.0501852	0.705069	QinJ_2012			0.0897297	0.190244	LogMPie
-0.129461	0.418605	ZellerG_2014			0.057504	0.78341	QinJ_2012			0.325042	0.439024	LogMPie
-0.0787373	0.334884	ZellerG_2014			0.0376031	0.354839	QinJ_2012			0.221396	0.097561	LogMPie
-0.160132	0.823256	ZellerG_2014			0.000716724	0.474654	YachidaS_2019			0.231953	0	LogMPie
-0.0944353	0.251163	ZellerG_2014			-0.038957	0.156682	YachidaS_2019			0.22196	0.595122	LogMPie
-0.161454	0.632558	ZellerG_2014			-0.036555	0	YachidaS_2019			0.335404	0	LogMPie
-0.0671115	0.172093	ZellerG_2014			-0.0343537	0	YachidaS_2019			0.14438	0	LogMPie
-0.123884	0.251163	ZellerG_2014			-0.0130862	0.156682	YachidaS_2019			0.295983	0.697561	LogMPie
-0.0878415	0.251163	ZellerG_2014			-0.0443889	0.760369	YachidaS_2019			0.170417	0.385366	LogMPie
-0.048911	0	ZellerG_2014			-0.0405125	0.640553	YachidaS_2019			0.217725	0	LogMPie
-0.0672958	0.962791	ZellerG_2014			0.0334662	0.276498	YachidaS_2019			0.0995122	0.24878	LogMPie
-0.0814938	0.688372	ZellerG_2014			-0.0182908	0	YachidaS_2019			0.093329	0	LogMPie
-0.0531635	0.251163	ZellerG_2014			-0.0277178	0.543779	YachidaS_2019			0.170761	1	LogMPie
-0.103264	0.688372	ZellerG_2014			-0.0349577	0.43318	YachidaS_2019			0.154011	0.560976	LogMPie
-0.157356	0.823256	ZellerG_2014			0.0197415	0.0414747	YachidaS_2019			0.117765	0.819512	LogMPie
-0.134307	0.753488	ZellerG_2014			-0.0307237	0.640553	YachidaS_2019
-0.0955316	0.586047	ZellerG_2014			-0.0508828	0.516129	YachidaS_2019
-0.13932	0.753488	ZellerG_2014			-0.038712	0.0737327	YachidaS_2019
-0.06046	0.586047	ZellerG_2014			-0.048146	0.400922	YachidaS_2019
-0.0709038	0.897674	ZellerG_2014			-0.0415747	0.101382	YachidaS_2019
-0.0883589	0.632432	ISC			-0.0795251	0.359447	YachidaS_2019
-0.126565	0.724324	ISC			-0.00679197	0.474654	YachidaS_2019
-0.173394	0.789189	ISC			-0.0948979	0.677419	YachidaS_2019
-0.103863	0.513514	ISC			0.0200698	0.18894	YachidaS_2019
-0.202757	0	ISC			-0.101039	0.986175	YachidaS_2019
-0.193504	0.724324	ISC			0.0239602	0.0322581	YachidaS_2019
-0.108278	0	ISC			-0.0213373	0.0737327	YachidaS_2019
-0.156093	0.724324	ISC			-0.0453323	0.718894	YachidaS_2019
-0.223208	0.902703	ISC			-0.0599023	0.857143	YachidaS_2019
-0.0789333	0	ISC			-0.0432974	0.889401	YachidaS_2019
-0.12181	0	ISC			0.0572648	0.359447	YachidaS_2019
-0.101457	0	ISC			0.001626	0.101382	YachidaS_2019
-0.099143	0.978378	ISC			0.0117454	0.276498	YachidaS_2019
-0.0367113	1	ISC			0.00583085	0.129032	YachidaS_2019
-0.155727	0.410811	ISC			0.0296984	0.276498	YachidaS_2019
-0.139471	0.832432	ISC			-0.0445442	0.9447	YachidaS_2019
-0.11799	0.313514	ISC			0.0501852	0.322581	YachidaS_2019
-0.155458	0.578378	ISC			0.057504	0.640553	YachidaS_2019
-0.136469	0	ISC			0.0376031	0.21659	YachidaS_2019
-0.151048	0.254054	ISC			0.000716724	0	AG
-0.0794997	0.513514	ISC			-0.038957	0.365979	AG
-0.0730696	0.578378	ISC			-0.036555	0	AG
-0.0567156	0.47027	ISC			-0.0343537	0.891753	AG
-0.150851	0.767568	ISC			-0.0130862	0.649485	AG
-0.173952	0	ISC			-0.0443889	0.613402	AG
-0.0873627	0	ISC			-0.0405125	0	AG
-0.174576	0.67027	ISC			0.0334662	0.458763	AG
-0.142192	0.940541	ISC			-0.0182908	0.427835	AG
-0.128031	0.962162	ISC			-0.0277178	0.195876	AG
-0.0452985	0.724324	ISC			-0.0349577	0	AG
-0.135215	0.978378	ISC			0.0197415	0.226804	AG
-0.129096	0.902703	ISC			-0.0307237	0.57732	AG
-0.130001	0.578378	ISC			-0.0508828	0.757732	AG
-0.201758	0.902703	ISC			-0.038712	0.226804	AG
-0.215514	1	ISC			-0.048146	0.252577	AG
-0.129461	0.410811	ISC			-0.0415747	0	AG
-0.0787373	0.87027	ISC			-0.0795251	0.613402	AG
-0.160132	0	ISC			-0.00679197	0.391753	AG
-0.0944353	0.767568	ISC			-0.0948979	1	AG
-0.161454	0.578378	ISC			0.0200698	0.226804	AG
-0.0671115	0.410811	ISC			-0.101039	0	AG
-0.123884	0.356757	ISC			0.0239602	0	AG
-0.0878415	0.47027	ISC			-0.0213373	0	AG
-0.048911	0	ISC			-0.0453323	0.613402	AG
-0.0672958	0.313514	ISC			-0.0599023	0.943299	AG
-0.0814938	0.221622	ISC			-0.0432974	0.541237	AG
-0.0531635	0	ISC			0.0572648	0	AG
-0.103264	0.47027	ISC			0.001626	0.458763	AG
-0.157356	0.578378	ISC			0.0117454	0.164948	AG
-0.134307	0.832432	ISC			0.00583085	0.675258	AG
-0.0955316	0.410811	ISC			0.0296984	0.278351	AG
-0.13932	0.67027	ISC			-0.0445442	0.835052	AG
-0.06046	0.47027	ISC			0.0501852	0	AG
-0.0709038	0.410811	ISC			0.057504	0.541237	AG
-0.0883589	0.147465	QinJ_2012			0.0376031	0.365979	AG
-0.126565	0.654378	QinJ_2012			0.000716724	0.0272727	HE
-0.173394	0.737327	QinJ_2012			-0.038957	0.372727	HE
-0.103863	0.37788	QinJ_2012			-0.036555	0.75	HE
-0.202757	0.419355	QinJ_2012			-0.0343537	0.640909	HE
-0.193504	0.824885	QinJ_2012			-0.0130862	0.327273	HE
-0.108278	0.267281	QinJ_2012			-0.0443889	0.459091	HE
-0.156093	0.617512	QinJ_2012			-0.0405125	0.422727	HE
-0.223208	0.617512	QinJ_2012			0.0334662	0.281818	HE
-0.0789333	0.267281	QinJ_2012			-0.0182908	0.695455	HE
-0.12181	0.75576	QinJ_2012			-0.0277178	0.145455	HE
-0.101457	0.110599	QinJ_2012			-0.0349577	0.313636	HE
-0.099143	0.672811	QinJ_2012			0.0197415	0.190909	HE
-0.0367113	0	QinJ_2012			-0.0307237	0.459091	HE
-0.155727	0.78341	QinJ_2012			-0.0508828	0.640909	HE
-0.139471	0.419355	QinJ_2012			-0.038712	0.695455	HE
-0.11799	0.419355	QinJ_2012			-0.048146	0.386364	HE
-0.155458	0.976959	QinJ_2012			-0.0415747	0.868182	HE
-0.136469	0.465438	QinJ_2012			-0.0795251	0.909091	HE
-0.151048	0.0645161	QinJ_2012			-0.00679197	0.640909	HE
-0.0794997	0.465438	QinJ_2012			-0.0948979	0.972727	HE
-0.0730696	0.502304	QinJ_2012			0.0200698	0.227273	HE
-0.0567156	0	QinJ_2012			-0.101039	0.936364	HE
-0.150851	0.990783	QinJ_2012			0.0239602	0.35	HE
-0.173952	0.930876	QinJ_2012			-0.0213373	0.386364	HE
-0.0873627	0.617512	QinJ_2012			-0.0453323	0.581818	HE
-0.174576	0.930876	QinJ_2012			-0.0599023	0.909091	HE
-0.142192	0.705069	QinJ_2012			-0.0432974	1	HE
-0.128031	0.907834	QinJ_2012			0.0572648	0.168182	HE
-0.0452985	0	QinJ_2012			0.001626	0.55	HE
-0.135215	0.331797	QinJ_2012			0.0117454	0.218182	HE
-0.129096	0.81106	QinJ_2012			0.00583085	0.25	HE
-0.130001	0.465438	QinJ_2012			0.0296984	0.490909	HE
-0.201758	0.81106	QinJ_2012			-0.0445442	0.990909	HE
-0.215514	0.949309	QinJ_2012			0.0501852	0.25	HE
-0.129461	0.580645	QinJ_2012			0.057504	0.695455	HE
-0.0787373	0.857143	QinJ_2012			0.0376031	0.181818	HE
-0.160132	0.857143	QinJ_2012			0.000716724	0.479452	Odamaki
-0.0944353	0.502304	QinJ_2012			-0.038957	0.406393	Odamaki
-0.161454	0.976959	QinJ_2012			-0.036555	0.689498	Odamaki
-0.0671115	0.202765	QinJ_2012			-0.0343537	0.894977	Odamaki
-0.123884	0.580645	QinJ_2012			-0.0130862	0.621005	Odamaki
-0.0878415	0.880184	QinJ_2012			-0.0443889	0.214612	Odamaki
-0.048911	0.354839	QinJ_2012			-0.0405125	0.406393	Odamaki
-0.0672958	0.580645	QinJ_2012			0.0334662	0.0776256	Odamaki
-0.0814938	0.705069	QinJ_2012			-0.0182908	0.506849	Odamaki
-0.0531635	0.230415	QinJ_2012			-0.0277178	0.0776256	Odamaki
-0.103264	0.907834	QinJ_2012			-0.0349577	0.675799	Odamaki
-0.157356	0.949309	QinJ_2012			0.0197415	0.324201	Odamaki
-0.134307	0.654378	QinJ_2012			-0.0307237	0.949772	Odamaki
-0.0955316	0.83871	QinJ_2012			-0.0508828	0.255708	Odamaki
-0.13932	1	QinJ_2012			-0.038712	0.406393	Odamaki
-0.06046	0.580645	QinJ_2012			-0.048146	0.570776	Odamaki
-0.0709038	0.78341	QinJ_2012			-0.0415747	0.406393	Odamaki
-0.0883589	0.474654	YachidaS_2019			-0.0795251	0.214612	Odamaki
-0.126565	1	YachidaS_2019			-0.00679197	0.0776256	Odamaki
-0.173394	0.815668	YachidaS_2019			-0.0948979	0.96347	Odamaki
-0.103863	0.56682	YachidaS_2019			0.0200698	0.0273973	Odamaki
-0.202757	0.400922	YachidaS_2019			-0.101039	0.936073	Odamaki
-0.193504	0.903226	YachidaS_2019			0.0239602	0.0776256	Odamaki
-0.108278	0.843318	YachidaS_2019			-0.0213373	0.0776256	Odamaki
-0.156093	0.815668	YachidaS_2019			-0.0453323	0.634703	Odamaki
-0.223208	0.640553	YachidaS_2019			-0.0599023	0.917808	Odamaki
-0.0789333	0.640553	YachidaS_2019			-0.0432974	0.876712	Odamaki
-0.12181	0.718894	YachidaS_2019			0.0572648	0.0776256	Odamaki
-0.101457	0.718894	YachidaS_2019			0.001626	0.538813	Odamaki
-0.099143	0.760369	YachidaS_2019			0.0117454	0.515982	Odamaki
-0.0367113	0	YachidaS_2019			0.00583085	0.894977	Odamaki
-0.155727	0.400922	YachidaS_2019			0.0296984	0.324201	Odamaki
-0.139471	0.78341	YachidaS_2019			-0.0445442	0.721461	Odamaki
-0.11799	0.677419	YachidaS_2019			0.0501852	0.789954	Odamaki
-0.155458	0.97235	YachidaS_2019			0.057504	0.826484	Odamaki
-0.136469	0.56682	YachidaS_2019			0.0376031	0.0776256	Odamaki
-0.151048	0.815668	YachidaS_2019			0.000716724	0.326829	LogMPie
-0.0794997	0.0506912	YachidaS_2019			-0.038957	0.507317	LogMPie
-0.0730696	0.516129	YachidaS_2019			-0.036555	0.121951	LogMPie
-0.0567156	0	YachidaS_2019			-0.0343537	0.892683	LogMPie
-0.150851	0.9447	YachidaS_2019			-0.0130862	0.726829	LogMPie
-0.173952	0.986175	YachidaS_2019			-0.0443889	0.717073	LogMPie
-0.0873627	0.718894	YachidaS_2019			-0.0405125	0	LogMPie
-0.174576	0.875576	YachidaS_2019			0.0334662	0	LogMPie
-0.142192	0.599078	YachidaS_2019			-0.0182908	0.790244	LogMPie
-0.128031	0.815668	YachidaS_2019			-0.0277178	0.697561	LogMPie
-0.0452985	0	YachidaS_2019			-0.0349577	0.64878	LogMPie
-0.135215	0.516129	YachidaS_2019			0.0197415	0.209756	LogMPie
-0.129096	0.921659	YachidaS_2019			-0.0307237	0.273171	LogMPie
-0.130001	0.516129	YachidaS_2019			-0.0508828	0.385366	LogMPie
-0.201758	0.9447	YachidaS_2019			-0.038712	0.180488	LogMPie
-0.215514	0.815668	YachidaS_2019			-0.048146	0	LogMPie
-0.129461	0.543779	YachidaS_2019			-0.0415747	0	LogMPie
-0.0787373	0.718894	YachidaS_2019			-0.0795251	0.385366	LogMPie
-0.160132	0.963134	YachidaS_2019			-0.00679197	0.892683	LogMPie
-0.0944353	0.875576	YachidaS_2019			-0.0948979	0.741463	LogMPie
-0.161454	0.78341	YachidaS_2019			0.0200698	0.141463	LogMPie
-0.0671115	0.142857	YachidaS_2019			-0.101039	0	LogMPie
-0.123884	0.474654	YachidaS_2019			0.0239602	0.414634	LogMPie
-0.0878415	0.857143	YachidaS_2019			-0.0213373	0.64878	LogMPie
-0.048911	0.0599078	YachidaS_2019			-0.0453323	0	LogMPie
-0.0672958	0.129032	YachidaS_2019			-0.0599023	0.478049	LogMPie
-0.0814938	0.718894	YachidaS_2019			-0.0432974	0.965854	LogMPie
-0.0531635	0.322581	YachidaS_2019			0.0572648	0.541463	LogMPie
-0.103264	0.677419	YachidaS_2019			0.001626	0.131707	LogMPie
-0.157356	0.903226	YachidaS_2019			0.0117454	0.478049	LogMPie
-0.134307	0.599078	YachidaS_2019			0.00583085	0.209756	LogMPie
-0.0955316	0.599078	YachidaS_2019			0.0296984	0	LogMPie
-0.13932	0.921659	YachidaS_2019			-0.0445442	0.570732	LogMPie
-0.06046	0.56682	YachidaS_2019			0.0501852	0.507317	LogMPie
-0.0709038	0.760369	YachidaS_2019			0.057504	0.507317	LogMPie
-0.0883589	0.365979	AG			0.0376031	0.360976	LogMPie
-0.126565	0	AG
-0.173394	0.706186	AG
-0.103863	0	AG
-0.202757	0.969072	AG
-0.193504	0.891753	AG
-0.108278	0	AG
-0.156093	0	AG
-0.223208	0.515464	AG
-0.0789333	0.185567	AG
-0.12181	0.984536	AG
-0.101457	0.757732	AG
-0.099143	0.613402	AG
-0.0367113	0.505155	AG
-0.155727	0.835052	AG
-0.139471	0.78866	AG
-0.11799	0.489691	AG
-0.155458	0.57732	AG
-0.136469	0	AG
-0.151048	0.407216	AG
-0.0794997	0.489691	AG
-0.0730696	0.731959	AG
-0.0567156	0.891753	AG
-0.150851	0.835052	AG
-0.173952	0.706186	AG
-0.0873627	0	AG
-0.174576	0.835052	AG
-0.142192	0.757732	AG
-0.128031	0.458763	AG
-0.0452985	0.57732	AG
-0.135215	0.541237	AG
-0.129096	0.407216	AG
-0.130001	0	AG
-0.201758	0.835052	AG
-0.215514	0.943299	AG
-0.129461	0.835052	AG
-0.0787373	0.917526	AG
-0.160132	0.943299	AG
-0.0944353	0	AG
-0.161454	0.891753	AG
-0.0671115	0.335052	AG
-0.123884	0.706186	AG
-0.0878415	0.458763	AG
-0.048911	0	AG
-0.0672958	0.675258	AG
-0.0814938	0.706186	AG
-0.0531635	0.365979	AG
-0.103264	0.757732	AG
-0.157356	0.943299	AG
-0.134307	0.835052	AG
-0.0955316	0.649485	AG
-0.13932	0.984536	AG
-0.06046	0.649485	AG
-0.0709038	0.78866	AG
-0.0883589	0.168182	HE
-0.126565	0.640909	HE
-0.173394	0.95	HE
-0.103863	0.518182	HE
-0.202757	0.609091	HE
-0.193504	0.777273	HE
-0.108278	0.281818	HE
-0.156093	0.695455	HE
-0.223208	0.518182	HE
-0.0789333	0.4	HE
-0.12181	0.35	HE
-0.101457	0	HE
-0.099143	0.55	HE
-0.0367113	0.490909	HE
-0.155727	0.95	HE
-0.139471	0.609091	HE
-0.11799	0.55	HE
-0.155458	0.836364	HE
-0.136469	0.695455	HE
-0.151048	0.35	HE
-0.0794997	0.845455	HE
-0.0730696	0.75	HE
-0.0567156	0.75	HE
-0.150851	0.809091	HE
-0.173952	0.777273	HE
-0.0873627	0.909091	HE
-0.174576	0.809091	HE
-0.142192	0.581818	HE
-0.128031	0.459091	HE
-0.0452985	0.490909	HE
-0.135215	0.459091	HE
-0.129096	0.422727	HE
-0.130001	0.809091	HE
-0.201758	0.609091	HE
-0.215514	0.695455	HE
-0.129461	0.422727	HE
-0.0787373	0.695455	HE
-0.160132	0.695455	HE
-0.0944353	0	HE
-0.161454	0.868182	HE
-0.0671115	0.422727	HE
-0.123884	0.963636	HE
-0.0878415	0.809091	HE
-0.048911	0.909091	HE
-0.0672958	0.313636	HE
-0.0814938	0.55	HE
-0.0531635	0.581818	HE
-0.103264	0.868182	HE
-0.157356	0.868182	HE
-0.134307	0.909091	HE
-0.0955316	0.75	HE
-0.13932	0.809091	HE
-0.06046	0.518182	HE
-0.0709038	0.35	HE
-0.0883589	0.479452	Odamaki
-0.126565	0.406393	Odamaki
-0.173394	0.675799	Odamaki
-0.103863	0.155251	Odamaki
-0.202757	0.598174	Odamaki
-0.193504	0.826484	Odamaki
-0.108278	0.479452	Odamaki
-0.156093	0.753425	Odamaki
-0.223208	0.917808	Odamaki
-0.0789333	0.0273973	Odamaki
-0.12181	0	Odamaki
-0.101457	0.283105	Odamaki
-0.099143	0	Odamaki
-0.0367113	0.652968	Odamaki
-0.155727	0.621005	Odamaki
-0.139471	0.703196	Odamaki
-0.11799	0.598174	Odamaki
-0.155458	0.753425	Odamaki
-0.136469	0.406393	Odamaki
-0.151048	0.570776	Odamaki
-0.0794997	0.753425	Odamaki
-0.0730696	0.853881	Odamaki
-0.0567156	0.789954	Odamaki
-0.150851	0.981735	Odamaki
-0.173952	0.155251	Odamaki
-0.0873627	0.283105	Odamaki
-0.174576	0.853881	Odamaki
-0.142192	0.538813	Odamaki
-0.128031	0.155251	Odamaki
-0.0452985	0.406393	Odamaki
-0.135215	0.155251	Odamaki
-0.129096	0.255708	Odamaki
-0.130001	0.808219	Odamaki
-0.201758	0.406393	Odamaki
-0.215514	0.876712	Odamaki
-0.129461	0.826484	Odamaki
-0.0787373	0.0776256	Odamaki
-0.160132	0.990868	Odamaki
-0.0944353	0.255708	Odamaki
-0.161454	0.853881	Odamaki
-0.0671115	0.703196	Odamaki
-0.123884	0.652968	Odamaki
-0.0878415	0.652968	Odamaki
-0.048911	0.598174	Odamaki
-0.0672958	0.570776	Odamaki
-0.0814938	0.753425	Odamaki
-0.0531635	0.324201	Odamaki
-0.103264	0.917808	Odamaki
-0.157356	0.949772	Odamaki
-0.134307	0	Odamaki
-0.0955316	0.721461	Odamaki
-0.13932	1	Odamaki
-0.06046	0.753425	Odamaki
-0.0709038	0.789954	Odamaki
-0.0883589	0.160976	LogMPie
-0.126565	0.868293	LogMPie
-0.173394	0.965854	LogMPie
-0.103863	0.595122	LogMPie
-0.202757	0.84878	LogMPie
-0.193504	0.234146	LogMPie
-0.108278	0.926829	LogMPie
-0.156093	0.765854	LogMPie
-0.223208	0.307317	LogMPie
-0.0789333	0.414634	LogMPie
-0.12181	0.819512	LogMPie
-0.101457	0.765854	LogMPie
-0.099143	0.819512	LogMPie
-0.0367113	1	LogMPie
-0.155727	0.64878	LogMPie
-0.139471	0.64878	LogMPie
-0.11799	0.790244	LogMPie
-0.155458	0.892683	LogMPie
-0.136469	0.95122	LogMPie
-0.151048	0.414634	LogMPie
-0.0794997	0.326829	LogMPie
-0.0730696	0.273171	LogMPie
-0.0567156	0.458537	LogMPie
-0.150851	0.697561	LogMPie
-0.173952	0.868293	LogMPie
-0.0873627	0.926829	LogMPie
-0.174576	0.097561	LogMPie
-0.142192	0.765854	LogMPie
-0.128031	0.64878	LogMPie
-0.0452985	0.64878	LogMPie
-0.135215	0.160976	LogMPie
-0.129096	0.595122	LogMPie
-0.130001	0.64878	LogMPie
-0.201758	0.926829	LogMPie
-0.215514	0.926829	LogMPie
-0.129461	0	LogMPie
-0.0787373	0.160976	LogMPie
-0.160132	0.595122	LogMPie
-0.0944353	0.507317	LogMPie
-0.161454	0.326829	LogMPie
-0.0671115	0.287805	LogMPie
-0.123884	0.458537	LogMPie
-0.0878415	0.439024	LogMPie
-0.048911	0.258537	LogMPie
-0.0672958	0.541463	LogMPie
-0.0814938	0	LogMPie
-0.0531635	0.297561	LogMPie
-0.103264	0.346341	LogMPie
-0.157356	0.209756	LogMPie
-0.134307	0	LogMPie
-0.0955316	1	LogMPie
-0.13932	0.741463	LogMPie
-0.06046	0.84878	LogMPie
-0.0709038	0.980488	LogMPie
